# Supplementary material for: Modulating adsorbed hydrogen drives electrochemical CO2-to-C2 products
Source: Nat Commun. 2023 Aug 1;14:4615. doi: 10.1038/s41467-023-40412-9 (PMC10394046; doi:10.1038/s41467-023-40412-9)
Supplement: Supplementary file 3 — Source Data [file 41467_2023_40412_MOESM3_ESM.zip]

Archive with 4 entries (4 files):
- Separate Source Data files/Figure 1.xlsx
- Separate Source Data files/Figure 2.xlsx
- Separate Source Data files/Figure 3.xlsx
- Separate Source Data files/Figure 4.xlsx
