# Supplementary material for: Modulating adsorbed hydrogen drives electrochemical CO2-to-C2 products
Source: Nat Commun. 2023 Aug 1;14:4615. doi: 10.1038/s41467-023-40412-9 (PMC10394046; doi:10.1038/s41467-023-40412-9)
Supplement: Supplementary file 3 — Source Data [file 41467_2023_40412_MOESM3_ESM.zip › Separate Source Data files/Figure 1.xlsx]

## Sheet: Figure 1e
2 Theta	P-Cu1/CuNP	M-Cu1/CuNP	R-Cu1/CuNP
6.00773	3735	2002	197
6.03399	3712	1968	189
6.06025	3709	2004	204
6.08651	3722	1975	219
6.11277	3711	1977	182
6.13903	3703	2019	227
6.16529	3709	1992	202
6.19156	3687	1964	216
6.21781	3701	1990	186
6.24408	3682	1985	186
6.27034	3717	1977	182
6.2966	3702	1963	191
6.32286	3710	1986	199
6.34912	3707	1973	224
6.37538	3703	1981	171
6.40164	3698	1963	196
6.4279	3720	1964	205
6.45416	3687	1958	189
6.48042	3711	1978	193
6.50668	3716	1961	189
6.53294	3709	1964	183
6.5592	3689	1965	189
6.58546	3699	1959	184
6.61172	3709	1964	195
6.63798	3716	1959	197
6.66425	3706	1971	180
6.6905	3705	1954	181
6.71677	3700	1958	185
6.74303	3704	1964	155
6.76929	3721	1989	176
6.79555	3720	1954	179
6.82181	3711	1956	205
6.84807	3693	1979	189
6.87433	3702	1956	186
6.90059	3708	1957	166
6.92685	3697	1945	189
6.95311	3710	1957	169
6.97937	3701	1956	173
7.00563	3709	1964	156
7.03189	3704	1984	168
7.05815	3698	1947	154
7.08441	3705	1966	170
7.11067	3688	1967	179
7.13694	3721	1960	167
7.1632	3707	1978	152
7.18946	3710	1961	151
7.21572	3716	1942	201
7.24198	3697	1980	168
7.26824	3685	1958	157
7.2945	3723	1985	177
7.32076	3707	1949	160
7.34702	3690	1966	158
7.37328	3703	1936	173
7.39954	3697	1952	171
7.4258	3693	1963	151
7.45206	3680	1941	175
7.47832	3688	1943	170
7.50458	3686	1951	202
7.53084	3700	1958	178
7.5571	3701	1943	152
7.58336	3708	1948	162
7.60963	3692	1938	174
7.63589	3694	1954	152
7.66215	3688	1940	144
7.68841	3703	1969	179
7.71467	3672	1953	150
7.74093	3694	1960	161
7.76719	3688	1948	162
7.79345	3707	1961	153
7.81971	3711	1958	188
7.84597	3693	1936	151
7.87223	3695	1925	190
7.89849	3714	1951	140
7.92475	3697	1938	152
7.95101	3703	1925	149
7.97727	3680	1949	170
8.00353	3702	1957	166
8.02979	3693	1942	141
8.05606	3686	1972	152
8.08231	3699	1949	185
8.10858	3693	1949	137
8.13484	3688	1939	154
8.1611	3698	1942	149
8.18736	3692	1965	161
8.21362	3694	1938	138
8.23988	3688	1958	148
8.26614	3695	1932	157
8.2924	3707	1932	158
8.31866	3712	1916	143
8.34492	3690	1949	164
8.37118	3689	1922	151
8.39744	3677	1954	136
8.4237	3686	1937	142
8.44996	3674	1948	126
8.47622	3675	1934	167
8.50248	3686	1932	131
8.52875	3677	1953	160
8.555	3682	1949	148
8.58127	3694	1938	152
8.60753	3688	1920	153
8.63379	3692	1902	126
8.66005	3674	1948	152
8.68631	3683	1935	146
8.71257	3682	1939	155
8.73883	3679	1943	134
8.76509	3673	1942	144
8.79135	3680	1927	165
8.81761	3683	1930	161
8.84387	3680	1946	153
8.87013	3680	1928	158
8.89639	3704	1946	139
8.92265	3681	1934	155
8.94891	3680	1925	140
8.97518	3660	1937	115
9.00144	3687	1931	129
9.0277	3692	1904	140
9.05396	3706	1933	147
9.08022	3668	1924	133
9.10648	3673	1913	121
9.13274	3671	1932	121
9.159	3692	1939	141
9.18526	3666	1927	129
9.21152	3694	1956	147
9.23778	3688	1924	129
9.26404	3689	1923	128
9.2903	3672	1913	122
9.31656	3688	1912	115
9.34282	3698	1921	125
9.36908	3669	1941	147
9.39534	3697	1936	151
9.4216	3677	1934	128
9.44787	3672	1930	126
9.47413	3685	1921	119
9.50038	3670	1913	134
9.52665	3692	1916	132
9.55291	3667	1926	148
9.57917	3678	1922	124
9.60543	3676	1907	124
9.63169	3679	1908	136
9.65795	3684	1929	121
9.68421	3681	1924	132
9.71047	3695	1935	127
9.73673	3661	1927	120
9.76299	3672	1922	142
9.78925	3662	1904	104
9.81551	3681	1913	150
9.84177	3680	1923	122
9.86803	3671	1915	126
9.89429	3671	1917	131
9.92056	3678	1917	117
9.94682	3679	1910	121
9.97308	3663	1941	136
9.99934	3677	1902	137
10.0256	3691	1909	137
10.0518	3660	1925	138
10.0781	3679	1909	129
10.1044	3694	1902	125
10.1306	3682	1913	123
10.1569	3673	1932	106
10.1832	3663	1929	135
10.2094	3683	1924	140
10.2357	3686	1906	125
10.2619	3671	1911	131
10.2882	3677	1939	138
10.3145	3678	1903	128
10.3407	3684	1906	133
10.367	3687	1922	127
10.3932	3674	1925	134
10.4195	3672	1906	123
10.4458	3675	1908	104
10.472	3680	1933	112
10.4983	3676	1903	122
10.5245	3677	1915	124
10.5508	3660	1903	128
10.5771	3672	1909	110
10.6033	3669	1892	135
10.6296	3684	1916	118
10.6558	3671	1924	135
10.6821	3673	1897	128
10.7084	3654	1921	139
10.7346	3669	1922	99
10.7609	3673	1912	103
10.7872	3667	1903	132
10.8134	3690	1912	111
10.8397	3672	1925	128
10.8659	3689	1898	103
10.8922	3666	1907	127
10.9184	3695	1896	110
10.9447	3658	1913	129
10.971	3676	1914	110
10.9972	3660	1905	118
11.0235	3672	1913	104
11.0497	3682	1914	124
11.076	3664	1882	104
11.1023	3665	1922	120
11.1285	3661	1880	110
11.1548	3677	1904	121
11.1811	3651	1913	116
11.2073	3653	1918	103
11.2336	3657	1913	109
11.2598	3672	1894	107
11.2861	3678	1907	98
11.3124	3676	1903	107
11.3386	3655	1887	113
11.3649	3664	1912	116
11.3911	3659	1908	99
11.4174	3682	1902	129
11.4437	3666	1904	113
11.4699	3658	1906	117
11.4962	3672	1903	96
11.5224	3667	1904	124
11.5487	3663	1900	128
11.575	3669	1923	110
11.6012	3665	1883	113
11.6275	3669	1905	100
11.6538	3667	1898	96
11.68	3670	1894	129
11.7063	3671	1903	102
11.7325	3654	1898	117
11.7588	3655	1891	118
11.7851	3656	1885	115
11.8113	3667	1902	92
11.8376	3648	1909	115
11.8638	3645	1906	109
11.8901	3657	1899	119
11.9163	3660	1879	109
11.9426	3657	1897	107
11.9689	3657	1890	107
11.9951	3664	1892	114
12.0214	3664	1900	105
12.0477	3660	1894	102
12.0739	3655	1896	129
12.1002	3668	1894	102
12.1264	3679	1909	98
12.1527	3667	1893	95
12.179	3654	1907	95
12.2052	3677	1892	124
12.2315	3668	1890	113
12.2577	3656	1893	103
12.284	3673	1894	94
12.3103	3657	1890	118
12.3365	3662	1892	105
12.3628	3668	1909	86
12.389	3670	1879	99
12.4153	3660	1905	116
12.4416	3663	1888	94
12.4678	3650	1901	95
12.4941	3661	1914	112
12.5204	3662	1893	113
12.5466	3655	1900	125
12.5729	3644	1890	117
12.5991	3653	1873	100
12.6254	3659	1901	112
12.6517	3646	1885	102
12.6779	3654	1883	79
12.7042	3667	1902	98
12.7304	3657	1919	109
12.7567	3645	1893	97
12.7829	3654	1901	119
12.8092	3656	1895	89
12.8355	3646	1894	91
12.8617	3660	1892	94
12.888	3652	1897	103
12.9142	3654	1886	107
12.9405	3655	1876	96
12.9668	3659	1880	85
12.993	3659	1882	95
13.0193	3657	1905	97
13.0456	3651	1877	94
13.0718	3664	1888	95
13.0981	3646	1901	100
13.1243	3654	1876	96
13.1506	3661	1877	79
13.1769	3649	1888	94
13.2031	3654	1882	109
13.2294	3669	1892	114
13.2556	3655	1895	106
13.2819	3654	1885	100
13.3082	3657	1888	105
13.3344	3656	1878	99
13.3607	3654	1880	92
13.387	3650	1885	104
13.4132	3654	1878	107
13.4395	3649	1890	85
13.4657	3648	1884	92
13.492	3661	1880	101
13.5183	3641	1904	92
13.5445	3660	1878	100
13.5708	3661	1887	92
13.597	3660	1890	96
13.6233	3649	1893	90
13.6495	3653	1871	118
13.6758	3657	1874	86
13.7021	3650	1894	92
13.7283	3642	1895	98
13.7546	3644	1880	120
13.7808	3645	1886	94
13.8071	3651	1874	94
13.8334	3644	1890	102
13.8596	3648	1906	94
13.8859	3658	1888	79
13.9122	3651	1899	80
13.9384	3645	1871	91
13.9647	3650	1882	94
13.9909	3651	1901	98
14.0172	3647	1878	101
14.0435	3642	1886	109
14.0697	3654	1893	105
14.096	3654	1885	97
14.1222	3659	1879	89
14.1485	3641	1895	95
14.1748	3651	1883	102
14.201	3658	1879	95
14.2273	3641	1892	98
14.2535	3655	1898	101
14.2798	3645	1893	90
14.3061	3659	1890	76
14.3323	3638	1883	72
14.3586	3649	1871	89
14.3849	3658	1904	92
14.4111	3649	1888	95
14.4374	3640	1886	101
14.4636	3651	1902	105
14.4899	3654	1881	100
14.5161	3654	1880	84
14.5424	3637	1877	106
14.5687	3659	1884	97
14.5949	3648	1869	96
14.6212	3653	1892	86
14.6474	3639	1879	91
14.6737	3647	1890	81
14.7	3644	1876	85
14.7262	3646	1886	97
14.7525	3649	1891	86
14.7788	3647	1889	82
14.805	3647	1883	67
14.8313	3649	1869	82
14.8575	3633	1881	97
14.8838	3659	1887	96
14.9101	3659	1893	93
14.9363	3653	1871	85
14.9626	3639	1872	83
14.9888	3638	1884	93
15.0151	3639	1897	79
15.0414	3648	1886	89
15.0676	3640	1891	109
15.0939	3639	1863	102
15.1201	3645	1869	80
15.1464	3644	1882	76
15.1727	3641	1896	96
15.1989	3639	1880	83
15.2252	3629	1877	95
15.2515	3640	1893	86
15.2777	3638	1881	98
15.304	3642	1880	93
15.3302	3623	1871	84
15.3565	3648	1875	72
15.3827	3651	1874	73
15.409	3639	1878	81
15.4353	3632	1880	80
15.4615	3642	1876	79
15.4878	3635	1885	68
15.514	3639	1899	83
15.5403	3645	1885	95
15.5666	3654	1886	94
15.5928	3636	1884	103
15.6191	3644	1882	95
15.6454	3636	1880	91
15.6716	3628	1890	87
15.6979	3639	1883	83
15.7241	3634	1877	88
15.7504	3648	1876	82
15.7767	3636	1870	76
15.8029	3632	1877	80
15.8292	3634	1881	77
15.8554	3653	1892	84
15.8817	3644	1877	82
15.908	3635	1893	94
15.9342	3637	1862	83
15.9605	3636	1881	77
15.9867	3648	1878	93
16.013	3647	1881	71
16.0393	3640	1865	82
16.0655	3654	1877	92
16.0918	3647	1879	77
16.118	3636	1887	89
16.1443	3650	1864	83
16.1706	3636	1874	102
16.1968	3635	1887	76
16.2231	3643	1863	96
16.2493	3635	1866	88
16.2756	3636	1874	73
16.3019	3643	1880	77
16.3281	3634	1882	85
16.3544	3647	1889	85
16.3806	3644	1870	69
16.4069	3643	1879	84
16.4332	3636	1894	88
16.4594	3628	1884	86
16.4857	3634	1855	94
16.5119	3636	1882	73
16.5382	3637	1871	83
16.5645	3652	1875	99
16.5907	3638	1883	90
16.617	3634	1877	79
16.6432	3631	1883	89
16.6695	3644	1879	86
16.6958	3633	1880	109
16.722	3631	1869	93
16.7483	3635	1877	92
16.7746	3642	1875	83
16.8008	3631	1884	88
16.8271	3638	1873	82
16.8533	3631	1876	86
16.8796	3634	1881	84
16.9059	3637	1875	71
16.9321	3635	1871	67
16.9584	3638	1872	98
16.9846	3640	1885	90
17.0109	3640	1873	88
17.0372	3636	1876	74
17.0634	3635	1875	92
17.0897	3639	1873	92
17.116	3635	1871	81
17.1422	3638	1870	99
17.1685	3630	1871	88
17.1947	3632	1873	75
17.221	3631	1879	90
17.2473	3633	1875	89
17.2735	3635	1877	77
17.2998	3626	1875	91
17.326	3634	1876	95
17.3523	3631	1876	91
17.3786	3637	1878	82
17.4048	3641	1877	87
17.4311	3640	1886	85
17.4573	3637	1883	86
17.4836	3639	1874	74
17.5099	3629	1880	79
17.5361	3628	1874	99
17.5624	3634	1895	90
17.5886	3628	1869	67
17.6149	3633	1878	90
17.6412	3632	1873	88
17.6674	3647	1865	92
17.6937	3640	1878	86
17.7199	3634	1888	80
17.7462	3628	1872	73
17.7725	3635	1889	63
17.7987	3629	1873	64
17.825	3632	1863	85
17.8512	3637	1882	66
17.8775	3644	1865	87
17.9038	3629	1870	79
17.93	3635	1872	71
17.9563	3632	1870	86
17.9825	3627	1870	68
18.0088	3632	1864	62
18.0351	3627	1876	67
18.0613	3630	1868	88
18.0876	3631	1876	77
18.1138	3635	1891	77
18.1401	3637	1876	89
18.1664	3634	1883	64
18.1926	3632	1873	87
18.2189	3632	1869	76
18.2451	3634	1870	86
18.2714	3644	1870	71
18.2977	3636	1882	88
18.3239	3630	1873	73
18.3502	3625	1881	87
18.3764	3637	1860	83
18.4027	3633	1873	98
18.429	3635	1892	80
18.4552	3633	1870	72
18.4815	3632	1869	83
18.5078	3625	1873	74
18.534	3641	1904	101
18.5603	3632	1869	68
18.5865	3624	1869	86
18.6128	3630	1871	88
18.6391	3622	1868	70
18.6653	3637	1865	67
18.6916	3630	1893	79
18.7178	3621	1864	78
18.7441	3647	1854	73
18.7704	3632	1883	81
18.7966	3633	1866	77
18.8229	3632	1875	73
18.8491	3622	1889	68
18.8754	3634	1867	83
18.9017	3638	1867	78
18.9279	3634	1881	88
18.9542	3634	1868	92
18.9805	3629	1854	77
19.0067	3634	1858	94
19.033	3635	1861	77
19.0592	3622	1874	71
19.0855	3634	1871	79
19.1118	3626	1868	74
19.138	3629	1862	98
19.1643	3630	1860	83
19.1905	3628	1881	70
19.2168	3621	1878	56
19.2431	3623	1860	85
19.2693	3626	1879	69
19.2956	3635	1874	82
19.3218	3628	1868	92
19.3481	3626	1869	75
19.3743	3632	1854	71
19.4006	3637	1870	60
19.4269	3626	1884	80
19.4531	3626	1863	91
19.4794	3635	1863	73
19.5057	3631	1857	92
19.5319	3631	1889	92
19.5582	3626	1861	77
19.5844	3621	1863	94
19.6107	3628	1878	77
19.637	3620	1868	89
19.6632	3627	1865	74
19.6895	3638	1869	81
19.7157	3623	1873	83
19.742	3637	1875	71
19.7683	3628	1877	74
19.7945	3634	1868	68
19.8208	3633	1881	73
19.847	3626	1851	68
19.8733	3618	1882	79
19.8996	3625	1880	61
19.9258	3633	1873	88
19.9521	3624	1856	86
19.9783	3628	1874	87
20.0046	3629	1880	77
20.0309	3625	1868	80
20.0571	3634	1866	81
20.0834	3619	1874	72
20.1096	3630	1877	71
20.1359	3629	1873	99
20.1622	3630	1854	62
20.1884	3630	1871	68
20.2147	3627	1889	87
20.241	3623	1867	61
20.2672	3628	1876	65
20.2935	3636	1864	84
20.3197	3621	1883	67
20.346	3630	1864	77
20.3723	3614	1861	76
20.3985	3629	1852	81
20.4248	3634	1863	77
20.451	3631	1875	77
20.4773	3634	1884	67
20.5036	3622	1880	81
20.5298	3628	1868	93
20.5561	3630	1886	82
20.5823	3622	1881	89
20.6086	3627	1865	68
20.6349	3621	1873	91
20.6611	3629	1862	69
20.6874	3636	1863	71
20.7136	3651	1866	92
20.7399	3640	1848	85
20.7662	3625	1866	85
20.7924	3629	1865	77
20.8187	3627	1871	95
20.845	3625	1856	85
20.8712	3638	1877	72
20.8975	3631	1878	73
20.9237	3636	1879	77
20.95	3638	1867	70
20.9763	3625	1859	89
21.0025	3635	1873	70
21.0288	3635	1876	68
21.055	3618	1872	84
21.0813	3623	1857	85
21.1075	3637	1878	87
21.1338	3639	1872	69
21.1601	3621	1870	81
21.1863	3623	1877	76
21.2126	3633	1875	68
21.2388	3622	1856	85
21.2651	3621	1856	78
21.2914	3629	1883	85
21.3176	3619	1878	93
21.3439	3626	1869	81
21.3702	3620	1870	66
21.3964	3618	1870	61
21.4227	3622	1876	67
21.4489	3629	1867	82
21.4752	3625	1869	95
21.5015	3626	1860	88
21.5277	3617	1879	87
21.554	3635	1876	76
21.5802	3627	1878	67
21.6065	3633	1882	90
21.6328	3619	1882	82
21.659	3629	1872	82
21.6853	3620	1885	96
21.7115	3628	1859	83
21.7378	3620	1872	81
21.7641	3627	1857	90
21.7903	3624	1864	80
21.8166	3620	1868	90
21.8428	3632	1869	93
21.8691	3635	1873	81
21.8954	3628	1878	81
21.9216	3631	1882	81
21.9479	3619	1868	66
21.9742	3624	1884	92
22.0004	3627	1862	87
22.0267	3621	1868	81
22.0529	3626	1860	83
22.0792	3622	1891	87
22.1055	3626	1867	78
22.1317	3618	1863	98
22.158	3622	1862	83
22.1842	3629	1870	92
22.2105	3616	1882	103
22.2368	3627	1871	95
22.263	3620	1864	76
22.2893	3635	1868	97
22.3155	3626	1864	90
22.3418	3618	1869	80
22.3681	3621	1860	86
22.3943	3629	1868	93
22.4206	3625	1871	99
22.4468	3615	1876	75
22.4731	3630	1878	89
22.4994	3629	1877	82
22.5256	3625	1870	73
22.5519	3621	1867	71
22.5781	3625	1876	81
22.6044	3630	1885	84
22.6307	3618	1871	96
22.6569	3620	1860	84
22.6832	3614	1878	82
22.7095	3617	1883	84
22.7357	3622	1869	96
22.762	3623	1862	85
22.7882	3614	1876	90
22.8145	3617	1881	86
22.8407	3630	1860	94
22.867	3622	1869	77
22.8933	3628	1870	99
22.9195	3624	1885	78
22.9458	3630	1881	98
22.972	3624	1875	95
22.9983	3617	1885	72
23.0246	3635	1870	93
23.0508	3626	1869	83
23.0771	3623	1865	102
23.1033	3628	1879	82
23.1296	3624	1859	83
23.1559	3623	1871	79
23.1821	3623	1860	100
23.2084	3623	1863	80
23.2347	3625	1864	103
23.2609	3623	1871	81
23.2872	3627	1886	91
23.3134	3626	1871	92
23.3397	3626	1879	71
23.366	3624	1878	100
23.3922	3621	1871	102
23.4185	3625	1873	78
23.4447	3624	1879	88
23.471	3627	1880	88
23.4973	3630	1863	86
23.5235	3618	1862	82
23.5498	3625	1872	95
23.576	3622	1883	86
23.6023	3631	1872	86
23.6286	3621	1876	85
23.6548	3624	1880	102
23.6811	3634	1865	92
23.7074	3644	1881	122
23.7336	3635	1882	98
23.7599	3634	1883	93
23.7861	3641	1877	102
23.8124	3647	1881	77
23.8387	3642	1871	95
23.8649	3629	1888	93
23.8912	3630	1882	108
23.9174	3628	1863	91
23.9437	3630	1887	95
23.97	3612	1877	88
23.9962	3624	1873	99
24.0225	3623	1882	88
24.0487	3616	1875	90
24.075	3613	1892	101
24.1013	3622	1892	83
24.1275	3620	1880	94
24.1538	3621	1894	88
24.18	3626	1878	100
24.2063	3622	1873	97
24.2326	3626	1865	92
24.2588	3624	1871	86
24.2851	3621	1862	93
24.3113	3628	1873	76
24.3376	3626	1896	103
24.3639	3624	1874	92
24.3901	3626	1879	113
24.4164	3627	1880	100
24.4426	3628	1876	98
24.4689	3621	1888	96
24.4952	3625	1879	84
24.5214	3619	1875	92
24.5477	3627	1902	90
24.5739	3623	1875	99
24.6002	3622	1885	88
24.6265	3622	1894	106
24.6527	3631	1894	100
24.679	3626	1901	114
24.7052	3646	1880	104
24.7315	3643	1879	119
24.7578	3628	1898	116
24.784	3628	1888	105
24.8103	3623	1874	97
24.8365	3625	1886	106
24.8628	3621	1878	114
24.8891	3610	1890	87
24.9153	3623	1881	97
24.9416	3628	1880	116
24.9678	3640	1882	106
24.9941	3630	1880	103
25.0204	3618	1887	120
25.0466	3625	1877	96
25.0729	3629	1882	94
25.0992	3626	1893	112
25.1254	3617	1874	108
25.1517	3620	1883	109
25.1779	3618	1897	94
25.2042	3622	1891	131
25.2305	3620	1890	136
25.2567	3618	1896	97
25.283	3623	1887	130
25.3092	3629	1883	100
25.3355	3617	1892	116
25.3618	3628	1903	104
25.388	3622	1899	106
25.4143	3621	1892	122
25.4406	3617	1914	112
25.4668	3623	1906	112
25.4931	3618	1885	112
25.5193	3618	1910	109
25.5456	3630	1888	117
25.5719	3628	1882	134
25.5981	3617	1926	121
25.6244	3626	1898	117
25.6506	3619	1900	120
25.6769	3619	1878	123
25.7032	3622	1906	127
25.7294	3621	1917	152
25.7557	3621	1920	134
25.7819	3626	1899	130
25.8082	3622	1906	120
25.8345	3618	1896	120
25.8607	3620	1898	125
25.887	3623	1916	121
25.9132	3618	1911	106
25.9395	3625	1917	102
25.9658	3616	1907	134
25.992	3617	1895	146
26.0183	3612	1908	138
26.0445	3625	1893	131
26.0708	3625	1908	133
26.0971	3629	1904	141
26.1233	3629	1908	116
26.1496	3628	1923	134
26.1758	3621	1928	140
26.2021	3628	1905	129
26.2284	3622	1895	137
26.2546	3613	1924	130
26.2809	3623	1933	158
26.3071	3620	1920	144
26.3334	3622	1915	117
26.3597	3617	1920	127
26.3859	3619	1910	134
26.4122	3633	1920	146
26.4384	3629	1935	134
26.4647	3632	1920	122
26.491	3638	1940	125
26.5172	3618	1938	152
26.5435	3615	1910	133
26.5697	3619	1916	133
26.596	3638	1925	139
26.6223	3621	1934	151
26.6485	3623	1921	139
26.6748	3626	1931	135
26.701	3623	1935	154
26.7273	3634	1940	141
26.7536	3629	1939	125
26.7798	3623	1940	149
26.8061	3637	1945	166
26.8324	3632	1958	171
26.8586	3627	1946	154
26.8849	3632	1951	146
26.9111	3637	1954	132
26.9374	3637	1932	165
26.9637	3622	1954	155
26.9899	3632	1948	137
27.0162	3625	1919	132
27.0424	3621	1934	153
27.0687	3633	1953	169
27.095	3630	1941	178
27.1212	3627	1949	175
27.1475	3638	1931	173
27.1737	3641	1963	165
27.2	3648	1958	198
27.2263	3634	1956	167
27.2525	3636	1961	181
27.2788	3629	1968	162
27.3051	3639	1967	152
27.3313	3624	1969	177
27.3576	3635	1965	201
27.3838	3633	1965	167
27.4101	3625	1966	189
27.4364	3616	1952	170
27.4626	3618	1956	184
27.4889	3632	1990	178
27.5151	3622	2006	171
27.5414	3623	1985	189
27.5677	3628	1974	191
27.5939	3618	1989	178
27.6202	3624	1950	166
27.6464	3617	1969	196
27.6727	3615	1973	200
27.6989	3621	1982	200
27.7252	3618	1982	186
27.7515	3623	1973	186
27.7777	3626	1955	189
27.804	3628	1971	171
27.8303	3627	1969	204
27.8565	3620	1970	183
27.8828	3625	1990	183
27.909	3630	1954	181
27.9353	3636	1968	210
27.9616	3640	1987	170
27.9878	3649	1953	187
28.0141	3641	1980	198
28.0403	3636	1983	178
28.0666	3627	1992	180
28.0929	3620	1948	195
28.1191	3627	1956	176
28.1454	3630	1966	215
28.1716	3626	1975	203
28.1979	3628	1951	186
28.2242	3637	1938	183
28.2504	3622	1944	167
28.2767	3639	1971	170
28.3029	3631	1948	199
28.3292	3632	1934	186
28.3555	3614	1967	197
28.3817	3617	1944	181
28.408	3627	1939	171
28.4342	3624	1940	166
28.4605	3618	1948	196
28.4868	3619	1923	174
28.513	3631	1923	190
28.5393	3621	1907	183
28.5656	3624	1917	202
28.5918	3620	1921	181
28.6181	3613	1908	158
28.6443	3614	1921	169
28.6706	3619	1939	204
28.6969	3616	1912	176
28.7231	3623	1900	172
28.7494	3623	1915	156
28.7756	3616	1914	170
28.8019	3620	1902	168
28.8282	3623	1919	153
28.8544	3623	1905	163
28.8807	3624	1911	192
28.9069	3616	1902	165
28.9332	3611	1905	163
28.9595	3619	1884	148
28.9857	3615	1902	155
29.012	3615	1894	174
29.0382	3634	1908	165
29.0645	3624	1897	157
29.0908	3625	1888	162
29.117	3621	1907	151
29.1433	3628	1906	133
29.1696	3630	1878	146
29.1958	3622	1896	133
29.2221	3620	1885	142
29.2483	3622	1890	141
29.2746	3628	1894	176
29.3009	3621	1867	153
29.3271	3617	1874	138
29.3534	3621	1882	128
29.3796	3616	1884	128
29.4059	3619	1878	145
29.4322	3619	1900	130
29.4584	3616	1889	150
29.4847	3617	1894	144
29.5109	3615	1886	146
29.5372	3611	1880	138
29.5634	3616	1879	137
29.5897	3616	1897	129
29.616	3619	1878	110
29.6422	3618	1888	129
29.6685	3620	1872	134
29.6948	3614	1881	133
29.721	3618	1863	134
29.7473	3618	1881	115
29.7735	3617	1880	134
29.7998	3622	1875	127
29.8261	3616	1880	130
29.8523	3620	1886	101
29.8786	3614	1879	106
29.9048	3614	1876	115
29.9311	3616	1860	110
29.9574	3615	1890	125
29.9836	3618	1878	137
30.0099	3625	1875	120
30.0361	3617	1864	113
30.0624	3616	1864	135
30.0887	3621	1873	134
30.1149	3628	1882	109
30.1412	3630	1857	111
30.1674	3642	1880	126
30.1937	3632	1869	119
30.22	3640	1865	126
30.2462	3646	1878	129
30.2725	3636	1858	86
30.2987	3630	1869	104
30.325	3621	1876	105
30.3513	3622	1889	112
30.3775	3628	1865	136
30.4038	3626	1884	118
30.4301	3615	1869	108
30.4563	3628	1868	110
30.4826	3615	1879	103
30.5088	3624	1870	121
30.5351	3614	1859	107
30.5614	3620	1862	96
30.5876	3625	1856	109
30.6139	3613	1851	113
30.6401	3619	1865	112
30.6664	3617	1868	111
30.6927	3621	1883	103
30.7189	3606	1857	102
30.7452	3615	1862	92
30.7714	3609	1875	120
30.7977	3620	1865	98
30.824	3616	1857	102
30.8502	3618	1866	114
30.8765	3620	1885	117
30.9027	3627	1856	109
30.929	3612	1854	105
30.9553	3623	1872	93
30.9815	3621	1855	86
31.0078	3626	1875	107
31.0341	3616	1866	99
31.0603	3618	1863	94
31.0866	3624	1857	99
31.1128	3617	1853	93
31.1391	3615	1854	95
31.1654	3622	1881	87
31.1916	3617	1859	95
31.2179	3624	1854	90
31.2441	3618	1865	111
31.2704	3622	1874	99
31.2966	3616	1866	96
31.3229	3625	1868	73
31.3492	3622	1852	74
31.3754	3617	1850	92
31.4017	3617	1864	92
31.4279	3615	1874	87
31.4542	3625	1863	95
31.4805	3614	1852	92
31.5067	3613	1856	76
31.533	3618	1863	93
31.5593	3625	1859	85
31.5855	3625	1865	104
31.6118	3618	1876	90
31.638	3622	1860	88
31.6643	3619	1858	106
31.6906	3618	1858	93
31.7168	3616	1866	86
31.7431	3623	1856	81
31.7693	3617	1863	90
31.7956	3615	1875	81
31.8219	3622	1870	82
31.8481	3617	1867	90
31.8744	3620	1870	93
31.9006	3620	1862	94
31.9269	3621	1862	80
31.9532	3623	1864	94
31.9794	3612	1864	68
32.0057	3621	1861	77
32.032	3621	1856	101
32.0582	3614	1859	84
32.0845	3617	1850	79
32.1107	3615	1862	101
32.137	3614	1856	91
32.1632	3618	1853	85
32.1895	3612	1863	97
32.2158	3619	1855	91
32.242	3617	1857	104
32.2683	3622	1863	99
32.2946	3619	1878	105
32.3208	3621	1866	93
32.3471	3626	1855	89
32.3733	3620	1859	84
32.3996	3622	1852	89
32.4259	3634	1860	77
32.4521	3620	1851	85
32.4784	3623	1856	93
32.5046	3616	1870	91
32.5309	3635	1881	89
32.5572	3629	1858	82
32.5834	3632	1863	66
32.6097	3622	1867	79
32.6359	3630	1860	99
32.6622	3634	1857	80
32.6885	3636	1865	83
32.7147	3634	1869	79
32.741	3643	1866	82
32.7672	3631	1861	83
32.7935	3655	1859	74
32.8198	3645	1865	82
32.846	3644	1873	80
32.8723	3645	1858	88
32.8986	3635	1864	84
32.9248	3633	1864	55
32.9511	3628	1857	72
32.9773	3624	1856	82
33.0036	3621	1861	84
33.0299	3616	1853	83
33.0561	3621	1860	84
33.0824	3624	1850	82
33.1086	3621	1862	81
33.1349	3615	1857	75
33.1611	3618	1846	83
33.1874	3620	1858	99
33.2137	3615	1865	78
33.2399	3617	1859	97
33.2662	3614	1839	78
33.2925	3612	1868	117
33.3187	3619	1854	90
33.345	3614	1848	82
33.3712	3622	1854	88
33.3975	3615	1862	92
33.4237	3617	1864	84
33.45	3617	1857	73
33.4763	3618	1849	88
33.5025	3624	1860	83
33.5288	3619	1849	74
33.5551	3633	1844	81
33.5813	3617	1864	100
33.6076	3622	1876	90
33.6338	3634	1865	84
33.6601	3621	1852	76
33.6864	3621	1852	75
33.7126	3617	1864	90
33.7389	3622	1867	82
33.7651	3624	1853	73
33.7914	3618	1868	69
33.8177	3617	1856	87
33.8439	3630	1865	78
33.8702	3623	1862	84
33.8965	3614	1858	79
33.9227	3617	1868	69
33.949	3618	1852	88
33.9752	3615	1869	80
34.0015	3624	1869	80
34.0277	3615	1850	85
34.054	3619	1852	73
34.0803	3622	1862	88
34.1065	3620	1867	75
34.1328	3618	1866	99
34.1591	3622	1861	75
34.1853	3623	1873	72
34.2116	3619	1859	68
34.2378	3619	1849	75
34.2641	3621	1868	93
34.2903	3626	1872	69
34.3166	3624	1854	79
34.3429	3611	1867	70
34.3691	3613	1850	67
34.3954	3617	1848	90
34.4217	3607	1852	57
34.4479	3611	1858	72
34.4742	3611	1866	73
34.5004	3615	1852	77
34.5267	3621	1857	66
34.553	3608	1861	64
34.5792	3616	1855	73
34.6055	3614	1859	71
34.6317	3610	1858	76
34.658	3620	1846	73
34.6843	3615	1869	65
34.7105	3619	1871	82
34.7368	3614	1863	88
34.763	3614	1862	70
34.7893	3618	1847	95
34.8156	3621	1865	75
34.8418	3612	1844	70
34.8681	3611	1864	91
34.8944	3623	1875	83
34.9206	3614	1846	59
34.9469	3621	1842	67
34.9731	3617	1860	87
34.9994	3622	1865	80
35.0256	3622	1862	80
35.0519	3625	1865	84
35.0782	3621	1852	96
35.1044	3611	1865	72
35.1307	3622	1847	71
35.157	3619	1851	88
35.1832	3615	1847	84
35.2095	3610	1861	85
35.2357	3613	1852	100
35.262	3619	1854	72
35.2883	3625	1856	95
35.3145	3627	1864	85
35.3408	3620	1854	69
35.367	3623	1849	75
35.3933	3632	1861	71
35.4196	3624	1864	83
35.4458	3629	1875	89
35.4721	3625	1858	87
35.4983	3632	1858	79
35.5246	3624	1855	93
35.5509	3620	1854	78
35.5771	3623	1853	69
35.6034	3618	1854	87
35.6296	3620	1848	91
35.6559	3616	1850	55
35.6822	3613	1843	91
35.7084	3613	1864	72
35.7347	3616	1856	84
35.761	3611	1864	81
35.7872	3621	1851	76
35.8135	3614	1846	104
35.8397	3616	1868	81
35.866	3617	1849	83
35.8922	3615	1851	93
35.9185	3609	1850	67
35.9448	3614	1857	89
35.971	3612	1863	90
35.9973	3611	1845	81
36.0236	3615	1853	66
36.0498	3615	1845	73
36.0761	3613	1866	78
36.1023	3615	1863	79
36.1286	3626	1849	81
36.1549	3630	1852	75
36.1811	3643	1861	80
36.2074	3635	1862	92
36.2336	3635	1845	85
36.2599	3633	1851	83
36.2862	3634	1842	99
36.3124	3621	1858	97
36.3387	3643	1854	112
36.3649	3630	1858	111
36.3912	3620	1854	102
36.4175	3620	1849	107
36.4437	3619	1865	102
36.47	3615	1852	106
36.4962	3618	1853	91
36.5225	3622	1859	93
36.5488	3612	1849	119
36.575	3612	1848	121
36.6013	3616	1870	104
36.6275	3619	1875	91
36.6538	3611	1862	102
36.6801	3616	1864	105
36.7063	3613	1856	104
36.7326	3610	1848	84
36.7589	3611	1860	108
36.7851	3621	1863	89
36.8114	3620	1862	85
36.8376	3618	1860	106
36.8639	3618	1853	83
36.8901	3619	1854	102
36.9164	3615	1863	106
36.9427	3618	1867	92
36.9689	3614	1859	103
36.9952	3618	1864	101
37.0215	3616	1849	99
37.0477	3619	1859	107
37.074	3614	1874	99
37.1002	3612	1866	89
37.1265	3615	1855	83
37.1528	3619	1861	96
37.179	3616	1849	92
37.2053	3619	1872	82
37.2315	3623	1863	98
37.2578	3630	1843	102
37.2841	3627	1852	95
37.3103	3644	1855	99
37.3366	3647	1866	94
37.3628	3656	1847	107
37.3891	3655	1858	108
37.4154	3664	1868	97
37.4416	3659	1862	101
37.4679	3655	1864	112
37.4941	3641	1862	113
37.5204	3638	1856	108
37.5467	3634	1863	112
37.5729	3629	1859	86
37.5992	3629	1862	102
37.6255	3617	1854	100
37.6517	3615	1849	91
37.678	3613	1854	95
37.7042	3620	1854	93
37.7305	3614	1852	103
37.7567	3617	1864	91
37.783	3616	1851	85
37.8093	3621	1854	84
37.8355	3614	1856	91
37.8618	3628	1846	83
37.888	3622	1847	61
37.9143	3620	1873	76
37.9406	3607	1863	71
37.9668	3623	1865	85
37.9931	3620	1860	65
38.0194	3616	1865	87
38.0456	3620	1855	80
38.0719	3612	1842	82
38.0981	3609	1869	79
38.1244	3610	1845	84
38.1507	3614	1857	82
38.1769	3623	1854	75
38.2032	3608	1844	53
38.2294	3625	1848	91
38.2557	3613	1851	79
38.282	3623	1856	84
38.3082	3619	1860	78
38.3345	3612	1862	89
38.3607	3618	1855	86
38.387	3623	1849	77
38.4133	3619	1859	102
38.4395	3613	1864	80
38.4658	3613	1845	68
38.492	3609	1854	75
38.5183	3628	1854	65
38.5446	3618	1857	88
38.5708	3624	1864	94
38.5971	3630	1868	86
38.6234	3639	1859	93
38.6496	3620	1872	84
38.6759	3628	1847	87
38.7021	3623	1863	91
38.7284	3621	1861	104
38.7546	3618	1850	83
38.7809	3625	1858	74
38.8072	3622	1857	83
38.8334	3623	1860	83
38.8597	3619	1849	93
38.886	3621	1857	96
38.9122	3617	1850	93
38.9385	3626	1850	90
38.9647	3616	1870	88
38.991	3631	1859	94
39.0173	3631	1856	86
39.0435	3631	1857	83
39.0698	3624	1853	82
39.096	3622	1859	91
39.1223	3620	1858	89
39.1486	3619	1859	96
39.1748	3627	1859	79
39.2011	3617	1867	81
39.2273	3621	1843	79
39.2536	3617	1852	77
39.2799	3623	1839	91
39.3061	3615	1865	97
39.3324	3618	1859	107
39.3586	3612	1855	89
39.3849	3620	1859	115
39.4112	3617	1837	68
39.4374	3618	1847	101
39.4637	3622	1865	98
39.49	3614	1853	80
39.5162	3608	1853	98
39.5425	3619	1863	89
39.5687	3608	1867	96
39.595	3613	1850	91
39.6213	3616	1868	110
39.6475	3617	1861	95
39.6738	3619	1854	83
39.7	3619	1854	88
39.7263	3616	1849	115
39.7525	3621	1850	95
39.7788	3620	1863	79
39.8051	3618	1846	87
39.8313	3619	1854	75
39.8576	3625	1851	76
39.8839	3612	1850	109
39.9101	3618	1863	96
39.9364	3622	1859	103
39.9626	3614	1869	96
39.9889	3623	1858	90
40.0152	3624	1854	89
40.0414	3623	1851	87
40.0677	3623	1858	92
40.0939	3608	1867	104
40.1202	3624	1873	101
40.1465	3618	1856	89
40.1727	3626	1843	83
40.199	3621	1842	81
40.2252	3630	1851	77
40.2515	3616	1861	72
40.2778	3624	1851	86
40.304	3615	1856	90
40.3303	3615	1851	102
40.3565	3618	1851	77
40.3828	3617	1860	77
40.4091	3629	1864	73
40.4353	3618	1848	76
40.4616	3610	1861	61
40.4879	3616	1861	83
40.5141	3618	1860	87
40.5404	3616	1860	70
40.5666	3616	1861	82
40.5929	3625	1866	81
40.6191	3623	1851	87
40.6454	3621	1868	75
40.6717	3621	1856	81
40.6979	3627	1859	81
40.7242	3637	1872	78
40.7505	3629	1883	75
40.7767	3625	1855	80
40.803	3634	1857	75
40.8292	3631	1856	64
40.8555	3630	1852	55
40.8818	3637	1855	67
40.908	3623	1863	64
40.9343	3621	1859	75
40.9605	3611	1867	81
40.9868	3611	1860	77
41.0131	3619	1849	56
41.0393	3610	1859	89
41.0656	3621	1857	71
41.0918	3615	1869	68
41.1181	3610	1868	65
41.1444	3614	1864	75
41.1706	3618	1863	54
41.1969	3612	1852	63
41.2231	3612	1869	70
41.2494	3615	1860	59
41.2757	3619	1860	67
41.3019	3622	1863	82
41.3282	3623	1870	67
41.3544	3632	1878	62
41.3807	3635	1875	76
41.407	3640	1871	81
41.4332	3623	1870	66
41.4595	3633	1851	53
41.4858	3611	1865	68
41.512	3625	1871	76
41.5383	3608	1866	68
41.5645	3608	1861	56
41.5908	3617	1874	76
41.617	3618	1863	61
41.6433	3616	1870	62
41.6696	3623	1869	63
41.6958	3628	1860	74
41.7221	3629	1858	73
41.7484	3627	1871	57
41.7746	3627	1860	70
41.8009	3608	1869	71
41.8271	3622	1861	58
41.8534	3622	1850	81
41.8797	3620	1856	61
41.9059	3627	1857	101
41.9322	3624	1864	75
41.9584	3630	1863	83
41.9847	3624	1859	62
42.011	3621	1869	77
42.0372	3630	1871	84
42.0635	3613	1872	76
42.0897	3632	1873	72
42.116	3626	1866	70
42.1423	3630	1870	68
42.1685	3635	1854	74
42.1948	3631	1887	78
42.221	3620	1872	62
42.2473	3637	1860	76
42.2736	3628	1861	69
42.2998	3633	1865	72
42.3261	3630	1883	63
42.3524	3623	1884	88
42.3786	3628	1871	70
42.4049	3627	1880	69
42.4311	3625	1882	69
42.4574	3631	1876	76
42.4836	3637	1875	74
42.5099	3629	1879	82
42.5362	3627	1883	76
42.5624	3622	1889	64
42.5887	3635	1876	69
42.615	3643	1888	61
42.6412	3635	1886	78
42.6675	3635	1893	77
42.6937	3643	1888	61
42.72	3645	1896	70
42.7463	3639	1901	71
42.7725	3642	1881	81
42.7988	3641	1894	56
42.825	3638	1900	72
42.8513	3636	1931	80
42.8776	3656	1909	56
42.9038	3651	1928	76
42.9301	3644	1927	67
42.9563	3651	1975	75
42.9826	3672	2005	72
43.0089	3696	2039	70
43.0351	3694	2128	82
43.0614	3751	2191	67
43.0876	3777	2300	69
43.1139	3815	2465	75
43.1402	3865	2662	71
43.1664	4045	2909	69
43.1927	4379	3218	69
43.2189	5041	3609	78
43.2452	6359	4048	83
43.2715	8491	4130	83
43.2977	10796	3887	80
43.324	9681	3355	65
43.3503	7064	3178	69
43.3765	6594	3060	77
43.4028	7264	2954	79
43.429	7252	2567	83
43.4553	5606	2237	68
43.4816	4391	2134	84
43.5078	3992	2065	73
43.5341	3870	2025	66
43.5603	3766	1992	67
43.5866	3741	1945	69
43.6129	3723	1953	91
43.6391	3701	1926	60
43.6654	3691	1919	79
43.6916	3681	1924	73
43.7179	3682	1926	57
43.7442	3661	1923	70
43.7704	3665	1891	92
43.7967	3666	1901	72
43.8229	3659	1887	66
43.8492	3668	1889	70
43.8755	3646	1870	65
43.9017	3655	1898	75
43.928	3642	1861	100
43.9542	3648	1875	86
43.9805	3653	1885	70
44.0068	3641	1883	83
44.033	3640	1876	91
44.0593	3651	1888	115
44.0855	3645	1877	135
44.1118	3643	1879	170
44.1381	3647	1887	212
44.1643	3625	1885	309
44.1906	3640	1887	431
44.2169	3631	1869	429
44.2431	3637	1871	490
44.2694	3632	1860	629
44.2956	3648	1879	687
44.3219	3642	1877	723
44.3481	3636	1872	696
44.3744	3630	1865	640
44.4007	3628	1867	497
44.4269	3620	1867	377
44.4532	3636	1875	337
44.4794	3627	1858	269
44.5057	3630	1870	187
44.532	3630	1866	122
44.5582	3628	1863	93
44.5845	3632	1863	88
44.6108	3630	1866	102
44.637	3632	1860	77
44.6633	3630	1853	87
44.6895	3623	1865	75
44.7158	3629	1854	71
44.7421	3616	1866	70
44.7683	3620	1863	67
44.7946	3621	1861	64
44.8208	3622	1855	74
44.8471	3629	1861	73
44.8734	3635	1862	61
44.8996	3633	1864	71
44.9259	3627	1879	78
44.9521	3623	1849	68
44.9784	3634	1853	65
45.0047	3637	1862	82
45.0309	3631	1864	57
45.0572	3632	1858	50
45.0834	3627	1847	90
45.1097	3627	1877	57
45.136	3620	1858	76
45.1622	3631	1853	65
45.1885	3626	1855	60
45.2148	3626	1862	69
45.241	3630	1857	71
45.2673	3630	1849	76
45.2935	3631	1867	66
45.3198	3634	1864	62
45.346	3632	1861	68
45.3723	3632	1859	72
45.3986	3632	1853	66
45.4248	3624	1859	61
45.4511	3624	1857	65
45.4774	3641	1861	69
45.5036	3622	1867	59
45.5299	3633	1853	53
45.5561	3626	1874	61
45.5824	3628	1845	62
45.6087	3624	1858	61
45.6349	3641	1854	75
45.6612	3628	1851	66
45.6874	3640	1851	74
45.7137	3647	1864	70
45.74	3660	1855	59
45.7662	3640	1854	59
45.7925	3648	1861	56
45.8187	3643	1853	70
45.845	3664	1858	67
45.8713	3677	1858	73
45.8975	3685	1843	55
45.9238	3676	1854	58
45.95	3662	1847	56
45.9763	3654	1856	68
46.0026	3660	1867	66
46.0288	3666	1853	65
46.0551	3653	1847	70
46.0814	3641	1859	82
46.1076	3626	1860	69
46.1339	3624	1855	58
46.1601	3627	1846	70
46.1864	3625	1840	66
46.2126	3622	1862	60
46.2389	3622	1853	74
46.2652	3614	1857	62
46.2914	3627	1861	61
46.3177	3624	1852	59
46.344	3627	1854	74
46.3702	3618	1856	64
46.3965	3623	1862	72
46.4227	3620	1857	68
46.449	3632	1846	65
46.4753	3624	1849	59
46.5015	3625	1861	61
46.5278	3630	1845	79
46.554	3624	1837	66
46.5803	3627	1847	57
46.6066	3617	1857	56
46.6328	3624	1858	62
46.6591	3619	1860	65
46.6853	3625	1846	58
46.7116	3625	1850	68
46.7379	3622	1849	68
46.7641	3623	1846	64
46.7904	3624	1844	62
46.8167	3611	1855	59
46.8429	3622	1850	91
46.8692	3619	1860	68
46.8954	3628	1847	62
46.9217	3615	1840	40
46.9479	3614	1852	65
46.9742	3619	1851	63
47.0005	3617	1863	61
47.0267	3618	1848	78
47.053	3619	1836	74
47.0793	3623	1849	78
47.1055	3616	1855	61
47.1318	3618	1840	96
47.158	3617	1837	72
47.1843	3614	1846	92
47.2106	3614	1837	80
47.2368	3618	1851	99
47.2631	3620	1850	80
47.2893	3611	1849	96
47.3156	3617	1842	90
47.3419	3624	1827	92
47.3681	3619	1844	75
47.3944	3622	1841	78
47.4206	3624	1841	71
47.4469	3619	1841	79
47.4732	3615	1856	73
47.4994	3612	1839	79
47.5257	3629	1844	78
47.5519	3620	1849	77
47.5782	3628	1840	69
47.6045	3623	1851	52
47.6307	3621	1845	61
47.657	3619	1844	78
47.6833	3611	1845	64
47.7095	3607	1841	56
47.7358	3612	1851	62
47.762	3612	1845	66
47.7883	3618	1849	67
47.8145	3618	1840	76
47.8408	3620	1844	88
47.8671	3613	1840	85
47.8933	3618	1839	66
47.9196	3619	1840	81
47.9459	3620	1855	78
47.9721	3617	1848	93
47.9984	3625	1845	64
48.0246	3619	1851	83
48.0509	3625	1851	86
48.0772	3624	1841	57
48.1034	3616	1836	63
48.1297	3619	1839	61
48.1559	3626	1848	64
48.1822	3633	1856	62
48.2085	3636	1845	60
48.2347	3633	1848	61
48.261	3636	1856	78
48.2872	3638	1837	49
48.3135	3648	1859	60
48.3398	3660	1848	58
48.366	3677	1857	71
48.3923	3664	1847	72
48.4185	3650	1845	73
48.4448	3660	1859	51
48.4711	3650	1846	57
48.4973	3673	1843	64
48.5236	3648	1856	73
48.5498	3648	1845	69
48.5761	3628	1853	71
48.6024	3628	1839	61
48.6286	3634	1838	75
48.6549	3617	1839	56
48.6811	3629	1834	70
48.7074	3621	1844	64
48.7337	3608	1849	46
48.7599	3611	1841	67
48.7862	3622	1854	74
48.8124	3622	1852	50
48.8387	3616	1855	62
48.865	3626	1851	52
48.8912	3610	1849	75
48.9175	3619	1839	57
48.9438	3616	1851	81
48.97	3614	1843	63
48.9963	3617	1846	69
49.0225	3626	1855	55
49.0488	3612	1840	63
49.075	3611	1855	72
49.1013	3617	1854	54
49.1276	3614	1850	56
49.1538	3620	1838	67
49.1801	3611	1861	52
49.2064	3617	1853	58
49.2326	3622	1857	71
49.2589	3622	1848	58
49.2851	3610	1849	61
49.3114	3616	1853	69
49.3377	3618	1841	76
49.3639	3622	1848	55
49.3902	3612	1854	70
49.4164	3619	1846	61
49.4427	3627	1846	61
49.469	3613	1842	59
49.4952	3610	1851	71
49.5215	3617	1839	90
49.5477	3623	1856	81
49.574	3623	1859	77
49.6003	3614	1863	86
49.6265	3611	1860	69
49.6528	3621	1845	84
49.679	3621	1845	102
49.7053	3620	1860	81
49.7316	3623	1857	91
49.7578	3620	1853	80
49.7841	3623	1839	64
49.8103	3628	1847	74
49.8366	3620	1871	64
49.8629	3623	1871	76
49.8891	3619	1870	63
49.9154	3626	1863	81
49.9417	3623	1863	88
49.9679	3633	1882	85
49.9942	3635	1895	79
50.0204	3633	1885	75
50.0467	3634	1888	72
50.073	3651	1904	87
50.0992	3641	1915	70
50.1255	3662	1928	68
50.1517	3655	1962	54
50.178	3680	1956	72
50.2043	3692	1992	70
50.2305	3715	2066	66
50.2568	3755	2148	81
50.283	3808	2241	82
50.3093	3912	2347	64
50.3356	4142	2429	74
50.3618	4508	2526	60
50.3881	5133	2619	69
50.4143	5797	2536	55
50.4406	5985	2394	50
50.4669	5511	2383	50
50.4931	4801	2318	62
50.5194	4721	2297	53
50.5457	4863	2253	52
50.5719	4972	2121	41
50.5982	4590	2056	49
50.6244	4151	1970	65
50.6507	3882	1959	64
50.6769	3770	1943	49
50.7032	3730	1931	66
50.7295	3717	1901	59
50.7557	3676	1883	51
50.782	3679	1870	54
50.8083	3654	1867	60
50.8345	3655	1865	56
50.8608	3652	1870	61
50.887	3657	1852	48
50.9133	3638	1870	58
50.9396	3637	1866	44
50.9658	3632	1852	47
50.9921	3634	1858	65
51.0183	3639	1858	63
51.0446	3631	1852	58
51.0709	3629	1854	60
51.0971	3642	1870	62
51.1234	3635	1860	50
51.1496	3629	1851	50
51.1759	3624	1860	68
51.2022	3628	1845	81
51.2284	3620	1848	85
51.2547	3621	1841	89
51.2809	3629	1844	156
51.3072	3625	1854	172
51.3335	3631	1841	214
51.3597	3626	1853	256
51.386	3616	1845	309
51.4123	3630	1843	324
51.4385	3616	1848	377
51.4648	3620	1841	348
51.491	3618	1843	345
51.5173	3625	1848	298
51.5436	3620	1840	222
51.5698	3635	1855	221
51.5961	3626	1857	191
51.6223	3627	1851	153
51.6486	3617	1838	149
51.6748	3612	1837	105
51.7011	3620	1839	81
51.7274	3618	1831	68
51.7536	3626	1842	73
51.7799	3615	1852	64
51.8062	3624	1848	63
51.8324	3614	1838	57
51.8587	3614	1837	53
51.8849	3612	1841	60
51.9112	3626	1835	68
51.9375	3612	1844	47
51.9637	3611	1850	48
51.99	3612	1830	65
52.0162	3617	1836	46
52.0425	3615	1848	55
52.0688	3620	1846	57
52.095	3613	1840	56
52.1213	3620	1833	53
52.1475	3612	1843	65
52.1738	3624	1837	57
52.2001	3618	1851	63
52.2263	3612	1839	60
52.2526	3619	1838	55
52.2788	3625	1850	54
52.3051	3610	1832	46
52.3314	3621	1834	60
52.3576	3610	1849	61
52.3839	3614	1842	66
52.4102	3614	1834	68
52.4364	3614	1834	40
52.4627	3616	1842	56
52.4889	3613	1848	51
52.5152	3611	1835	50
52.5414	3618	1830	58
52.5677	3612	1832	50
52.594	3614	1842	41
52.6202	3612	1835	51
52.6465	3618	1833	59
52.6728	3619	1831	54
52.699	3614	1840	62
52.7253	3608	1846	57
52.7515	3623	1829	67
52.7778	3612	1835	49
52.804	3610	1844	60
52.8303	3609	1834	56
52.8566	3610	1837	48
52.8828	3615	1838	45
52.9091	3611	1839	55
52.9354	3613	1839	66
52.9616	3616	1829	52
52.9879	3615	1835	53
53.0141	3609	1834	57
53.0404	3616	1841	65
53.0667	3618	1834	55
53.0929	3609	1840	45
53.1192	3617	1843	52
53.1454	3617	1838	53
53.1717	3612	1841	56
53.198	3609	1830	51
53.2242	3611	1833	49
53.2505	3617	1837	61
53.2767	3609	1838	49
53.303	3611	1828	69
53.3293	3611	1836	64
53.3555	3609	1834	61
53.3818	3614	1840	43
53.4081	3612	1847	55
53.4343	3612	1843	66
53.4606	3610	1840	54
53.4868	3612	1839	50
53.5131	3619	1836	72
53.5393	3621	1843	67
53.5656	3624	1837	58
53.5919	3629	1831	62
53.6181	3630	1841	44
53.6444	3621	1830	61
53.6707	3629	1835	54
53.6969	3618	1840	41
53.7232	3636	1851	59
53.7494	3633	1842	57
53.7757	3619	1835	55
53.802	3619	1839	62
53.8282	3614	1826	55
53.8545	3629	1832	54
53.8807	3617	1832	46
53.907	3619	1842	66
53.9333	3612	1847	33
53.9595	3613	1833	47
53.9858	3614	1834	44
54.012	3622	1820	52
54.0383	3617	1832	44
54.0646	3623	1828	56
54.0908	3610	1828	41
54.1171	3608	1841	50
54.1433	3612	1836	61
54.1696	3615	1832	49
54.1959	3623	1824	59
54.2221	3616	1831	53
54.2484	3613	1829	51
54.2747	3609	1839	51
54.3009	3616	1842	58
54.3272	3626	1835	43
54.3534	3623	1837	63
54.3797	3616	1835	52
54.4059	3610	1830	67
54.4322	3614	1842	47
54.4585	3616	1824	58
54.4847	3618	1838	46
54.511	3619	1845	55
54.5373	3608	1838	51
54.5635	3608	1842	65
54.5898	3613	1828	52
54.616	3613	1830	59
54.6423	3606	1827	73
54.6686	3612	1831	53
54.6948	3614	1834	55
54.7211	3609	1842	60
54.7473	3615	1836	48
54.7736	3610	1835	58
54.7999	3617	1835	60
54.8261	3615	1828	43
54.8524	3610	1821	47
54.8786	3612	1837	45
54.9049	3612	1834	54
54.9312	3610	1840	44
54.9574	3611	1823	50
54.9837	3618	1832	62
55.0099	3613	1829	44
55.0362	3612	1839	46
55.0625	3609	1833	59
55.0887	3611	1825	60
55.115	3609	1831	52
55.1412	3604	1834	53
55.1675	3612	1829	56
55.1938	3616	1844	47
55.22	3606	1837	51
55.2463	3618	1838	39
55.2726	3611	1823	52
55.2988	3617	1838	57
55.3251	3614	1837	63
55.3513	3612	1833	56
55.3776	3615	1828	64
55.4038	3611	1833	47
55.4301	3616	1836	63
55.4564	3612	1844	63
55.4826	3618	1837	58
55.5089	3606	1829	49
55.5352	3607	1828	49
55.5614	3611	1833	62
55.5877	3608	1835	65
55.6139	3614	1834	48
55.6402	3610	1831	55
55.6665	3609	1838	54
55.6927	3608	1833	60
55.719	3616	1835	55
55.7452	3610	1847	63
55.7715	3611	1827	70
55.7978	3612	1829	60
55.824	3605	1832	48
55.8503	3611	1842	49
55.8765	3608	1831	61
55.9028	3611	1838	66
55.9291	3607	1827	49
55.9553	3609	1840	61
55.9816	3606	1834	51
56.0078	3609	1821	60
56.0341	3611	1846	53
56.0604	3609	1835	55
56.0866	3613	1828	54
56.1129	3613	1827	46
56.1392	3613	1836	40
56.1654	3609	1842	50
56.1917	3609	1837	61
56.2179	3606	1838	48
56.2442	3609	1834	43
56.2704	3611	1840	37
56.2967	3612	1821	57
56.323	3605	1829	55
56.3492	3616	1823	55
56.3755	3618	1831	57
56.4017	3611	1840	54
56.428	3616	1836	45
56.4543	3606	1829	54
56.4805	3608	1830	49
56.5068	3605	1827	50
56.5331	3607	1830	45
56.5593	3613	1834	61
56.5856	3606	1839	59
56.6118	3607	1830	57
56.6381	3607	1841	50
56.6644	3613	1834	65
56.6906	3606	1822	61
56.7169	3612	1824	61
56.7431	3610	1845	48
56.7694	3607	1823	49
56.7957	3605	1838	39
56.8219	3607	1831	54
56.8482	3609	1833	48
56.8744	3608	1841	64
56.9007	3605	1817	70
56.927	3612	1836	55
56.9532	3606	1838	42
56.9795	3606	1825	46
57.0057	3609	1839	52
57.032	3608	1838	54
57.0583	3614	1831	55
57.0845	3608	1826	41
57.1108	3607	1835	50
57.1371	3615	1828	47
57.1633	3611	1823	54
57.1896	3608	1835	60
57.2158	3606	1835	45
57.2421	3612	1829	53
57.2683	3607	1836	50
57.2946	3609	1828	58
57.3209	3600	1827	40
57.3471	3609	1829	47
57.3734	3603	1825	58
57.3997	3609	1830	47
57.4259	3608	1835	47
57.4522	3607	1842	41
57.4784	3611	1833	26
57.5047	3605	1834	50
57.531	3611	1833	46
57.5572	3607	1835	50
57.5835	3607	1823	60
57.6097	3605	1828	48
57.636	3606	1820	48
57.6623	3606	1838	53
57.6885	3609	1844	45
57.7148	3609	1829	45
57.741	3603	1847	50
57.7673	3608	1831	58
57.7936	3609	1832	50
57.8198	3604	1831	51
57.8461	3609	1831	49
57.8723	3607	1833	50
57.8986	3609	1831	48
57.9249	3614	1833	54
57.9511	3601	1831	52
57.9774	3612	1825	71
58.0037	3615	1833	40
58.0299	3616	1837	54
58.0562	3612	1830	44
58.0824	3611	1832	48
58.1087	3604	1833	50
58.135	3614	1826	62
58.1612	3611	1838	51
58.1875	3609	1830	45
58.2137	3612	1822	53
58.24	3611	1831	49
58.2662	3606	1837	47
58.2925	3609	1819	47
58.3188	3610	1829	65
58.345	3616	1836	49
58.3713	3607	1828	55
58.3976	3607	1821	40
58.4238	3607	1837	46
58.4501	3608	1827	65
58.4763	3607	1830	62
[truncated: 1,010 more rows]

## Sheet: Figure 1f
Binding energy	P-Cu1/CuNP	M-Cu1/CuNP	R-Cu1/CuNP
971.4	41138.3	61981.2	19298.8
971.3	40800.5	61771.5	19566.7
971.2	40686.5	61878	19343.9
971.1	40816	62054.3	19494.8
971	40936.3	62883.4	19628.3
970.9	41026.3	62362.8	19770.2
970.8	40410.5	62241	19089.8
970.7	41142.6	62129.9	19472
970.6	41433.5	63016.1	19422.6
970.5	41001	62463.4	19140.6
970.4	41087.5	62114.5	18883.6
970.3	40918.9	62358.1	19304.1
970.2	41028.1	62733.1	19408.1
970.1	40869.5	62696.3	19484.1
970	40569.4	62446.8	19229.9
969.9	40673.2	63026.1	19200.4
969.8	41173.4	62768.1	19265.4
969.7	41171	62625.7	19598.5
969.6	41160.4	62140.4	19256.9
969.5	41156.5	63281.2	18936.6
969.4	41141.2	63213.8	19100
969.3	41004	62805.6	19086.4
969.2	41118.4	62320.1	19186.3
969.1	40632.9	62578.6	19648.5
969	41145.4	62889.3	19102.9
968.9	41233.2	63003.8	18905.2
968.8	41547.8	63526.9	19264.3
968.7	41191.3	63457.6	19303.7
968.6	41160.4	62730.4	19248.8
968.5	40751.9	62539.1	19035.9
968.4	41825.1	63537.1	19199.7
968.3	40937.4	62081.5	19103.5
968.2	41079.4	62639.2	18792.5
968.1	41209.4	62324.9	19224.7
968	41334.6	62265.1	18966.3
967.9	40938.6	62631.3	18738.2
967.8	40628.1	62583.2	19034.7
967.7	40611.2	62398.9	19053.5
967.6	41213	62447.9	18964.4
967.5	41055.4	62444.8	19142.9
967.4	41886.1	62393.3	19249.5
967.3	41411.7	62390.6	19146
967.2	41542.1	62352	18956.7
967.1	41295.5	62299.6	18734.6
967	40835.5	62259.4	18887.5
966.9	41063.1	62209.6	18723.8
966.8	40756.9	62129.7	18925.8
966.7	40685.9	62047.9	19294.4
966.6	40499.3	61971.2	19089.7
966.5	40499.3	61865.8	18850.1
966.4	40487.8	61762.1	19008
966.3	40460	61649.8	19322.7
966.2	40411.2	61557.7	19306.4
966.1	40375.8	61454.4	19080.5
966	40345.6	61377.9	18904.5
965.9	40339.2	61289.7	18533.8
965.8	40335.6	61235	18470
965.7	40329.9	61180.7	18823.5
965.6	40280.4	61143.9	18981
965.5	40191.5	61088.4	18229.5
965.4	40100	61031.9	18833.3
965.3	40002.3	60923.1	18786.4
965.2	39898.7	60775.4	18569
965.1	39810.7	60607.2	18564.9
965	39754.7	60421	18669.5
964.9	39696.8	60221.8	18418.2
964.8	39662.1	60065.3	18510.1
964.7	39644.6	59907.7	18501.6
964.6	39641.5	59769.4	18619.7
964.5	39631.2	59654.6	18399.3
964.4	39621.9	59574.2	18501.3
964.3	39601.6	59498.3	18308.9
964.2	39558.4	59474.3	18486.5
964.1	39504.6	59460.1	18204.4
964	39452.2	59439.6	18280.5
963.9	39386.8	59424.9	18603.2
963.8	39309.3	59426.6	18446.3
963.7	39261.3	59405.6	17974.1
963.6	39230.7	59394.2	18395.7
963.5	39202.3	59398.3	18340
963.4	39195.7	59375.8	18517.6
963.3	39186.9	59356.9	18291
963.2	39145.5	59355.3	18476.3
963.1	39090.1	59332.4	18383
963	39059.4	59307.6	18482.7
962.9	39038.9	59290.2	18451.2
962.8	39022.9	59264.6	18396.7
962.7	39031.3	59237.5	18363.5
962.6	39034.3	59231.9	18357
962.5	39017.5	59222.6	18262.8
962.4	38982.7	59238.7	18414.8
962.3	38959.6	59233.1	18381
962.2	38922.3	59223.3	18369.8
962.1	38913.4	59198.4	18370.5
962	38916.2	59186	18362.4
961.9	38916.9	59160.4	18341.2
961.8	38905	59160	18342.2
961.7	38912.3	59173	18338.7
961.6	38925	59190	18334.6
961.5	38929.8	59180.7	18331.4
961.4	38927.7	59175.2	18329.3
961.3	38932.5	59159.8	18320.5
961.2	38938.4	59130.6	18312.2
961.1	38933.3	59114.5	18299.4
961	38934.2	59118.4	18285.8
960.9	38950.3	59111.7	18271.6
960.8	38964.3	59124.8	18263.8
960.7	38976.3	59150.7	18260.4
960.6	38984.1	59177	18262
960.5	38988.8	59204.4	18263.1
960.4	38996	59232.7	18260.8
960.3	39010.6	59260.6	18257.8
960.2	39022.9	59289.3	18255.3
960.1	39038.9	59318.1	18253.8
960	39058	59347.5	18255.2
959.9	39077.8	59377.7	18257.1
959.8	39097.6	59409.5	18258.8
959.7	39117.2	59440.9	18259.8
959.6	39137	59472.8	18260.8
959.5	39156.7	59505	18261.8
959.4	39176.6	59538.5	18263.5
959.3	39197.1	59571.7	18265.2
959.2	39219	59607.6	18267.4
959.1	39242	59646	18269.6
959	39265.7	59685.5	18271.8
958.9	39290.1	59726.5	18273.2
958.8	39315.4	59769.5	18274.2
958.7	39341.4	59813.5	18275.2
958.6	39368.2	59860.6	18275.5
958.5	39396.3	59910.7	18275.6
958.4	39425.6	59963.2	18276
958.3	39455.6	60020	18276.8
958.2	39487.7	60080.5	18277.5
958.1	39521.4	60143.7	18278.6
958	39557.3	60210.7	18279.5
957.9	39595.7	60281.6	18281.4
957.8	39637.1	60355.9	18283.8
957.7	39681.2	60434.2	18286.8
957.6	39728.3	60516.8	18290
957.5	39777.9	60606	18293.1
957.4	39830	60701.5	18296.1
957.3	39885.1	60804	18299.6
957.2	39944.1	60913.8	18303.6
957.1	40006.4	61032.1	18308.1
957	40072.9	61157.6	18313.7
956.9	40143.5	61291.5	18319.7
956.8	40219.9	61435.5	18325.7
956.7	40301.3	61590.2	18331.7
956.6	40389.7	61756.1	18338.3
956.5	40485.2	61934.1	18345.4
956.4	40589.3	62126.7	18353.4
956.3	40701.3	62334.6	18362.3
956.2	40822.6	62559.2	18372.4
956.1	40953.6	62802.5	18383.4
956	41095.3	63066.9	18395.5
955.9	41248.5	63353.5	18408.8
955.8	41414.5	63664.7	18423.6
955.7	41594.9	64003.6	18440.6
955.6	41791	64373.2	18459.4
955.5	42004.6	64776.7	18480.3
955.4	42238.1	65218.7	18503.2
955.3	42493.8	65705	18528.4
955.2	42774.2	66241.6	18555.9
955.1	43083.1	66834.9	18587
955	43424.3	67493	18621
954.9	43802	68225.8	18659.2
954.8	44221.7	69043.1	18701.3
954.7	44688.8	69956.9	18747.8
954.6	45210.5	70982.5	18799.2
954.5	45795.4	72136.8	18856.6
954.4	46452.4	73440	18920.3
954.3	47191.9	74915.1	18992
954.2	48026.8	76590.3	19073.5
954.1	48971.3	78496.6	19166
954	50041.2	80670.4	19271.7
953.9	51255.4	83149.6	19392.8
953.8	52634.1	85976.6	19532
953.7	54198.8	89191.4	19692.1
953.6	55970.4	92831	19877
953.5	57966.7	96921.9	20091.2
953.4	60200.4	101468	20340.8
953.3	62674	106437	20632.4
953.2	65370.3	111735	20972.6
953.1	68245.2	117188	21368.8
953	71216.2	122521	21829
952.9	74152	127366	22360.3
952.8	76870.8	131290	22966.1
952.7	79158.5	133916	23645.6
952.6	80808.2	135087	24388.4
952.5	81694.7	135074	25167.3
952.4	81870.1	134170	25932.7
952.3	81610.2	131569	26615.4
952.2	80579.1	127489	27134.4
952.1	78671.3	122341	27425.1
952	76075.5	116575	27487.2
951.9	73023.1	110592	27401.7
951.8	69741	104704	27050.6
951.7	66421	99117.6	26438.3
951.6	63202.6	93952.8	25650
951.5	60175.6	89262.7	24776.9
951.4	57389.8	85054.1	23895.4
951.3	54863.9	81305.2	23056.7
951.2	52596.3	77982.7	22290.1
951.1	50573.7	75045.7	21606.9
951	48776.4	72449.6	21007.3
950.9	47182.4	70153.3	20486.8
950.8	45768.3	68119.6	20036.9
950.7	44512.9	66314.5	19648.3
950.6	43396.5	64707.8	19312
950.5	42401.9	63273.7	19021.4
950.4	41513.3	61989.5	18769.1
950.3	40717.4	60835.5	18549.2
950.2	40002	59796.3	18356.4
950.1	39357.6	58856.3	18187.8
950	38775.5	58003.8	18038.7
949.9	38247.5	57228.6	17906.4
949.8	37767.2	56521	17788.3
949.7	37329.6	55873.4	17682.7
949.6	36929.8	55279.5	17587.7
949.5	36562.6	54732.7	17501.9
949.4	36224.7	54227.5	17424.1
949.3	35913.9	53760.8	17353
949.2	35626.6	53327.8	17288.2
949.1	35359.7	52925	17229.1
949	35111.4	52549.6	17175.3
948.9	34880.3	52200.4	17126.2
948.8	34663.8	51873.7	17080.9
948.7	34461.2	51567.1	17038.4
948.6	34271.3	51279.2	16998.7
948.5	34093.1	51008	16961.5
948.4	33925.7	50751.9	16926.2
948.3	33767.5	50509.7	16893.2
948.2	33617.9	50281	16862
948.1	33476.3	50064.3	16832
948	33342.3	49859.9	16803.2
947.9	33215.4	49665.4	16775.6
947.8	33095.3	49481.2	16749
947.7	32981.9	49305.4	16724.4
947.6	32874.3	49137.7	16700.9
947.5	32772.7	48977.3	16678.3
947.4	32676.2	48824.6	16656.7
947.3	32584.5	48679	16636.2
947.2	32497.5	48540.7	16616.7
947.1	32414.4	48409	16597.9
947	32335.4	48283.6	16580
946.9	32260	48164.1	16563.3
946.8	32187.7	48049.5	16547.4
946.7	32118.1	47939.9	16532
946.6	32051.1	47835	16517.9
946.5	31986.4	47734.6	16504.9
946.4	31924.3	47638.2	16492.4
946.3	31865.5	47545.4	16480.2
946.2	31809.5	47455.8	16468.4
946.1	31755.9	47369.7	16456.5
946	31704.4	47286	16444.8
945.9	31655.2	47205.4	16433.7
945.8	31607.4	47129.2	16423
945.7	31560.8	47056	16412.6
945.6	31516.5	46985.4	16402.8
945.5	31474.1	46918.1	16392.8
945.4	31433.1	46853.5	16382.6
945.3	31393.7	46791	16372.9
945.2	31356.2	46730	16363.4
945.1	31320.3	46670.5	16354.5
945	31284.6	46613.3	16346.2
944.9	31250.2	46558.9	16338.6
944.8	31216.8	46507.1	16332
944.7	31184.6	46458.2	16325.9
944.6	31153.2	46412.1	16320.1
944.5	31123.3	46367.7	16314.8
944.4	31094.9	46324.1	16309.7
944.3	31067.7	46280.7	16303.8
944.2	31041.7	46239	16297.9
944.1	31016.8	46200.4	16292.2
944	30993.2	46164.3	16286.7
943.9	30970.9	46131.1	16281.2
943.8	30949.7	46101	16276.4
943.7	30929.5	46072.5	16272
943.6	30911	46044.8	16267
943.5	30893.5	46017.8	16261.4
943.4	30876.9	45991.3	16255.7
943.3	30861.7	45966.3	16250.3
943.2	30847.9	45944.1	16245.3
943.1	30834.9	45923.9	16240.6
943	30823.4	45905.2	16236.7
942.9	30813.2	45888.1	16233
942.8	30803.9	45871	16229.1
942.7	30795	45854.4	16224.8
942.6	30787.1	45838.9	16220.9
942.5	30779.8	45825	16216.9
942.4	30772.6	45812.3	16213.5
942.3	30766.1	45802.2	16210.5
942.2	30760.6	45794.2	16207.4
942.1	30755.6	45788.2	16204.5
942	30751.3	45783.8	16201.9
941.9	30747.8	45780.7	16199.4
941.8	30745.3	45777.1	16197.3
941.7	30742.8	45772.4	16196
941.6	30740.7	45767.2	16194.4
941.5	30739.1	45762.5	16192.7
941.4	30738.1	45758.4	16190.8
941.3	30737.3	45756.6	16188.6
941.2	30737.2	45756.4	16186.1
941.1	30737.6	45757.2	16184.1
941	30738.2	45758.4	16182.5
940.9	30739	45760	16180.6
940.8	30740.4	45762	16178.8
940.7	30742.8	45762.6	16177.3
940.6	30745.9	45763.2	16175.5
940.5	30748.6	45763.6	16173.8
940.4	30751.4	45764.2	16172.4
940.3	30753.8	45764.4	16170.7
940.2	30756	45764.7	16168.9
940.1	30757.9	45765.3	16167
940	30760	45766.2	16165.1
939.9	30762.3	45767.2	16163.2
939.8	30764.9	45768	16161.4
939.7	30767.5	45768.4	16160
939.6	30770.3	45768.4	16158.9
939.5	30772.9	45768.3	16158.2
939.4	30775	45767.9	16157.5
939.3	30776.7	45767.4	16156.7
939.2	30778.2	45766.5	16155.9
939.1	30779.3	45765.4	16155.2
939	30780.2	45763.8	16154.4
938.9	30780.8	45761.5	16153.7
938.8	30781.4	45759	16152.9
938.7	30781.9	45756.4	16152.2
938.6	30782.5	45753.7	16151.2
938.5	30783.2	45750.6	16150.2
938.4	30784.4	45747.2	16149.1
938.3	30785.7	45743.6	16148.1
938.2	30787.1	45739.6	16147.2
938.1	30788.6	45736.1	16146.4
938	30790.1	45733.3	16145.6
937.9	30791.5	45731.4	16144.9
937.8	30793.1	45730.1	16144
937.7	30794.7	45729.6	16143.1
937.6	30796.3	45729	16142.3
937.5	30798.2	45728.7	16141.4
937.4	30800.3	45728.3	16140.5
937.3	30802.6	45728.6	16139.6
937.2	30805.4	45729.2	16138.7
937.1	30808.6	45730.7	16137.8
937	30812.1	45733.1	16136.9
936.9	30816.1	45736.8	16136
936.8	30821.1	45742.3	16135.1
936.7	30826.9	45750.4	16134.2
936.6	30834.4	45761.1	16133.4
936.5	30844.5	45775.7	16132.5
936.4	30857.5	45795.6	16131.8
936.3	30874	45822.6	16131.1
936.2	30894.9	45858.4	16130.6
936.1	30921	45906.3	16130.1
936	30954.3	45969.7	16129.7
935.9	30997.6	46053.9	16129.6
935.8	31053.8	46164.9	16129.9
935.7	31126.9	46311.6	16130.6
935.6	31222.1	46504.8	16132.1
935.5	31345	46757.2	16134.6
935.4	31503.2	47085.5	16138.5
935.3	31706	47509.2	16144.4
935.2	31965.1	48052.5	16153.1
935.1	32294.8	48745	16165.6
935	32712	49623.2	16183.3
934.9	33237.2	50730	16208
934.8	33895.2	52118.3	16241.9
934.7	34715.2	53850.9	16288
934.6	35731.3	56002.1	16350
934.5	36983.9	58658.2	16432.8
934.4	38519.8	61920.5	16542.2
934.3	40392.5	65906.6	16685.5
934.2	42662.7	70749	16871.5
934.1	45399	76596.5	17110.9
934	48676.1	83612.6	17416
933.9	52574.1	91969.3	17801.2
933.8	57174.2	101836	18282.7
933.7	62553.6	113363	18878.5
933.6	68775.3	126651	19608.2
933.5	75875.1	141702	20491.6
933.4	83839.5	158359	21548
933.3	92580.4	176226	22793.5
933.2	101902	194582	24238.2
933.1	111472	212333	25882
933	120795	228042	27709
932.9	129236	240091	29681.4
932.8	136068	246996	31734.5
932.7	140591	247775	33771.9
932.6	142276	242186	35668.4
932.5	140873	230902	37279.1
932.4	136482	215285	38458.4
932.3	129579	196987	39085.7
932.2	120856	177587	39090.5
932.1	111069	158361	38466.7
932	100906	140202	37279.3
931.9	90917.5	123638	35647.7
931.8	81489.3	108914	33718.5
931.7	72856.9	96076	31639.2
931.6	65133.6	85046.2	29538.4
931.5	58347.1	75678.6	27515.9
931.4	52468.3	67795.5	25639.4
931.3	47433.7	61211.2	23948.6
931.2	43161.9	55748.6	22460.9
931.1	39566.7	51243.4	21176.9
931	36562	47547.5	20086.9
930.9	34066.5	44531.7	19174.5
930.8	32006.2	42083.8	18420.3
930.7	30314.6	40106.2	17803.9
930.6	28933.1	38516.8	17305.6
930.5	27811.1	37245.3	16906.5
930.4	26904.6	36233.4	16590
930.3	26175.8	35431.6	16341.2
930.2	25593.3	34799.5	16147.3
930.1	25130.6	34303.1	15997.7
930	24764.5	33915.6	15883.1
929.9	24476.4	33614.4	15796.3
929.8	24251.2	33381.1	15730.9
929.7	24075.7	33201.6	15682.2
929.6	23939.2	33064.3	15646.1
929.5	23833.8	32959.3	15619.7
929.4	23752.9	32879.4	15600.5
929.3	23691.1	32818.8	15586.7
929.2	23643.9	32772.4	15444.7
929.1	23608.5	32737.1	15563.9
929	23582.1	32710.3	15277.3
928.9	23562.2	32689.7	15286.4
928.8	23547.1	32673.9	15242.7
928.7	23535.9	32661.6	15362.1
928.6	23527.4	32652.2	15156.5
928.5	23520.8	32644.9	15381.7
928.4	23515.9	32639.3	15255.8
928.3	23512.5	32634.7	15007.8
928.2	23509.9	32630.8	15137.6
928.1	23508	32627	15285.1
928	23506.6	32623.8	15302.3
927.9	23552.3	32620.9	14931.2
927.8	23601.2	32618.7	15087
927.7	23349.5	32617	14833.1
927.6	23484.4	32615.8	15053.9
927.5	22982.8	32614.8	15109.5
927.4	23399.6	32613.8	14714.3
927.3	23407.4	32612.8	15451.2
927.2	23359.4	33067.6	15254.6
927.1	23195	32431	15008.3
927	23177.8	33141.6	15031.5
926.9	23555	32779.6	14938
926.8	23399.3	32818.8	14936.3
926.7	23126.3	31763.6	15291
926.6	23515.5	32686.7	15210.1
926.5	23371.9	33276.2	14754.5
926.4	23369.7	33144.5	14794.6
926.3	23241.7	32605.8	15261.7
926.2	23044.3	32401	14917.4
926.1	23128	32507.5	15203.5
926	23067.4	32229	14881.3
925.9	22891	32417.4	14866.6
925.8	22822.2	31931.9	15287.6
925.7	23039.5	33116.1	14861.6
925.6	23264.4	32147.3	14835.1
925.5	23088.7	32540.7	14624
925.4	22923.7	32807.9	15056.3
925.3	22905.3	32692.8	15021.7
925.2	23016.2	31927.2	14799.1
925.1	22789.9	32157.2	14863.8
925	22978.5	31987.3	14874.8
924.9	23222.4	31667.1	14847.7
924.8	23277.6	31946.9	15031.4
924.7	22851.3	31750.5	15136.3
924.6	22655.7	32784.8	15007.6
924.5	22747.7	32448.8	15222.3
924.4	22927	33032.9	14707
924.3	22885	32375.9	14950.2
924.2	22534	31934.7	14953.6
924.1	23189.7	32032.6	15122.6
924	23017.7	32636.7	14944.7
923.9	22830.9	32069.7	14846.7
923.8	23246.4	32743.9	14676
923.7	22849	32798.6	14921.7
923.6	23119.4	31856.4	14799.9
923.5	23443.4	32374.2	14889.7
923.4	22886.1	32067.9	15157.6
923.3	22945.7	32119.7	14829.2
923.2	22527.5	31903.6	14618.8
923.1	23032.9	32109.9	14773.9
923	22905.6	32319.9	15116.2
922.9	23005.4	32057.5	14738
922.8	22966.5	31670.1	14970.2
922.7	23234.8	32191.3	14932.9
922.6	22701.3	31997.8	15159.6
922.5	22533	32293.9	14724.2
922.4	22430.1	32694.8	14973.3
922.3	22879.2	32261.9	14777
922.2	22812.6	31567.8	15142.1
922.1	22466.9	31325.5	15340.8
922	22836.5	31541.5	15013.6
921.9	23195.8	31945.4	14770.9
921.8	22991.5	32682.5	15416
921.7	22941.3	31932.4	14994.5
921.6	22694.5	31256.3	15128.5
921.5	22857.1	31862.1	14946.2
921.4	22631.1	31352.1	15027.4
		0

## Sheet: Figure 1g
Energy	Cu foil	Cu Pc	P-Cu1/CuNP	M-Cu1/CuNP	Energy	R-Cu1/CuNP
8785.76	0.00348	0.0026	0.00844	0.00429	8787.36	0.00578
8789.17	0.00325	0.00225	0.00786	0.00398	8790.77	0.00537
8792.86	0.00309	0.00197	0.00728	0.0037	8794.46	0.00494
8796.74	0.0029	0.00231	0.00675	0.00339	8798.34	0.00463
8800.62	0.00266	0.00176	0.00629	0.00315	8802.22	0.00425
8804.42	0.00245	0.00158	0.00581	0.00291	8806.02	0.00393
8808.31	0.00231	0.00141	0.00536	0.00269	8809.91	0.00356
8812.2	0.00209	0.00132	0.00489	0.00246	8813.8	0.00323
8816.28	0.00185	0.00129	0.00433	0.00222	8817.89	0.00302
8820.28	0.00169	0.00109	0.00389	0.00198	8821.88	0.00265
8824.09	0.00151	0.00112	0.00348	0.00175	8825.69	0.00226
8828	0.00132	0.000878225	0.00314	0.00149	8829.6	0.00207
8831.82	0.00124	0.000607092	0.00269	0.00129	8833.42	0.00172
8835.92	0.00108	0.000748148	0.00221	0.0011	8837.52	0.00149
8839.84	0.000791538	0.000509805	0.00181	0.00086737	8841.44	0.00119
8843.85	0.000556228	0.000388704	0.00144	0.000696924	8845.45	0.000935792
8847.78	0.000413815	0.00046332	0.000997844	0.000496378	8849.38	0.000620307
8851.81	0.000263874	0.000245588	0.000667238	0.000283638	8853.41	0.000379169
8855.83	0.000126636	0.00010003	0.000329161	0.000108827	8857.43	0.000157462
8859.67	-3.27868e-05	-8.76102e-05	-4.11809e-05	-6.51533e-05	8861.27	-5.88684e-05
8863.62	-0.000216887	-0.00013395	-0.000431526	-0.000247316	8865.22	-0.000264485
8867.56	-0.000360944	0.000120758	-0.000680248	-0.000434809	8869.16	-0.000499892
8871.6	-0.000418367	-0.000230076	-0.000992618	-0.000565496	8873.2	-0.000745768
8875.65	-0.000610689	-0.000219668	-0.00129	-0.000732768	8877.25	-0.000940821
8879.6	-0.000632625	-0.000230334	-0.00154	-0.000841271	8881.2	-0.00107
8883.66	-0.00067257	-0.000400845	-0.00179	-0.000913644	8885.26	-0.00128
8887.62	-0.000816844	-0.000243134	-0.00202	-0.00105	8889.22	-0.00136
8891.68	-0.000927174	-0.000642781	-0.00224	-0.00119	8893.28	-0.00154
8895.65	-0.000891016	-0.000569624	-0.00234	-0.00119	8897.25	-0.00154
8899.53	-0.000914058	-0.000589816	-0.00235	-0.00128	8901.13	-0.00163
8903.51	-0.00103	-0.000516891	-0.00232	-0.0012	8905.11	-0.0016
8907.58	-0.0011	-0.00070021	-0.00237	-0.0013	8909.18	-0.00168
8911.66	-0.00104	-0.000377704	-0.00223	-0.00121	8913.26	-0.00153
8915.65	-0.000864278	-0.000449693	-0.00204	-0.000999698	8917.25	-0.00137
8919.74	-0.000756166	-0.000621331	-0.00173	-0.000852389	8921.34	-0.00117
8923.83	-0.000846222	-0.000467864	-0.0013	-0.000595238	8925.43	-0.000805917
8927.64	-0.000476748	-0.00127	-0.00106	-0.000610618	8929.24	-0.00051282
8931.83	9.11744e-06	-0.000167042	-3.73401e-05	0.00020362	8933.43	9.91578e-05
8935.84	0.000408574	0.00021808	0.00113	0.000830923	8937.44	0.000815423
8939.94	0.00106	0.000359004	0.00257	0.0016	8941.54	0.00188
8943.96	0.00183	0.000924582	0.00424	0.00267	8945.56	0.00324
8947.88	0.00286	0.00125	0.00658	0.00397	8949.48	0.00489
8952.09	0.00421	0.00198	0.00978	0.00573	8953.69	0.00731
8956.21	0.00622	0.00298	0.01437	0.00826	8957.81	0.01067
8960.34	0.00952	0.0041	0.02093	0.01179	8961.94	0.01539
8964.28	0.01383	0.00573	0.03087	0.01703	8965.88	0.02302
8964.95	0.01494	0.00618	0.03242	0.01815	8966.55	0.02425
8965.33	0.01595	0.00634	0.03405	0.01885	8966.93	0.02571
8965.81	0.0169	0.00664	0.03594	0.01983	8967.41	0.02707
8966.29	0.01785	0.00707	0.03766	0.02076	8967.89	0.02867
8966.77	0.01903	0.00734	0.03968	0.02179	8968.38	0.03024
8967.26	0.01992	0.0075	0.04188	0.02292	8968.86	0.03196
8967.64	0.02129	0.00803	0.04443	0.02404	8969.24	0.0338
8968.12	0.02258	0.00819	0.04629	0.0256	8969.72	0.03584
8968.6	0.02385	0.00871	0.04838	0.02733	8970.2	0.03775
8969.08	0.02544	0.00929	0.05189	0.02882	8970.68	0.04017
8969.66	0.02726	0.00973	0.05585	0.03095	8971.26	0.0428
8970.14	0.02957	0.0101	0.05982	0.03289	8971.74	0.04549
8970.62	0.03282	0.01076	0.06412	0.03516	8972.22	0.04957
8971.1	0.03595	0.01102	0.06881	0.03781	8972.7	0.0535
8971.58	0.03981	0.01152	0.07352	0.04054	8973.18	0.05773
8972.07	0.04455	0.01252	0.08016	0.04361	8973.67	0.06219
8972.45	0.05191	0.01313	0.08649	0.04667	8974.05	0.06712
8973.03	0.0594	0.0139	0.09544	0.0518	8974.63	0.07313
8973.51	0.06856	0.01489	0.10474	0.05659	8975.11	0.08059
8973.99	0.08233	0.01562	0.1195	0.06283	8975.59	0.09156
8974.47	0.09687	0.01662	0.13378	0.07141	8976.07	0.10351
8974.95	0.1158	0.0181	0.14671	0.0818	8976.55	0.11668
8975.43	0.14736	0.01974	0.1683	0.09673	8977.03	0.13726
8975.92	0.17893	0.02162	0.19211	0.11151	8977.52	0.15783
8976.4	0.24229	0.0233	0.24178	0.13059	8978	0.19942
8976.98	0.32709	0.0264	0.32511	0.16408	8978.58	0.25381
8977.36	0.40068	0.02979	0.39714	0.19835	8978.96	0.31516
8977.94	0.45985	0.03402	0.48632	0.26224	8979.54	0.39529
8978.42	0.50828	0.03824	0.55946	0.32966	8980.02	0.47292
8978.9	0.56532	0.04196	0.64435	0.41435	8980.5	0.57578
8979.39	0.61786	0.04604	0.71284	0.49672	8980.99	0.69127
8979.87	0.64297	0.05081	0.74902	0.5754	8981.47	0.76942
8980.45	0.65465	0.05881	0.76647	0.64006	8982.05	0.82611
8980.93	0.65872	0.06847	0.7746	0.66536	8982.53	0.86082
8981.31	0.66033	0.08184	0.77649	0.68232	8982.91	0.88023
8981.7	0.66249	0.10317	0.77655	0.68963	8983.3	0.87753
8982.18	0.66702	0.12963	0.77823	0.69181	8983.78	0.86724
8982.66	0.67521	0.16937	0.784	0.69252	8984.26	0.85405
8983.24	0.68363	0.21584	0.79251	0.69492	8984.84	0.84522
8983.73	0.69922	0.27116	0.80772	0.7014	8985.33	0.83726
8984.31	0.71264	0.3316	0.82017	0.7132	8985.91	0.83594
8984.79	0.72544	0.38401	0.83109	0.7279	8986.39	0.83718
8985.27	0.74075	0.42705	0.83977	0.74225	8986.87	0.84118
8985.75	0.75946	0.44513	0.84922	0.7569	8987.35	0.84831
8986.24	0.78617	0.44353	0.86281	0.77274	8987.83	0.85891
8986.62	0.81229	0.42819	0.8746	0.78507	8988.22	0.86908
8987.1	0.83745	0.42081	0.88782	0.80028	8988.7	0.88027
8987.68	0.85604	0.42857	0.90076	0.81931	8989.28	0.89185
8988.17	0.8777	0.45385	0.91344	0.83665	8989.77	0.90285
8988.55	0.89856	0.49256	0.92796	0.85441	8990.15	0.91564
8989.13	0.92109	0.54572	0.93878	0.88481	8990.73	0.93076
8989.62	0.93626	0.6016	0.94948	0.90286	8991.22	0.94303
8990.1	0.95323	0.66125	0.9603	0.91867	8991.7	0.95785
8990.58	0.97133	0.71432	0.97096	0.93568	8992.18	0.971
8991.07	0.98692	0.7638	0.98036	0.95256	8992.67	0.98303
8991.55	0.99242	0.80893	0.98485	0.96578	8993.15	0.99339
8992.03	0.99624	0.84528	0.98847	0.97722	8993.63	1.0002
8992.61	0.99971	0.8767	0.99308	0.98717	8994.21	1.00753
8993.1	0.99737	0.90245	0.99439	0.99249	8994.7	1.0102
8993.58	0.99372	0.92885	0.99471	0.99564	8995.18	1.01247
8994.06	0.98937	0.96032	0.99175	0.99742	8995.66	1.01224
8994.55	0.98725	0.99236	0.98892	0.99537	8996.15	1.01042
8995.03	0.9829	1.03393	0.98427	0.99281	8996.63	1.00747
8995.42	0.97857	1.07022	0.982	0.98922	8997.02	1.00512
8995.8	0.97673	1.10805	0.97918	0.98553	8997.4	1.00322
8996.29	0.97605	1.14177	0.97676	0.98111	8997.89	1.00077
8996.77	0.9776	1.16606	0.97584	0.97732	8998.37	0.99872
8997.35	0.97936	1.18399	0.97569	0.97408	8998.95	0.9974
8997.84	0.98239	1.19172	0.97601	0.97217	8999.44	0.99693
8998.32	0.99055	1.19327	0.97795	0.97108	8999.92	0.99677
8998.81	0.99253	1.19071	0.98007	0.97141	9000.41	0.99691
8999.29	0.9969	1.18446	0.98204	0.97423	9000.89	0.99728
8999.77	0.99994	1.17711	0.98711	0.97772	9001.37	0.99866
9000.26	1.0036	1.17124	0.9915	0.98326	9001.86	0.99957
9000.74	1.00194	1.16759	0.99466	0.98901	9002.34	1.0003
9001.23	0.9999	1.16692	0.99773	0.99402	9002.83	1.00154
9001.71	1.00003	1.16709	0.99885	0.99909	9003.31	1.00221
9002.2	0.99601	1.1726	0.99808	1.00259	9003.8	1.00263
9002.58	0.99208	1.17551	0.99726	1.00446	9004.18	1.0032
9003.07	0.98857	1.1798	0.99582	1.00498	9004.67	1.0034
9003.55	0.98425	1.18048	0.99353	1.0035	9005.15	1.00239
9004.13	0.97998	1.18087	0.98946	1.00038	9005.73	1.00119
9004.62	0.97518	1.17473	0.98599	0.99693	9006.22	0.99991
9005.1	0.96983	1.1653	0.98389	0.99192	9006.7	0.99842
9005.49	0.96463	1.15499	0.98012	0.98849	9007.09	0.9966
9005.98	0.96151	1.13858	0.97875	0.98425	9007.58	0.99519
9006.56	0.95507	1.12232	0.97669	0.97896	9008.16	0.99322
9007.04	0.94975	1.10012	0.97398	0.97595	9008.64	0.99068
9007.53	0.94584	1.08094	0.97224	0.97194	9009.13	0.9888
9008.01	0.94181	1.05976	0.97045	0.96914	9009.61	0.98671
9008.5	0.93711	1.03852	0.96866	0.9657	9010.1	0.98478
9008.98	0.93889	1.01894	0.96782	0.96216	9010.58	0.98245
9009.47	0.93706	1.00015	0.96696	0.95948	9011.07	0.97994
9009.86	0.9353	0.98682	0.96556	0.95781	9011.46	0.97771
9010.34	0.93395	0.97275	0.96565	0.95595	9011.94	0.9758
9010.93	0.93276	0.9575	0.96604	0.95493	9012.53	0.97392
9011.41	0.93257	0.94931	0.96652	0.9548	9013.01	0.97221
9011.99	0.93358	0.93961	0.96684	0.95459	9013.59	0.96994
9012.48	0.93484	0.93154	0.96788	0.9552	9014.08	0.96817
9012.97	0.93481	0.92626	0.96876	0.95702	9014.57	0.9667
9013.45	0.93441	0.91854	0.97014	0.95701	9015.05	0.96524
9013.94	0.93553	0.9127	0.97094	0.9586	9015.54	0.96409
9014.52	0.93612	0.90911	0.97183	0.96092	9016.12	0.9628
9014.91	0.93855	0.90468	0.97328	0.96262	9016.51	0.96161
9015.39	0.94092	0.90145	0.97621	0.96401	9016.99	0.96143
9015.98	0.94208	0.89713	0.97732	0.96655	9017.58	0.96054
9016.37	0.94474	0.89448	0.97881	0.96851	9017.97	0.9593
9016.75	0.94794	0.89166	0.97989	0.97031	9018.35	0.9592
9017.24	0.94991	0.88993	0.98041	0.9733	9018.84	0.95934
9017.83	0.9523	0.88849	0.98106	0.97634	9019.42	0.95944
9018.41	0.95523	0.88951	0.98431	0.97993	9020.01	0.95966
9018.9	0.95972	0.88887	0.98568	0.98424	9020.5	0.96
9019.38	0.96569	0.88823	0.98768	0.98717	9020.98	0.96082
9019.87	0.96853	0.88756	0.98945	0.99006	9021.47	0.96073
9020.26	0.9709	0.88603	0.99107	0.99213	9021.86	0.96044
9020.84	0.97355	0.88601	0.99289	0.99522	9022.44	0.96091
9021.33	0.97451	0.88442	0.99411	0.99765	9022.93	0.96167
9021.81	0.97657	0.88167	0.99566	1.00032	9023.41	0.96232
9022.3	0.97834	0.88086	0.99649	1.00228	9023.9	0.96295
9022.79	0.98021	0.878	0.9985	1.00436	9024.39	0.96335
9023.27	0.98066	0.87806	0.99912	1.00651	9024.87	0.96421
9023.76	0.98051	0.8736	0.9991	1.00873	9025.36	0.96551
9024.25	0.98046	0.87101	0.9991	1.00913	9025.85	0.96616
9024.74	0.9804	0.86771	0.99911	1.00963	9026.33	0.96657
9025.22	0.98003	0.86294	0.99941	1.01016	9026.82	0.96729
9025.81	0.9786	0.85955	0.99898	1.00967	9027.41	0.96825
9026.29	0.97656	0.85825	0.99813	1.00936	9027.89	0.96892
9026.78	0.97616	0.85424	0.99693	1.0083	9028.38	0.97003
9027.27	0.97458	0.85277	0.99585	1.00725	9028.87	0.97074
9027.76	0.97213	0.85195	0.99427	1.00507	9029.36	0.97181
9028.24	0.97019	0.85326	0.99241	1.00302	9029.84	0.97285
9028.73	0.96916	0.85358	0.99037	1.00025	9030.33	0.97372
9029.22	0.96817	0.85812	0.98976	0.99801	9030.82	0.97496
9029.71	0.96692	0.86121	0.98879	0.99548	9031.31	0.97613
9030.1	0.96539	0.86459	0.98697	0.99354	9031.7	0.97707
9030.58	0.96488	0.87127	0.98554	0.99042	9032.18	0.97799
9031.56	0.96439	0.88491	0.98467	0.98487	9033.16	0.9786
9032.53	0.96379	0.90269	0.98177	0.981	9034.13	0.98011
9033.51	0.96476	0.92172	0.98052	0.97766	9035.11	0.98129
9034.49	0.96468	0.94157	0.97924	0.97488	9036.09	0.98272
9035.56	0.96604	0.95796	0.97945	0.9737	9037.16	0.98351
9036.44	0.96798	0.96891	0.97991	0.97352	9038.04	0.98451
9037.42	0.96907	0.97632	0.97989	0.97397	9039.02	0.98543
9038.3	0.97139	0.98276	0.98091	0.97469	9039.9	0.98559
9039.27	0.97321	0.98695	0.98133	0.9759	9040.87	0.98607
9040.35	0.97464	0.99039	0.98243	0.97746	9041.95	0.9865
9041.33	0.97519	0.99303	0.9847	0.97875	9042.92	0.98713
9042.3	0.97631	0.9933	0.98536	0.97932	9043.9	0.98805
9043.38	0.97769	0.99291	0.98534	0.97929	9044.98	0.98911
9044.36	0.97887	0.99709	0.98452	0.97939	9045.96	0.98945
9045.24	0.98108	0.99778	0.98442	0.97921	9046.84	0.99048
9046.31	0.98359	0.9989	0.98522	0.98044	9047.91	0.99126
9047.29	0.98614	1.00041	0.98614	0.9816	9048.89	0.99195
9048.27	0.98779	1.00084	0.98772	0.98236	9049.87	0.99298
9049.25	0.98825	1.00186	0.98871	0.98443	9050.85	0.99399
9050.33	0.99088	1.00242	0.99023	0.9873	9051.93	0.99452
9051.31	0.99176	1.0047	0.99112	0.988	9052.91	0.99532
9052.19	0.99236	1.00504	0.99122	0.98818	9053.79	0.99545
9053.27	0.99345	1.00813	0.99169	0.98817	9054.87	0.99646
9054.25	0.99504	1.00823	0.99208	0.98884	9055.85	0.99696
9055.23	0.9975	1.00976	0.99208	0.98981	9056.83	0.99728
9056.21	0.99852	1.01181	0.99271	0.99138	9057.81	0.99788
9057.19	1.00208	1.01269	0.99521	0.99332	9058.79	0.99874
9058.27	1.00382	1.01574	0.99605	0.99589	9059.87	0.99896
9059.16	1.00527	1.01654	0.99665	0.998	9060.75	0.99904
9060.24	1.00574	1.01864	0.99746	0.9999	9061.83	0.99916
9061.22	1.00724	1.0196	0.99825	1.00116	9062.82	0.99886
9062.2	1.0081	1.02035	0.99973	1.00265	9063.8	0.99855
9063.18	1.0082	1.02124	1.00116	1.00427	9064.78	0.99864
9064.16	1.00877	1.02106	1.00177	1.0054	9065.76	0.99823
9065.25	1.00975	1.02026	1.00277	1.00732	9066.85	0.99739
9066.03	1.01129	1.01775	1.0041	1.00892	9067.63	0.99681
9067.01	1.01223	1.01721	1.00477	1.01084	9068.61	0.99617
9068.1	1.01282	1.01604	1.00591	1.0132	9069.7	0.9959
9069.08	1.01403	1.0158	1.0073	1.01449	9070.68	0.99512
9070.07	1.01231	1.01378	1.00797	1.0164	9071.67	0.99492
9071.05	1.01264	1.01148	1.00872	1.01773	9072.65	0.99398
9072.03	1.01017	1.0105	1.00916	1.01806	9073.63	0.99411
9072.92	1.00855	1.00942	1.00828	1.01756	9074.52	0.99383
9073.91	1.00626	1.0075	1.00705	1.01646	9075.5	0.99306
9074.99	1.00419	1.0064	1.0052	1.01464	9076.59	0.99264
9075.88	1.00163	1.00403	1.0045	1.01293	9077.48	0.99218
9076.96	0.99799	1.0016	1.00161	1.00996	9078.56	0.99203
9077.94	0.99601	0.99965	1.00119	1.00621	9079.55	0.99182
9078.93	0.99242	0.99819	0.99923	1.00383	9080.53	0.99145
9079.92	0.99033	0.99414	0.99778	1.00096	9081.52	0.99141
9080.81	0.98832	0.99199	0.99482	0.99837	9082.41	0.99133
9082.78	0.98717	0.98482	0.99502	0.99297	9084.38	0.99178
9084.85	0.98422	0.97994	0.99162	0.98857	9086.45	0.9915
9086.83	0.98218	0.97621	0.98978	0.98625	9088.43	0.99096
9088.8	0.98065	0.9728	0.98854	0.98486	9090.4	0.99115
9090.68	0.97755	0.9734	0.98749	0.98157	9092.28	0.99132
9092.76	0.97343	0.97309	0.98525	0.97738	9094.36	0.99094
9094.64	0.97101	0.97248	0.98217	0.97262	9096.24	0.99116
9096.72	0.96924	0.97294	0.98007	0.96855	9098.32	0.99096
9098.6	0.96972	0.97195	0.97947	0.96742	9100.2	0.99138
9100.58	0.97256	0.97323	0.97969	0.96946	9102.18	0.99167
9102.36	0.97641	0.97487	0.9817	0.97399	9103.96	0.99201
9104.44	0.98037	0.97456	0.98543	0.97893	9106.04	0.99231
9106.43	0.98459	0.97529	0.98897	0.98403	9108.03	0.9928
9108.31	0.98811	0.97647	0.99252	0.98917	9109.91	0.99266
9110.2	0.99033	0.97555	0.99525	0.99259	9111.8	0.99324
9112.29	0.99241	0.97563	0.99693	0.99504	9113.89	0.99321
9114.17	0.99371	0.97557	0.99771	0.99629	9115.77	0.99357
9116.16	0.99431	0.97543	0.99806	0.99662	9117.76	0.99321
9118.15	0.99574	0.97565	0.99838	0.99705	9119.75	0.99423
9120.24	0.99839	0.97693	0.99883	0.99943	9121.84	0.99464
9122.13	1.00251	0.97977	1.00047	1.00331	9123.73	0.99475
9124.12	1.00856	0.98258	1.00408	1.00934	9125.72	0.99556
9126.12	1.01381	0.98685	1.0079	1.01617	9127.72	0.99611
9128.11	1.01877	0.99237	1.01192	1.02293	9129.71	0.99652
9130.01	1.02123	0.99487	1.01415	1.02556	9131.61	0.99737
9132.1	1.02233	1.00131	1.01515	1.02717	9133.7	0.99845
9134.1	1.0214	1.00589	1.01524	1.02698	9135.7	0.99903
9136.09	1.0198	1.01302	1.01429	1.0249	9137.69	0.99923
9137.89	1.0175	1.01712	1.01348	1.02273	9139.49	0.99973
9139.99	1.01381	1.01951	1.01242	1.01897	9141.59	1.00029
9141.79	1.00916	1.02295	1.0085	1.01505	9143.39	1.00058
9143.79	1.00513	1.02272	1.00609	1.00792	9145.39	0.9998
9145.69	1.00189	1.02405	1.00484	1.0035	9147.29	1.00044
9147.8	0.99685	1.02516	1.00005	0.99769	9149.4	1.00033
9149.7	0.99161	1.02381	0.99504	0.9907	9151.3	1.00011
9151.7	0.98697	1.02201	0.98986	0.98273	9153.3	1.00074
9153.71	0.98256	1.0168	0.9855	0.97616	9155.31	1.00095
9155.82	0.97929	1.01298	0.98142	0.97085	9157.42	1.00041
9157.72	0.97827	1.01071	0.97899	0.96705	9159.32	1.00056
9159.73	0.97841	1.00727	0.97863	0.96702	9161.33	1.00047
9161.74	0.98035	1.00411	0.98002	0.96882	9163.34	1.00007
9163.75	0.98519	1.00331	0.98328	0.97398	9165.35	1.00014
9165.76	0.9898	1.00149	0.98684	0.98115	9167.36	1.00048
9167.77	0.99473	1.00143	0.99146	0.98818	9169.37	1.0002
9169.68	0.99811	0.99855	0.99497	0.99324	9171.28	1.00018
9171.69	1.00021	0.99748	0.99799	0.99696	9173.29	1.00036
9173.51	1.00174	0.99848	1.00041	0.99995	9175.11	1.0005
9175.72	1.00155	0.99531	1.00219	1.0011	9177.32	0.99958
9177.64	1.00027	0.9939	1.00343	1	9179.24	0.99906
9179.66	1.00111	0.99463	1.00114	1.00046	9181.25	1.00022
9181.47	1.00243	0.99546	0.99966	1.0019	9183.07	0.99976
9184.4	1.0019	0.99364	1.00069	1.00144	9186	0.9993
9187.33	1.0018	0.99261	1.00105	1.00128	9188.93	0.99905
9190.26	1.00035	0.99385	1.00148	0.99955	9191.86	0.99869
9193.19	1.00047	0.99326	1.00084	0.9995	9194.79	0.99845
9196.13	0.99975	0.99588	1.00005	0.99876	9197.73	0.99909
9199.06	1.00044	0.99674	1.00101	1.00035	9200.66	0.99942
9202.1	1.00446	0.99724	1.00332	1.00597	9203.7	0.99877
9204.94	1.00762	0.99745	1.00633	1.01105	9206.54	0.9993
9207.78	1.01027	0.9961	1.01019	1.01334	9209.38	0.9992
9210.63	1.00976	0.99663	1.01179	1.01547	9212.23	0.9985
9213.57	1.01113	0.99677	1.00988	1.016	9215.17	0.99961
9216.52	1.01082	0.99904	1.00985	1.01496	9218.12	0.99945
9219.37	1.00874	0.99891	1.00936	1.01294	9220.97	0.99973
9222.32	1.00583	0.99889	1.00632	1.00923	9223.92	0.99949
9225.17	1.00255	0.99836	1.00334	1.00383	9226.77	1.00027
9228.23	0.99899	0.99831	1.00003	0.99813	9229.83	0.99998
9231.19	0.9961	0.99837	0.99689	0.99422	9232.79	0.99954
9234.25	0.99337	0.99622	0.99415	0.9897	9235.85	0.99993
9237.11	0.99069	0.99967	0.99247	0.98731	9238.71	1.00136
9239.97	0.99072	1.0001	0.9918	0.98728	9241.57	1.0013
9243.04	0.99236	1.00042	0.99168	0.98863	9244.64	1.00088
9245.9	0.99153	1.00019	0.99194	0.9899	9247.5	1.00037
9248.87	0.99224	1.00187	0.99238	0.99032	9250.47	0.99988
9251.74	0.99347	1.00363	0.9933	0.99122	9253.34	1.00049
9254.61	0.99466	1.00382	0.9939	0.99186	9256.21	1.00045
9257.69	0.99519	1.00411	0.9946	0.9932	9259.29	1.00039
9260.56	0.99536	1.00522	0.99577	0.99462	9262.16	1.00064
9263.54	0.99722	1.00601	0.99683	0.99613	9265.14	1.00091
9266.63	0.99861	1.00577	0.99802	0.99878	9268.23	1.00122
9269.51	0.99996	1.00808	0.9992	0.99907	9271.11	1.00106
9272.49	1.00087	1.00876	0.9997	1.0005	9274.09	1.00105
9275.58	1.00129	1.00665	1.00085	1.00153	9277.18	1.00101
9278.57	1.00269	1.00677	1.00091	1.00347	9280.17	1.00135
9281.46	1.00361	1.00837	1.0005	1.00468	9283.06	1.00116
9284.35	1.00461	1.0089	1.00095	1.00513	9285.95	1.00161
9287.34	1.00558	1.00889	1.00232	1.00601	9288.94	1.00134
9290.24	1.00651	1.0053	1.00424	1.00664	9291.84	1.00132
9293.24	1.00695	1.00355	1.00531	1.00824	9294.83	1.00151
9296.24	1.0058	1.00217	1.00622	1.00724	9297.83	1.00133
9299.03	1.00617	0.99979	1.00635	1.00759	9300.63	1.00084
9302.24	1.00545	1.00069	1.0057	1.0073	9303.84	1.00051
9305.25	1.00432	0.99908	1.00486	1.00489	9306.85	1.00027
9308.26	1.00343	0.99759	1.00344	1.00366	9309.86	0.99997
9311.27	1.00141	0.99619	1.00208	1.0013	9312.87	1.00046
9314.18	1.00071	0.99636	1.00079	0.99933	9315.78	1
9317.19	0.99969	0.99494	1.00019	0.99812	9318.79	1.00017
9320.21	0.99763	0.99474	0.99945	0.99653	9321.81	0.99986
9323.12	0.99808	0.99618	0.99897	0.99731	9324.72	1.00037
9326.14	0.99711	0.99511	0.99881	0.99797	9327.74	1.00013
9328.96	0.99823	0.9965	0.99879	0.9972	9330.56	1.0005
9332.08	0.99699	0.99605	0.99889	0.99724	9333.68	1.00077
9335.11	0.99691	0.99716	0.99824	0.99586	9336.71	1.00047
9338.14	0.99584	0.99665	0.9977	0.99478	9339.74	1.0006
9341.17	0.99482	0.99768	0.99708	0.99389	9342.77	1.00035
9344.1	0.99421	0.99783	0.99696	0.99349	9345.7	1.00042
9347.24	0.99427	0.99817	0.997	0.99372	9348.84	1.00009
9350.27	0.99594	0.999	0.99763	0.99437	9351.87	1.00005
9353.31	0.99533	1.00024	0.99774	0.99479	9354.91	1.00038
9356.25	0.99504	1.00067	0.99751	0.9961	9357.85	0.99938
9359.18	0.99683	1.0007	0.9979	0.99708	9360.78	0.99919
9362.23	0.99593	1.00025	0.99833	0.99843	9363.83	0.99952
9365.27	0.99808	1.00201	0.99877	0.99902	9366.88	0.9996
9368.32	0.99762	1.00158	0.99956	1.0002	9369.92	0.99939
9371.27	0.99906	1.0027	1.00029	1.00082	9372.87	0.99967
9374.22	0.99902	1.00139	1.0006	1.0007	9375.82	0.99975
9377.27	1.00008	1.00181	1.0013	1.00223	9378.87	0.99951
9380.43	1.00154	1.00083	1.0018	1.00348	9382.03	0.99911
9384.33	1.00062	0.99988	1.00175	1.00305	9385.93	0.99937
9388.35	1.00106	1.00099	1.00261	1.00373	9389.95	0.99982
9392.15	1.00197	1.00217	1.00339	1.00424	9393.75	1.00031
9395.96	1.00186	1.00166	1.0037	1.0046	9397.56	0.99998
9399.98	1.00187	1.00306	1.00406	1.00496	9401.58	1.00006
9403.79	1.00304	1.00426	1.00282	1.00429	9405.39	0.9999
9407.61	1.00228	1.00458	1.00234	1.00377	9409.21	0.99964
9411.64	1.00113	1.0041	1.00147	1.00187	9413.24	0.99915
9415.57	1.00026	1.00158	1.00069	1.00053	9417.17	0.99985
9419.5	1.00007	1.00396	1.00053	1.00019	9421.1	0.99983
9423.54	0.99907	1.00225	1.00046	0.99894	9425.14	0.9996
9427.48	0.99954	1.00134	1.00007	0.99868	9429.08	1.00044
9431.43	0.99986	1.00073	1.00032	0.99951	9433.03	0.99965
9435.26	0.9999	1.00105	1.00071	0.99916	9436.86	0.9996
9439.32	0.99912	1.00073	1.00022	1.0003	9440.92	0.99957
9443.06	0.99913	1.00162	0.99999	0.99968	9444.66	0.99997
9447.12	0.99865	1.00172	0.99962	0.99872	9448.72	0.99965
9450.98	0.99816	0.99983	1.0003	0.9982	9452.58	0.99919
9455.05	0.99909	1.00016	1.00061	0.99787	9456.65	0.99949
9459.01	0.9984	1.00065	1.00088	0.99782	9460.61	0.99865
9463.09	0.99928	0.99999	1.00009	0.99713	9464.69	0.99835
9467.17	0.99972	0.99941	1.00036	0.99801	9468.77	0.99791
9471.04	1.00048	0.99906	1.00081	0.99741	9472.64	0.99849
9474.91	1.00135	0.99953	1.00103	0.99822	9476.51	0.999
9479	1.00188	1.00016	1.00133	0.99835	9480.6	0.99919
9482.88	1.00251	0.99832	1.00161	0.99856	9484.48	0.99902
9486.87	1.0026	1.00072	1.00158	1.00015	9488.47	0.99885
9490.98	1.0013	0.99965	1.00248	1.00116	9492.58	0.99864
9494.97	1.00192	1.00018	1.0024	1.00175	9496.57	0.99908
9498.97	1.00177	0.9992	1.00092	1.00278	9500.57	0.99886
9502.98	1.00141	0.99899	0.9996	1.00287	9504.58	0.99922
9507.09	1.00089	0.99901	0.99889	1.0027	9508.69	0.99991
9511.1	1.00094	0.99833	0.99916	1.00347	9512.7	0.9998
9515.01	1.00142	0.99566	0.99979	1.00152	9516.61	1.00019
9519.03	1.00123	0.99871	0.9991	1.00329	9520.63	1.00088
9523.05	1.00058	0.99959	1.0024	1.00312	9524.65	0.99943
9526.97	1.00199	0.99881	1.00021	1.00225	9528.57	1.00004
9531.1	1.0019	1.00014	0.99898	1.00226	9532.7	1.00004
9535.25	1.00138	0.9991	0.99917	1.00152	9536.84	1.00082
9539.17	1.00198	1.00007	0.99904	1.00193	9540.77	1.00104
9543.21	1.00194	1.00151	0.99766	1.00125	9544.81	1.00057
9547.47	1.00168	1.00057	0.99769	1.00102	9549.07	1.0015
9551.3	1.00232	1.00046	0.99794	1.00108	9552.9	1.00113
9555.35	1.00166	0.99815	0.99771	0.999	9556.95	1.0012
9559.29	1.00226	1.00107	0.99816	1.0014	9560.89	1.00109
9563.57	1.00318	0.99999	0.99824	1.00068	9565.17	1.00136
9567.41	1.00258	1.00062	0.99821	1.00234	9569.01	1.00097
9571.69	1.00371	1.00193	0.99877	1.00159	9573.29	1.00134
9575.65	1.00385	1.0026	0.99958	1.0017	9577.25	1.00012
9579.94	1.00443	1.00132	0.99945	1.00206	9581.54	0.99983
9583.9	1.00322	1.0019	0.99857	1.00198	9585.5	1.00097
9588.86	1.00479	1.00113	0.99861	1.0015	9590.46	1.0005
9593.61	1.00467	0.99875	0.99911	1.00205	9595.21	1.00098
9598.36	1.00217	0.99878	0.99866	1.00207	9599.96	1.00051
9603.44	0.99016	0.99853	1.00133	1.0022	9605.04	0.9983
9608.2	0.99101	0.99919	1.00211	1.00314	9609.8	0.99919
9613.19	0.99158	0.99885	1.00263	1.00338	9614.79	0.99974
9618.18	0.9905	0.99918	1.00181	1.00406	9619.78	0.99969
9623.06	0.99181	0.99753	1.00119	1.00411	9624.66	0.9995
9627.95	0.99285	0.99862	1.00145	1.00429	9629.55	0.99982
9632.85	0.99337	0.99769	1.00047	1.00505	9634.45	0.99891
9637.75	0.99214	0.9966	0.99968	1.00371	9639.35	0.99892
9642.54	0.99127	0.99814	0.99928	1.00493	9644.14	0.999
9647.45	0.99096	0.99617	0.99911	1.00485	9649.05	0.99865
9652.59	0.99111	0.99628	0.99831	1.00522	9654.19	0.99818
9657.63	0.99082	0.9938	0.99833	1.00318	9659.23	0.99841
9662.44	0.9913	0.97555	0.99739	0.98609	9664.04	0.9989
9667.6	0.99039	0.97767	0.99875	0.98715	9669.2	0.9983
9672.53	0.99316	0.97753	0.99779	0.98739	9674.13	0.99772
9677.36	0.99305	0.97904	0.99779	0.98822	9678.96	0.9976
9682.31	0.99324	0.97998	0.99779	0.98832	9683.91	0.99666
9687.26	0.99268	0.97764	0.99892	0.98724	9688.86	0.99636
9692.33	0.99096	0.97868	0.99711	0.9883	9693.93	0.99578
9697.29	0.9919	0.9816	0.99681	0.98884	9698.89	0.99658
9702.49	0.99299	0.97996	0.99745	0.98843	9704.09	0.99691
9707.46		0.97924		0.98595	9709.06	0.98595
9712.21		0.97733		0.98663	9713.81	0.98663
9717.31		0.97811		0.98554	9718.91	0.98554
9722.41		0.97728		0.98479	9724.01	0.98479
9727.29		0.97804		0.98583	9728.89	0.98583
9732.4		0.97823		0.98531	9734	0.98531
9737.52		0.9775		0.98735	9739.12	0.98735
9742.65		0.97773		0.98657	9744.25	0.98657
9747.55		0.97685		0.98808	9749.15	0.98808
9752.57		0.97815		0.98813	9754.17	0.98813
9757.71		0.9775		0.9884	9759.31	0.9884
9762.51		0.97536		0.98685	9764.11	0.98685
9767.77		0.97534		0.98539	9769.38	0.98539
9772.82		0.97222		0.98447	9774.42	0.98447
9777.86		0.97583		0.98631	9779.46	0.98631
9783.03		0.9755		0.98661	9784.63	0.98661

## Sheet: Figure 1h
R	Cu foil	Cu Pc	P-Cu1/CuNP	M-Cu1/CuNP	R-Cu1/CuNP
0	0.01177	0.10347	0.02219	0.02699	0.05033
0.03068	0.01125	0.10559	0.02303	0.02619	0.04899
0.06136	0.00986	0.1115	0.0253	0.02382	0.04502
0.09204	0.00816	0.12004	0.0284	0.02002	0.03862
0.12272	0.00733	0.12986	0.03174	0.01499	0.03011
0.1534	0.00844	0.13974	0.03488	0.00902	0.01992
0.18408	0.01089	0.1487	0.03747	0.00258	0.00885
0.21476	0.01346	0.15605	0.03931	0.00476	0.00577
0.24544	0.01532	0.16136	0.04024	0.01151	0.01712
0.27612	0.01601	0.16441	0.04019	0.01788	0.02882
0.3068	0.01525	0.16523	0.03917	0.02351	0.03954
0.33748	0.01301	0.16405	0.03725	0.02814	0.04863
0.36816	0.00956	0.16135	0.03463	0.03164	0.0556
0.39884	0.00598	0.15782	0.03165	0.03403	0.06006
0.42951	0.00621	0.15435	0.02889	0.03555	0.06176
0.46019	0.01098	0.1519	0.02718	0.03671	0.06061
0.49087	0.01664	0.15142	0.02742	0.03825	0.05676
0.52155	0.02175	0.15353	0.03007	0.04104	0.05071
0.55223	0.02559	0.15841	0.03484	0.0457	0.0436
0.58291	0.02762	0.16572	0.04104	0.05235	0.03771
0.61359	0.02746	0.17472	0.04797	0.06061	0.03674
0.64427	0.0249	0.18445	0.05508	0.06981	0.04311
0.67495	0.01991	0.19396	0.06195	0.07919	0.05521
0.70563	0.01266	0.20245	0.06823	0.08798	0.07011
0.73631	0.00375	0.20935	0.07365	0.09545	0.08568
0.76699	0.00773	0.2144	0.07799	0.10093	0.10049
0.79767	0.01926	0.21777	0.08106	0.10386	0.11352
0.82835	0.03114	0.22012	0.08275	0.10378	0.12399
0.85903	0.0426	0.2227	0.08295	0.10038	0.13136
0.88971	0.05297	0.2273	0.08165	0.09359	0.13539
0.92039	0.06167	0.23612	0.07885	0.08365	0.13618
0.95107	0.06822	0.25128	0.07462	0.07146	0.13434
0.98175	0.07227	0.27431	0.06912	0.05927	0.13111
1.01243	0.07364	0.30572	0.06256	0.05213	0.12859
1.04311	0.0723	0.34505	0.05527	0.05694	0.12955
1.07379	0.06836	0.39118	0.04777	0.07458	0.13675
1.10447	0.06203	0.44261	0.04089	0.10019	0.15174
1.13515	0.05364	0.49773	0.03583	0.12977	0.17418
1.16583	0.04357	0.55492	0.03403	0.16097	0.2024
1.1965	0.03219	0.61256	0.03616	0.19215	0.23426
1.22718	0.01992	0.66914	0.0414	0.22202	0.26769
1.25786	0.0075	0.72319	0.04823	0.24939	0.30077
1.28854	0.00809	0.77336	0.05531	0.27323	0.33179
1.31922	0.02137	0.81838	0.06167	0.29259	0.35925
1.3499	0.03537	0.85716	0.06658	0.30664	0.3818
1.38058	0.04963	0.88872	0.06942	0.31471	0.39833
1.41126	0.064	0.91229	0.06967	0.31631	0.40791
1.44194	0.07831	0.92726	0.06685	0.31114	0.40987
1.47262	0.09224	0.93323	0.06052	0.29916	0.4038
1.5033	0.10536	0.93001	0.05033	0.28067	0.38959
1.53398	0.11706	0.91763	0.03594	0.2564	0.36746
1.56466	0.12668	0.89631	0.01713	0.22784	0.33803
1.59534	0.13358	0.86649	0.00627	0.19771	0.30246
1.62602	0.13742	0.82881	0.0343	0.17116	0.26268
1.6567	0.13858	0.78405	0.06693	0.15676	0.222
1.68738	0.13893	0.73319	0.10398	0.16391	0.1863
1.71806	0.14268	0.67729	0.14517	0.19456	0.16538
1.74874	0.15647	0.61755	0.19009	0.24251	0.1697
1.77942	0.18665	0.55521	0.2382	0.30083	0.19999
1.8101	0.23587	0.49156	0.28885	0.3648	0.2473
1.84078	0.30318	0.42791	0.34128	0.43137	0.30293
1.87146	0.38612	0.36556	0.39464	0.49839	0.36141
1.90214	0.48189	0.30578	0.44801	0.56416	0.41944
1.93282	0.58746	0.24987	0.50041	0.62729	0.47486
1.9635	0.69957	0.19921	0.55083	0.68655	0.52618
1.99418	0.81465	0.15547	0.59826	0.74088	0.57232
2.02485	0.92888	0.12094	0.64172	0.78933	0.61251
2.05553	1.03825	0.09869	0.68028	0.83109	0.64624
2.08621	1.13879	0.09101	0.71311	0.86546	0.67322
2.11689	1.22664	0.09598	0.73945	0.89188	0.69333
2.14757	1.29832	0.10824	0.75872	0.90993	0.70662
2.17825	1.35087	0.12348	0.77047	0.91934	0.71326
2.20893	1.38202	0.13967	0.77441	0.91999	0.71352
2.23961	1.39031	0.15622	0.77046	0.91189	0.70775
2.27029	1.37521	0.17316	0.75869	0.89523	0.69635
2.30097	1.33713	0.19071	0.73938	0.87037	0.67974
2.33165	1.27745	0.20899	0.71298	0.83778	0.65835
2.36233	1.19842	0.22794	0.6801	0.79812	0.63263
2.39301	1.10308	0.24729	0.6415	0.75215	0.603
2.42369	0.9951	0.26663	0.59807	0.70077	0.56989
2.45437	0.87859	0.28541	0.55077	0.64497	0.53371
2.48505	0.75794	0.30305	0.50066	0.58582	0.4949
2.51573	0.63757	0.31901	0.44881	0.52443	0.45388
2.54641	0.52179	0.33279	0.39628	0.46195	0.4111
2.57709	0.4147	0.34401	0.34411	0.39951	0.36703
2.60777	0.32018	0.35239	0.29325	0.33818	0.32217
2.63845	0.24203	0.3578	0.24456	0.27899	0.27704
2.66913	0.1841	0.36023	0.19875	0.22285	0.23217
2.69981	0.14928	0.35978	0.15639	0.17053	0.18814
2.73049	0.13589	0.3567	0.11786	0.12266	0.14552
2.76117	0.13589	0.35129	0.08335	0.07974	0.10497
2.79184	0.14031	0.34392	0.05286	0.0422	0.06743
2.82252	0.14392	0.33499	0.02626	0.01262	0.03546
2.8532	0.14485	0.32488	0.00426	0.02226	0.02377
2.88388	0.14288	0.31394	0.01776	0.04475	0.04297
2.91456	0.13841	0.30242	0.03547	0.06421	0.06696
2.94524	0.132	0.2905	0.05141	0.08072	0.08889
2.97592	0.12433	0.27822	0.06598	0.09497	0.10772
3.0066	0.11652	0.26557	0.07951	0.10771	0.12325
3.03728	0.11057	0.25242	0.09217	0.11959	0.13555
3.06796	0.10941	0.23864	0.104	0.13108	0.1448
3.09864	0.1159	0.22409	0.11488	0.14238	0.15128
3.12932	0.13098	0.20872	0.12462	0.15349	0.15534
3.16	0.15302	0.19257	0.13298	0.16418	0.15734
3.19068	0.17909	0.17586	0.13975	0.17414	0.15766
3.22136	0.2062	0.15904	0.14474	0.183	0.15666
3.25204	0.23171	0.14289	0.14784	0.19041	0.1547
3.28272	0.25343	0.12856	0.14903	0.19611	0.15208
3.3134	0.2697	0.11759	0.14838	0.19992	0.14905
3.34408	0.27938	0.11162	0.14605	0.20177	0.14582
3.37476	0.28189	0.11174	0.14229	0.20171	0.14256
3.40544	0.27724	0.11779	0.13742	0.19992	0.13939
3.43612	0.26598	0.12841	0.13179	0.19665	0.13642
3.4668	0.24922	0.14174	0.12578	0.19222	0.13375
3.49748	0.22852	0.15611	0.11977	0.18699	0.13151
3.52816	0.20582	0.17017	0.11409	0.18137	0.12981
3.55884	0.18329	0.18294	0.10903	0.17574	0.12883
3.58952	0.16319	0.19372	0.10481	0.17044	0.12872
3.62019	0.1476	0.20202	0.10162	0.1658	0.12965
3.65087	0.13803	0.20751	0.09962	0.1621	0.13176
3.68155	0.13517	0.21004	0.09901	0.1596	0.13515
3.71223	0.13892	0.20957	0.09998	0.15855	0.13985
3.74291	0.14888	0.20617	0.10278	0.15919	0.14582
3.77359	0.16477	0.20003	0.10759	0.16173	0.15294
3.80427	0.18638	0.1914	0.11453	0.16635	0.16105
3.83495	0.21328	0.18063	0.12354	0.17313	0.16992
3.86563	0.24461	0.16808	0.13445	0.18203	0.1793
3.89631	0.27904	0.15421	0.14693	0.19286	0.18892
3.92699	0.3149	0.13944	0.1606	0.20529	0.19852
3.95767	0.35031	0.12425	0.17499	0.2189	0.20781
3.98835	0.38341	0.10908	0.18964	0.23319	0.21653
4.01903	0.41246	0.09436	0.20411	0.24761	0.22445
4.04971	0.436	0.08049	0.21796	0.26163	0.23135
4.08039	0.45295	0.06779	0.23085	0.27474	0.23704
4.11107	0.46266	0.05657	0.24243	0.28649	0.24139
4.14175	0.46496	0.04703	0.25246	0.29647	0.2443
4.17243	0.46019	0.03931	0.26076	0.30438	0.24571
4.20311	0.44921	0.03344	0.2672	0.30999	0.24563
4.23379	0.43329	0.0294	0.27174	0.31318	0.2441
4.26447	0.4141	0.02709	0.27436	0.3139	0.24122
4.29515	0.39356	0.02643	0.27515	0.31219	0.23712
4.32583	0.37367	0.02732	0.27422	0.30818	0.23197
4.35651	0.35629	0.02969	0.27171	0.30207	0.226
4.38719	0.34281	0.03337	0.26783	0.29411	0.21942
4.41786	0.33397	0.03814	0.26279	0.28459	0.21247
4.44854	0.32976	0.04371	0.25684	0.27384	0.2054
4.47922	0.32948	0.0498	0.25023	0.26221	0.19843
4.5099	0.33211	0.05611	0.24324	0.25008	0.1918
4.54058	0.33658	0.06237	0.23614	0.23781	0.1857
4.57126	0.34201	0.06831	0.22921	0.22578	0.18028
4.60194	0.34782	0.07372	0.22271	0.21436	0.17568
4.63262	0.35365	0.0784	0.21688	0.2039	0.17198
4.6633	0.35931	0.08218	0.21191	0.19477	0.1692
4.69398	0.36463	0.08495	0.20794	0.18723	0.16733
4.72466	0.36938	0.08663	0.20501	0.18153	0.1663
4.75534	0.3732	0.08715	0.20307	0.17776	0.16599
4.78602	0.37559	0.08651	0.20199	0.17589	0.16623
4.8167	0.37599	0.08473	0.20154	0.17572	0.16683
4.84738	0.37383	0.08184	0.20143	0.17692	0.16757
4.87806	0.3686	0.07793	0.20135	0.17906	0.1682
4.90874	0.35997	0.07308	0.20096	0.18163	0.16849
4.93942	0.34781	0.06741	0.19995	0.18413	0.16822
4.9701	0.33226	0.06105	0.19803	0.18608	0.16717
5.00078	0.3137	0.05415	0.19499	0.18705	0.16517
5.03146	0.29273	0.04687	0.19064	0.18668	0.16209
5.06214	0.27017	0.03939	0.18489	0.18469	0.15784
5.09282	0.24698	0.03192	0.17771	0.18088	0.15237
5.1235	0.22415	0.02478	0.16912	0.17517	0.1457
5.15418	0.20263	0.01845	0.15921	0.16753	0.13789
5.18486	0.18321	0.01395	0.14814	0.15802	0.12903
5.21553	0.16637	0.0128	0.13608	0.14679	0.1193
5.24621	0.15221	0.01514	0.12328	0.13406	0.10886
5.27689	0.14041	0.01915	0.10999	0.12008	0.09793
5.30757	0.13037	0.02345	0.09649	0.10518	0.08675
5.33825	0.12136	0.02741	0.08307	0.0897	0.07556
5.36893	0.11273	0.03076	0.07	0.07401	0.06462
5.39961	0.10403	0.03335	0.05757	0.05846	0.05415
5.43029	0.09508	0.03512	0.04607	0.04343	0.0444
5.46097	0.08592	0.03604	0.0358	0.02926	0.03555
5.49165	0.07681	0.03613	0.02712	0.01627	0.02778
5.52233	0.06808	0.03544	0.02057	0.00506	0.02125
5.55301	0.06009	0.03407	0.01685	0.00634	0.01607
5.58369	0.0531	0.03212	0.01624	0.01448	0.01231
5.61437	0.04718	0.02976	0.01785	0.02111	0.00991
5.64505	0.04221	0.0272	0.02043	0.02606	0.00861
5.67573	0.03789	0.02469	0.02322	0.02939	0.00802
5.70641	0.03388	0.02253	0.02597	0.03126	0.00785
5.73709	0.0299	0.02101	0.02863	0.0319	0.00801
5.76777	0.02584	0.02037	0.03124	0.03163	0.00855
5.79845	0.02178	0.02065	0.03381	0.03081	0.00952
5.82913	0.01799	0.02167	0.03634	0.02985	0.01082
5.85981	0.01496	0.02312	0.03875	0.02913	0.01226
5.89049	0.01328	0.02469	0.04095	0.02892	0.01365
5.92117	0.01322	0.02614	0.04282	0.02933	0.01479
5.95185	0.01446	0.0273	0.0442	0.03022	0.01552
5.98253	0.01641	0.02806	0.04498	0.03133	0.01575
6.0132	0.01867	0.02839	0.04505	0.03235	0.01542
6.04388	0.02116	0.02829	0.04432	0.033	0.01457
6.07456	0.02391	0.02783	0.04275	0.03305	0.01336
6.10524	0.02695	0.02712	0.04033	0.03239	0.01215
6.13592	0.0302	0.02629	0.0371	0.03099	0.01159
6.1666	0.03346	0.02553	0.03317	0.02892	0.01244
6.19728	0.03642	0.02501	0.02873	0.02642	0.015
6.22796	0.03871	0.02488	0.02409	0.02387	0.0189
6.25864	0.03997	0.02524	0.01985	0.02193	0.02364
6.28932	0.03992	0.02607	0.01708	0.02137	0.02883
6.32	0.03836	0.02726	0.01706	0.02276	0.03415
6.35068	0.03533	0.02868	0.02003	0.02599	0.03936
6.38136	0.03119	0.03014	0.02492	0.03049	0.04428
6.41204	0.02696	0.0315	0.03065	0.03562	0.04871
6.44272	0.02478	0.03261	0.03654	0.04087	0.05251
6.4734	0.02721	0.03337	0.04219	0.04587	0.05556
6.50408	0.0346	0.0337	0.04733	0.05035	0.05775
6.53476	0.04509	0.03355	0.05176	0.05411	0.05901
6.56544	0.05692	0.03291	0.05532	0.057	0.0593
6.59612	0.06888	0.03178	0.05792	0.05894	0.0586
6.6268	0.08003	0.03019	0.05947	0.05988	0.05691
6.65748	0.08965	0.02818	0.05993	0.05983	0.05427
6.68816	0.0971	0.02583	0.05928	0.05884	0.05075
6.71884	0.10187	0.02324	0.05753	0.05701	0.04643
6.74952	0.10358	0.02054	0.05473	0.0545	0.04143
6.7802	0.10197	0.01792	0.05095	0.05151	0.0359
6.81087	0.09695	0.01564	0.04631	0.04829	0.03007
6.84155	0.08854	0.01407	0.04093	0.04515	0.02425
6.87223	0.07695	0.01357	0.03501	0.04244	0.01905
6.90291	0.06251	0.0143	0.02884	0.04052	0.01562
6.93359	0.04575	0.01607	0.02288	0.03969	0.01551
6.96427	0.02755	0.0185	0.01807	0.04007	0.01881
6.99495	0.01178	0.02128	0.01601	0.04162	0.02408
7.02563	0.01953	0.02416	0.0179	0.04409	0.03014
7.05631	0.03919	0.027	0.02274	0.04718	0.03641
7.08699	0.05952	0.02967	0.02892	0.05059	0.0426
7.11767	0.07903	0.0321	0.03551	0.05409	0.04854
7.14835	0.09704	0.03422	0.04206	0.05748	0.05415
7.17903	0.11307	0.03599	0.04831	0.06064	0.05936
7.20971	0.12674	0.03736	0.05413	0.0635	0.06413
7.24039	0.13783	0.0383	0.05941	0.06601	0.06844
7.27107	0.1462	0.0388	0.06409	0.06817	0.07228
7.30175	0.15183	0.03884	0.06816	0.06998	0.07564
7.33243	0.15478	0.03842	0.0716	0.07146	0.07851
7.36311	0.15521	0.03756	0.07442	0.07264	0.0809
7.39379	0.15334	0.03628	0.07664	0.07354	0.08279
7.42447	0.14943	0.0346	0.07829	0.07418	0.08418
7.45515	0.14379	0.03258	0.07941	0.07457	0.08507
7.48583	0.13675	0.03028	0.08003	0.07471	0.08544
7.51651	0.12868	0.02777	0.08019	0.07458	0.08529
7.54719	0.11993	0.02512	0.07993	0.07419	0.08461
7.57787	0.11088	0.02243	0.07928	0.0735	0.08339
7.60854	0.10193	0.0198	0.07825	0.0725	0.08163
7.63922	0.09347	0.01734	0.07686	0.07117	0.07935
7.6699	0.08589	0.01517	0.07514	0.0695	0.07655
7.70058	0.07952	0.01338	0.07307	0.06751	0.07326
7.73126	0.0746	0.01206	0.07068	0.06521	0.06951
7.76194	0.07119	0.01121	0.06797	0.06263	0.06534
7.79262	0.06913	0.01075	0.06495	0.05983	0.06081
7.8233	0.06808	0.01054	0.06164	0.05689	0.05599
7.85398	0.06758	0.01042	0.05807	0.05388	0.05094
7.88466	0.06715	0.01027	0.05427	0.05091	0.04576
7.91534	0.06639	0.00998	0.0503	0.04809	0.04054
7.94602	0.06499	0.00952	0.04621	0.04553	0.03542
7.9767	0.06276	0.00888	0.0421	0.04332	0.03052
8.00738	0.05965	0.00808	0.03805	0.04153	0.02605
8.03806	0.05572	0.00718	0.0342	0.04018	0.02222
8.06874	0.05117	0.0063	0.03069	0.03926	0.01932
8.09942	0.04632	0.00555	0.0277	0.0387	0.0176
8.1301	0.04162	0.00512	0.02543	0.03839	0.01717
8.16078	0.03765	0.00511	0.02401	0.03821	0.0178
8.19146	0.03505	0.0055	0.02351	0.03806	0.01909
8.22214	0.03427	0.00614	0.02386	0.03782	0.02067
8.25282	0.03534	0.00687	0.02488	0.03741	0.02222
8.2835	0.0378	0.00757	0.02633	0.0368	0.02356
8.31418	0.041	0.00818	0.02799	0.03595	0.02458
8.34486	0.04436	0.00868	0.0297	0.0349	0.02522
8.37554	0.04746	0.00908	0.03133	0.03368	0.02547
8.40621	0.05002	0.00944	0.03281	0.03236	0.02531
8.43689	0.05191	0.00981	0.03408	0.03105	0.02479
8.46757	0.0531	0.0103	0.03512	0.02986	0.02394
8.49825	0.05363	0.01098	0.03593	0.0289	0.02281
8.52893	0.05361	0.0119	0.03653	0.02829	0.02149
8.55961	0.05317	0.01306	0.03692	0.02809	0.02003
8.59029	0.05247	0.01442	0.03714	0.02832	0.01854
8.62097	0.05165	0.01594	0.03724	0.02894	0.01707
8.65165	0.05086	0.01751	0.03723	0.02987	0.01573
8.68233	0.05018	0.01906	0.03717	0.03098	0.01456
8.71301	0.04967	0.02051	0.03707	0.03218	0.0136
8.74369	0.04935	0.02179	0.03697	0.03333	0.01287
8.77437	0.04919	0.02282	0.03689	0.03438	0.01232
8.80505	0.04915	0.02358	0.03682	0.03523	0.01191
8.83573	0.04917	0.02402	0.03677	0.03586	0.01159
8.86641	0.04919	0.02412	0.03674	0.03623	0.0113
8.89709	0.04914	0.02388	0.03671	0.03636	0.01104
8.92777	0.04895	0.02334	0.03666	0.03625	0.01082
8.95845	0.04858	0.02255	0.03657	0.03594	0.01069
8.98913	0.04795	0.02157	0.03642	0.03546	0.01072
9.01981	0.047	0.02053	0.0362	0.03489	0.01099
9.05049	0.04568	0.01957	0.03588	0.03427	0.01156
9.08117	0.04392	0.01887	0.03546	0.03368	0.01243
9.11185	0.0417	0.01859	0.03492	0.03317	0.01357
9.14253	0.03899	0.01887	0.03425	0.0328	0.0149
9.17321	0.03578	0.01974	0.03346	0.03259	0.01634
9.20388	0.03214	0.02113	0.03254	0.03256	0.0178
9.23456	0.02815	0.02292	0.03149	0.03271	0.01921
9.26524	0.02402	0.02494	0.03033	0.03301	0.02049
9.29592	0.02009	0.02705	0.02906	0.03343	0.02159
9.3266	0.01699	0.02911	0.0277	0.03391	0.02249
9.35728	0.01564	0.03103	0.02626	0.0344	0.02314
9.38796	0.01668	0.03272	0.02476	0.03485	0.02355
9.41864	0.01975	0.03412	0.02321	0.03521	0.02372
9.44932	0.02395	0.03518	0.02165	0.03544	0.02368
9.48	0.02856	0.03589	0.0201	0.03551	0.02346
9.51068	0.03314	0.03623	0.01858	0.0354	0.02313
9.54136	0.03744	0.03621	0.01711	0.0351	0.02274
9.57204	0.04129	0.03584	0.01573	0.03461	0.02239
9.60272	0.0446	0.03516	0.01446	0.03394	0.02213
9.6334	0.04732	0.03419	0.01332	0.03312	0.02205
9.66408	0.04947	0.03299	0.01233	0.03218	0.0222
9.69476	0.05108	0.0316	0.01152	0.03119	0.02261
9.72544	0.05222	0.03006	0.01089	0.03019	0.02326
9.75612	0.05297	0.02843	0.01047	0.02925	0.02412
9.7868	0.05341	0.02675	0.01024	0.02844	0.02513
9.81748	0.05362	0.02505	0.01022	0.02781	0.02623
9.84816	0.05363	0.02335	0.01039	0.02739	0.02736
9.87884	0.05345	0.02167	0.01074	0.0272	0.02843
9.90952	0.05306	0.02002	0.01123	0.02722	0.0294
9.9402	0.0524	0.01838	0.01184	0.0274	0.03021
9.97088	0.0514	0.01674	0.01253	0.02768	0.03083
