# Supplementary material for: Modulating adsorbed hydrogen drives electrochemical CO2-to-C2 products
Source: Nat Commun. 2023 Aug 1;14:4615. doi: 10.1038/s41467-023-40412-9 (PMC10394046; doi:10.1038/s41467-023-40412-9)
Supplement: Supplementary file 3 — Source Data [file 41467_2023_40412_MOESM3_ESM.zip › Separate Source Data files/Figure 2.xlsx]

## Sheet: Figure 2a
E	C2	Error	C1	Error	H2	Error	C2	Error	C1	Error	H2	Error	C2	Error	C1	Error	H2	Error
-0.4	0	0	26.37	1.20208	72.9	1.41421	20.4667	0.90185	44.2	0.42426	38.6	1.69706	0	0	55	3.39411	44.35	1.76777
-0.5	7.75	0.21213	42.35	1.3435	51.9	1.13137	48.0667	3.93234	37.2	0.84853	19.6	1.83848	6.55	0.35355	47.75	0.35355	50.6	3.53553
-0.6	27.05	3.3234	34.05	2.89914	39.85	0.49497	75.4333	1.0504	15.4	0.98995	14.15	4.03051	34.1	0.70711	35.95	1.62635	30.35	3.04056
-0.7	41.8	0.42426	30.4	1.13137	28.75	3.04056	70.1667	1.36504	14.35	0.77782	17.5	0.28284	48.05	3.88909	26.2	3.11127	28.2	0.28284
-0.8	18.45	4.87904	21.45	3.3234	59.5	7.49533	58.4667	2.23681	10.45	1.20208	30.85	4.17193	43.75	2.47487	21.85	1.90919	33.6	2.96985
-0.9	13.95	2.33345	18.95	5.44472	70.2	4.76812	47.0667	2.13854	9.9	0.14142	44.4	2.26274	43.8	2.82843	20.2	1.69706	39.15	1.48026

## Sheet: Figure 2b
E	M-Cu1/CuNP	Error	R-Cu1/CuNP	Error	P-Cu1/CuNP	Error
-0.4	0.48177	0.05113	0	0	0	0
-0.5	1.36513	0.22978	0.18317	0.01082	0.1372	0.00842
-0.6	4.6908	0.4081	0.80148	0.16584	0.94907	0.02327
-0.7	5.07478	0.3124	1.37569	0.03724	1.85587	0.36882
-0.8	5.50842	0.48482	0.85275	0.09534	2.00499	0.06192
-0.9	4.75549	0.25156	0.74939	0.09218	2.1819	0.32333

## Sheet: Figure 2c
E	CO	Error	CH4	Error	H2	Error
-0.4	0	0	0	0	98.2667	0.20817
-0.5	2.76667	0.30551	3.8	0.95394	93.3333	1.17189
-0.6	2.73333	0.57735	4.76667	2.86764	92.0667	3.80307
-0.7	2.5	0.86603	5.26667	3.07463	91.8	3.75899
-0.8	1.96667	1.06927	4.23333	3.8371	93.8333	5.73265
-0.9	0.6	1.03923	0.86667	0.75719	98.5667	1.12398

## Sheet: Figure 2d
E	M-Cu1/CuNP	Error	P-Cu1/CuNP	Error	R-Cu1/CuNP	Error
-0.4	11.2118	1.017	0	0	0	0
-0.5	75.0052	2.50388	5.5477	0.41507	1.65695	0.21517
-0.6	289.18	27.7607	69.3896	2.22541	22.0882	2.48916
-0.7	455.77	2.21011	176.013	13.806	78.996	0.38042
-0.8	526.715	26.7246	251.678	0.55437	90.6165	22.679
-0.9	568.478	28.5588	371.607	28.9729	110.463	17.4076

## Sheet: Figure 2e
Time	E	Time	E	Time	E	Time	E	Time	E	Time	E	Time	E	Time	E
0.000284444	-0.625	5.00028	-0.669	10.0003	-0.583	15.0003	-0.715	20.0003	-0.657	25.0003	-0.667	30.0003	-0.598	35.0003	-0.615
0.000568889	-0.607	5.00057	-0.675	10.0006	-0.597	15.0006	-0.716	20.0006	-0.693	25.0006	-0.666	30.0006	-0.604	35.0006	-0.625
0.000853333	-0.563	5.00085	-0.678	10.0008	-0.597	15.0008	-0.745	20.0008	-0.708	25.0008	-0.676	30.0008	-0.593	35.0008	-0.629
0.00114	-0.569	5.00114	-0.69	10.0011	-0.592	15.0011	-0.654	20.0011	-0.71	25.0011	-0.687	30.0011	-0.594	35.0011	-0.635
0.00142	-0.548	5.00142	-0.696	10.0014	-0.594	15.0014	-0.677	20.0014	-0.716	25.0014	-0.699	30.0014	-0.591	35.0014	-0.639
0.00171	-0.552	5.00171	-0.7	10.0017	-0.609	15.0017	-0.663	20.0017	-0.723	25.0017	-0.712	30.0017	-0.507	35.0017	-0.634
0.00199	-0.573	5.00199	-0.703	10.002	-0.608	15.002	-0.706	20.002	-0.723	25.002	-0.735	30.002	-0.511	35.002	-0.637
0.00228	-0.572	5.00228	-0.704	10.0023	-0.61	15.0023	-0.689	20.0023	-0.733	25.0023	-0.72	30.0023	-0.516	35.0023	-0.642
0.00256	-0.587	5.00256	-0.694	10.0026	-0.625	15.0026	-0.748	20.0026	-0.766	25.0026	-0.725	30.0026	-0.515	35.0026	-0.642
0.00284	-0.595	5.00284	-0.681	10.0028	-0.613	15.0028	-0.761	20.0028	-0.776	25.0028	-0.725	30.0028	-0.521	35.0028	-0.647
0.00313	-0.61	5.00313	-0.694	10.0031	-0.627	15.0031	-0.751	20.0031	-0.785	25.0031	-0.737	30.0031	-0.531	35.0031	-0.646
0.00341	-0.598	5.00341	-0.693	10.0034	-0.587	15.0034	-0.762	20.0034	-0.772	25.0034	-0.713	30.0034	-0.533	35.0034	-0.643
0.0037	-0.612	5.0037	-0.702	10.0037	-0.602	15.0037	-0.705	20.0037	-0.787	25.0037	-0.729	30.0037	-0.537	35.0037	-0.649
0.00398	-0.485	5.00398	-0.721	10.004	-0.583	15.004	-0.701	20.004	-0.786	25.004	-0.717	30.004	-0.537	35.004	-0.65
0.00427	-0.486	5.00427	-0.736	10.0043	-0.595	15.0043	-0.698	20.0043	-0.788	25.0043	-0.727	30.0043	-0.548	35.0043	-0.658
0.00455	-0.495	5.00455	-0.723	10.0046	-0.601	15.0046	-0.716	20.0045	-0.812	25.0045	-0.743	30.0045	-0.554	35.0046	-0.652
0.00484	-0.523	5.00484	-0.742	10.0048	-0.591	15.0048	-0.722	20.0048	-0.813	25.0048	-0.756	30.0048	-0.559	35.0048	-0.67
0.00512	-0.497	5.00512	-0.723	10.0051	-0.596	15.0051	-0.727	20.0051	-0.822	25.0051	-0.736	30.0051	-0.558	35.0051	-0.69
0.00541	-0.515	5.00541	-0.665	10.0054	-0.594	15.0054	-0.685	20.0054	-0.802	25.0054	-0.741	30.0054	-0.559	35.0054	-0.691
0.00569	-0.526	5.00569	-0.664	10.0057	-0.606	15.0057	-0.678	20.0057	-0.634	25.0057	-0.752	30.0057	-0.568	35.0057	-0.693
0.00597	-0.544	5.00597	-0.651	10.006	-0.604	15.006	-0.689	20.006	-0.655	25.006	-0.754	30.006	-0.575	35.006	-0.697
0.00626	-0.544	5.00626	-0.65	10.0063	-0.598	15.0063	-0.693	20.0063	-0.629	25.0063	-0.766	30.0063	-0.579	35.0063	-0.694
0.00654	-0.556	5.00654	-0.647	10.0065	-0.596	15.0065	-0.698	20.0065	-0.637	25.0065	-0.778	30.0065	-0.586	35.0065	-0.695
0.00683	-0.576	5.00683	-0.661	10.0068	-0.607	15.0068	-0.718	20.0068	-0.618	25.0068	-0.752	30.0068	-0.586	35.0068	-0.695
0.00711	-0.593	5.00711	-0.65	10.0071	-0.612	15.0071	-0.7	20.0071	-0.62	25.0071	-0.763	30.0071	-0.593	35.0071	-0.697
0.00739	-0.602	5.00739	-0.665	10.0074	-0.609	15.0074	-0.694	20.0074	-0.624	25.0074	-0.773	30.0074	-0.588	35.0074	-0.695
0.00768	-0.594	5.00768	-0.67	10.0077	-0.611	15.0077	-0.697	20.0077	-0.663	25.0077	-0.791	30.0077	-0.584	35.0077	-0.61
0.00796	-0.491	5.00796	-0.685	10.008	-0.619	15.008	-0.699	20.008	-0.669	25.008	-0.81	30.008	-0.585	35.008	-0.614
0.00825	-0.502	5.00825	-0.685	10.0083	-0.628	15.0083	-0.702	20.0083	-0.672	25.0083	-0.783	30.0083	-0.589	35.0082	-0.617
0.00853	-0.486	5.00853	-0.698	10.0085	-0.618	15.0085	-0.713	20.0085	-0.64	25.0085	-0.791	30.0085	-0.57	35.0085	-0.623
0.00882	-0.517	5.00882	-0.709	10.0088	-0.624	15.0088	-0.72	20.0088	-0.656	25.0088	-0.81	30.0088	-0.561	35.0088	-0.627
0.0091	-0.521	5.0091	-0.722	10.0091	-0.587	15.0091	-0.715	20.0091	-0.675	25.0091	-0.825	30.0091	-0.559	35.0091	-0.628
0.00939	-0.537	5.00939	-0.703	10.0094	-0.59	15.0094	-0.731	20.0094	-0.661	25.0094	-0.842	30.0094	-0.554	35.0094	-0.635
0.00967	-0.539	5.00967	-0.715	10.0097	-0.583	15.0097	-0.717	20.0097	-0.675	25.0097	-0.844	30.0097	-0.558	35.0097	-0.633
0.00996	-0.543	5.00996	-0.691	10.01	-0.592	15.01	-0.724	20.01	-0.674	25.01	-0.818	30.01	-0.559	35.01	-0.629
0.01024	-0.558	5.01024	-0.692	10.0102	-0.611	15.0102	-0.649	20.0102	-0.685	25.0102	-0.814	30.0102	-0.565	35.0102	-0.632
0.01053	-0.544	5.01053	-0.691	10.0105	-0.58	15.0105	-0.646	20.0105	-0.685	25.0105	-0.831	30.0105	-0.571	35.0105	-0.632
0.01081	-0.554	5.01081	-0.708	10.0108	-0.579	15.0108	-0.65	20.0108	-0.683	25.0108	-0.817	30.0108	-0.574	35.0108	-0.619
0.01109	-0.552	5.01109	-0.717	10.0111	-0.58	15.0111	-0.659	20.0111	-0.69	25.0111	-0.79	30.0111	-0.575	35.0111	-0.621
0.01138	-0.574	5.01138	-0.706	10.0114	-0.588	15.0114	-0.698	20.0114	-0.684	25.0114	-0.805	30.0114	-0.583	35.0114	-0.622
0.01166	-0.575	5.01166	-0.705	10.0117	-0.581	15.0117	-0.68	20.0117	-0.695	25.0117	-0.815	30.0117	-0.57	35.0117	-0.624
0.01195	-0.585	5.01195	-0.708	10.012	-0.59	15.012	-0.667	20.0119	-0.704	25.0119	-0.81	30.0119	-0.57	35.0119	-0.63
0.01223	-0.601	5.01223	-0.703	10.0122	-0.594	15.0122	-0.675	20.0122	-0.675	25.0122	-0.825	30.0122	-0.575	35.0122	-0.632
0.01252	-0.616	5.01252	-0.703	10.0125	-0.613	15.0125	-0.675	20.0125	-0.671	25.0125	-0.836	30.0125	-0.573	35.0125	-0.638
0.0128	-0.623	5.0128	-0.711	10.0128	-0.596	15.0128	-0.683	20.0128	-0.677	25.0128	-0.85	30.0128	-0.573	35.0128	-0.639
0.01308	-0.525	5.01308	-0.644	10.0131	-0.601	15.0131	-0.692	20.0131	-0.689	25.0131	-0.859	30.0131	-0.58	35.0131	-0.64
0.01337	-0.526	5.01337	-0.65	10.0134	-0.606	15.0134	-0.68	20.0134	-0.694	25.0134	-0.867	30.0134	-0.583	35.0134	-0.633
0.01365	-0.55	5.01365	-0.645	10.0137	-0.62	15.0137	-0.685	20.0136	-0.694	25.0136	-0.879	30.0136	-0.593	35.0136	-0.609
0.01394	-0.553	5.01394	-0.644	10.0139	-0.605	15.0139	-0.693	20.0139	-0.668	25.0139	-0.842	30.0139	-0.593	35.0139	-0.612
0.01422	-0.533	5.01422	-0.644	10.0142	-0.604	15.0142	-0.68	20.0142	-0.668	25.0142	-0.854	30.0142	-0.601	35.0142	-0.614
0.01451	-0.569	5.01451	-0.636	10.0145	-0.616	15.0145	-0.693	20.0145	-0.647	25.0145	-0.85	30.0145	-0.587	35.0145	-0.619
0.01479	-0.5	5.01479	-0.644	10.0148	-0.619	15.0148	-0.68	20.0148	-0.66	25.0148	-0.863	30.0148	-0.593	35.0148	-0.616
0.01508	-0.495	5.01508	-0.663	10.0151	-0.614	15.0151	-0.678	20.0151	-0.685	25.0151	-0.857	30.0151	-0.6	35.0151	-0.621
0.01536	-0.522	5.01536	-0.657	10.0154	-0.552	15.0154	-0.687	20.0154	-0.69	25.0154	-0.846	30.0154	-0.593	35.0154	-0.617
0.01564	-0.525	5.01564	-0.651	10.0156	-0.552	15.0156	-0.664	20.0156	-0.696	25.0156	-0.854	30.0156	-0.591	35.0156	-0.621
0.01593	-0.551	5.01593	-0.658	10.0159	-0.56	15.0159	-0.667	20.0159	-0.683	25.0159	-0.86	30.0159	-0.598	35.0159	-0.624
0.01621	-0.533	5.01621	-0.646	10.0162	-0.538	15.0162	-0.661	20.0162	-0.69	25.0162	-0.873	30.0162	-0.601	35.0162	-0.626
0.0165	-0.573	5.0165	-0.666	10.0165	-0.545	15.0165	-0.67	20.0165	-0.702	25.0165	-0.88	30.0165	-0.6	35.0165	-0.626
0.01678	-0.54	5.01678	-0.669	10.0168	-0.55	15.0168	-0.676	20.0168	-0.721	25.0168	-0.864	30.0168	-0.599	35.0168	-0.632
0.01707	-0.511	5.01707	-0.651	10.0171	-0.557	15.0171	-0.684	20.0171	-0.725	25.0171	-0.875	30.0171	-0.605	35.0171	-0.635
0.01735	-0.53	5.01735	-0.663	10.0174	-0.551	15.0174	-0.66	20.0174	-0.729	25.0174	-0.888	30.0174	-0.612	35.0174	-0.642
0.01764	-0.538	5.01764	-0.684	10.0176	-0.565	15.0176	-0.671	20.0176	-0.736	25.0176	-0.879	30.0176	-0.614	35.0176	-0.64
0.01792	-0.562	5.01792	-0.679	10.0179	-0.569	15.0179	-0.662	20.0179	-0.72	25.0179	-0.882	30.0179	-0.616	35.0179	-0.645
0.01821	-0.473	5.01821	-0.676	10.0182	-0.559	15.0182	-0.656	20.0182	-0.7	25.0182	-0.844	30.0182	-0.622	35.0182	-0.647
0.01849	-0.494	5.01849	-0.678	10.0185	-0.57	15.0185	-0.675	20.0185	-0.724	25.0185	-0.571	30.0185	-0.633	35.0185	-0.648
0.01877	-0.509	5.01877	-0.686	10.0188	-0.582	15.0188	-0.685	20.0188	-0.73	25.0188	-0.578	30.0188	-0.633	35.0188	-0.655
0.01906	-0.518	5.01906	-0.694	10.0191	-0.576	15.0191	-0.683	20.0191	-0.752	25.0191	-0.589	30.0191	-0.635	35.0191	-0.638
0.01934	-0.519	5.01934	-0.67	10.0193	-0.583	15.0193	-0.668	20.0193	-0.755	25.0193	-0.589	30.0193	-0.648	35.0193	-0.641
0.01963	-0.539	5.01963	-0.679	10.0196	-0.586	15.0196	-0.678	20.0196	-0.749	25.0196	-0.575	30.0196	-0.645	35.0196	-0.64
0.01991	-0.551	5.01991	-0.669	10.0199	-0.591	15.0199	-0.683	20.0199	-0.75	25.0199	-0.589	30.0199	-0.628	35.0199	-0.642
0.02019	-0.538	5.02019	-0.68	10.0202	-0.58	15.0202	-0.698	20.0202	-0.654	25.0202	-0.604	30.0202	-0.634	35.0202	-0.645
0.02048	-0.503	5.02048	-0.673	10.0205	-0.596	15.0205	-0.696	20.0205	-0.653	25.0205	-0.623	30.0205	-0.637	35.0205	-0.651
0.02076	-0.523	5.02076	-0.693	10.0208	-0.61	15.0208	-0.7	20.0208	-0.676	25.0208	-0.608	30.0208	-0.642	35.0208	-0.656
0.02105	-0.529	5.02105	-0.686	10.0211	-0.624	15.0211	-0.682	20.021	-0.68	25.021	-0.618	30.021	-0.638	35.0211	-0.653
0.02133	-0.552	5.02133	-0.668	10.0213	-0.579	15.0213	-0.677	20.0213	-0.658	25.0213	-0.613	30.0213	-0.644	35.0213	-0.647
0.02162	-0.577	5.02162	-0.639	10.0216	-0.551	15.0216	-0.684	20.0216	-0.663	25.0216	-0.636	30.0216	-0.653	35.0216	-0.653
0.0219	-0.471	5.0219	-0.654	10.0219	-0.557	15.0219	-0.694	20.0219	-0.669	25.0219	-0.638	30.0219	-0.652	35.0219	-0.649
0.02219	-0.493	5.02219	-0.669	10.0222	-0.567	15.0222	-0.699	20.0222	-0.67	25.0222	-0.64	30.0222	-0.646	35.0222	-0.657
0.02247	-0.509	5.02247	-0.68	10.0225	-0.554	15.0225	-0.694	20.0225	-0.677	25.0225	-0.632	30.0225	-0.65	35.0225	-0.658
0.02276	-0.504	5.02276	-0.679	10.0228	-0.562	15.0228	-0.7	20.0228	-0.686	25.0228	-0.634	30.0228	-0.642	35.0228	-0.66
0.02304	-0.51	5.02304	-0.684	10.023	-0.572	15.023	-0.699	20.023	-0.67	25.023	-0.652	30.023	-0.647	35.023	-0.664
0.02332	-0.514	5.02332	-0.678	10.0233	-0.579	15.0233	-0.702	20.0233	-0.702	25.0233	-0.67	30.0233	-0.654	35.0233	-0.667
0.02361	-0.531	5.02361	-0.624	10.0236	-0.573	15.0236	-0.7	20.0236	-0.67	25.0236	-0.652	30.0236	-0.664	35.0236	-0.668
0.02389	-0.545	5.02389	-0.628	10.0239	-0.582	15.0239	-0.717	20.0239	-0.685	25.0239	-0.664	30.0239	-0.678	35.0239	-0.596
0.02418	-0.536	5.02418	-0.635	10.0242	-0.571	15.0242	-0.67	20.0242	-0.696	25.0242	-0.676	30.0242	-0.665	35.0242	-0.601
0.02446	-0.506	5.02446	-0.64	10.0245	-0.583	15.0245	-0.67	20.0245	-0.704	25.0245	-0.663	30.0245	-0.673	35.0245	-0.598
0.02475	-0.514	5.02475	-0.634	10.0247	-0.58	15.0247	-0.68	20.0248	-0.673	25.0248	-0.672	30.0248	-0.675	35.0247	-0.594
0.02503	-0.51	5.02503	-0.648	10.025	-0.581	15.025	-0.665	20.025	-0.692	25.025	-0.669	30.025	-0.662	35.025	-0.598
0.02532	-0.528	5.02532	-0.63	10.0253	-0.58	15.0253	-0.676	20.0253	-0.679	25.0253	-0.682	30.0253	-0.653	35.0253	-0.601
0.0256	-0.522	5.0256	-0.635	10.0256	-0.586	15.0256	-0.684	20.0256	-0.668	25.0256	-0.655	30.0256	-0.658	35.0256	-0.603
0.02588	-0.547	5.02588	-0.638	10.0259	-0.579	15.0259	-0.666	20.0259	-0.708	25.0259	-0.619	30.0259	-0.678	35.0259	-0.606
0.02617	-0.551	5.02617	-0.645	10.0262	-0.591	15.0262	-0.667	20.0262	-0.706	25.0262	-0.628	30.0262	-0.68	35.0262	-0.611
0.02645	-0.552	5.02645	-0.64	10.0265	-0.603	15.0265	-0.676	20.0265	-0.722	25.0265	-0.652	30.0265	-0.682	35.0264	-0.616
0.02674	-0.56	5.02674	-0.633	10.0267	-0.626	15.0267	-0.677	20.0267	-0.691	25.0267	-0.658	30.0267	-0.688	35.0267	-0.607
0.02702	-0.572	5.02702	-0.648	10.027	-0.616	15.027	-0.685	20.027	-0.699	25.027	-0.667	30.027	-0.692	35.027	-0.607
0.02731	-0.567	5.02731	-0.658	10.0273	-0.627	15.0273	-0.691	20.0273	-0.704	25.0273	-0.633	30.0273	-0.686	35.0273	-0.612
0.02759	-0.536	5.02759	-0.65	10.0276	-0.65	15.0276	-0.704	20.0276	-0.716	25.0276	-0.642	30.0276	-0.693	35.0276	-0.609
0.02789	-0.563	5.02789	-0.667	10.0279	-0.643	15.0279	-0.693	20.0279	-0.722	25.0279	-0.644	30.0279	-0.7	35.0279	-0.613
0.02817	-0.567	5.02817	-0.686	10.0282	-0.654	15.0282	-0.693	20.0282	-0.745	25.0282	-0.646	30.0282	-0.708	35.0282	-0.609
0.02844	-0.556	5.02844	-0.699	10.0284	-0.651	15.0284	-0.694	20.0284	-0.741	25.0284	-0.659	30.0284	-0.719	35.0284	-0.614
0.02872	-0.481	5.02872	-0.685	10.0287	-0.656	15.0287	-0.698	20.0287	-0.75	25.0287	-0.643	30.0287	-0.703	35.0287	-0.618
0.029	-0.493	5.029	-0.696	10.029	-0.64	15.029	-0.693	20.029	-0.742	25.029	-0.653	30.029	-0.709	35.029	-0.645
0.02931	-0.498	5.02931	-0.701	10.0293	-0.649	15.0293	-0.701	20.0293	-0.743	25.0293	-0.662	30.0293	-0.706	35.0293	-0.646
0.02958	-0.5	5.02958	-0.676	10.0296	-0.648	15.0296	-0.71	20.0296	-0.72	25.0296	-0.672	30.0296	-0.702	35.0296	-0.649
0.02986	-0.527	5.02986	-0.68	10.0299	-0.661	15.0299	-0.72	20.0299	-0.721	25.0299	-0.684	30.0299	-0.71	35.0299	-0.65
0.03014	-0.529	5.03014	-0.685	10.0301	-0.682	15.0301	-0.702	20.0301	-0.726	25.0301	-0.682	30.0301	-0.717	35.0301	-0.655
0.03044	-0.533	5.03044	-0.696	10.0304	-0.691	15.0304	-0.705	20.0304	-0.735	25.0304	-0.698	30.0304	-0.716	35.0304	-0.657
0.03072	-0.554	5.03072	-0.689	10.0307	-0.706	15.0307	-0.705	20.0307	-0.72	25.0307	-0.711	30.0307	-0.719	35.0307	-0.661
0.031	-0.548	5.031	-0.643	10.031	-0.717	15.031	-0.712	20.031	-0.723	25.031	-0.694	30.031	-0.724	35.031	-0.661
0.03128	-0.549	5.03128	-0.658	10.0313	-0.696	15.0313	-0.716	20.0313	-0.73	25.0313	-0.683	30.0313	-0.73	35.0313	-0.666
0.03158	-0.542	5.03158	-0.673	10.0316	-0.679	15.0316	-0.719	20.0316	-0.74	25.0316	-0.686	30.0316	-0.733	35.0316	-0.662
0.03186	-0.536	5.03186	-0.655	10.0319	-0.674	15.0319	-0.708	20.0319	-0.741	25.0319	-0.676	30.0319	-0.743	35.0319	-0.661
0.03214	-0.549	5.03214	-0.661	10.0321	-0.66	15.0321	-0.673	20.0321	-0.74	25.0321	-0.685	30.0321	-0.749	35.0321	-0.652
0.03242	-0.519	5.03242	-0.67	10.0324	-0.663	15.0324	-0.675	20.0324	-0.751	25.0324	-0.698	30.0324	-0.755	35.0324	-0.654
0.03272	-0.533	5.03272	-0.676	10.0327	-0.591	15.0327	-0.684	20.0327	-0.733	25.0327	-0.711	30.0327	-0.715	35.0327	-0.661
0.033	-0.534	5.033	-0.641	10.033	-0.6	15.033	-0.685	20.033	-0.741	25.033	-0.711	30.033	-0.674	35.033	-0.667
0.03328	-0.547	5.03328	-0.637	10.0333	-0.613	15.0333	-0.684	20.0333	-0.758	25.0333	-0.701	30.0333	-0.679	35.0333	-0.673
0.03356	-0.562	5.03356	-0.645	10.0336	-0.61	15.0336	-0.701	20.0336	-0.759	25.0336	-0.717	30.0336	-0.684	35.0336	-0.682
0.03386	-0.488	5.03386	-0.631	10.0339	-0.599	15.0339	-0.715	20.0339	-0.77	25.0339	-0.729	30.0339	-0.679	35.0339	-0.665
0.03414	-0.505	5.03414	-0.636	10.0341	-0.608	15.0341	-0.703	20.0341	-0.709	25.0341	-0.739	30.0341	-0.684	35.0341	-0.668
0.03442	-0.507	5.03442	-0.638	10.0344	-0.62	15.0344	-0.701	20.0344	-0.708	25.0344	-0.73	30.0344	-0.718	35.0344	-0.666
0.03469	-0.52	5.03469	-0.65	10.0347	-0.616	15.0347	-0.706	20.0347	-0.72	25.0347	-0.739	30.0347	-0.72	35.0347	-0.604
0.035	-0.545	5.035	-0.646	10.035	-0.621	15.035	-0.717	20.035	-0.732	25.035	-0.749	30.035	-0.724	35.035	-0.612
0.03528	-0.542	5.03528	-0.624	10.0353	-0.627	15.0353	-0.723	20.0353	-0.748	25.0353	-0.756	30.0353	-0.726	35.0353	-0.613
0.03556	-0.545	5.03556	-0.629	10.0356	-0.639	15.0356	-0.725	20.0356	-0.755	25.0356	-0.762	30.0356	-0.732	35.0356	-0.618
0.03583	-0.539	5.03583	-0.637	10.0358	-0.601	15.0358	-0.743	20.0358	-0.77	25.0358	-0.777	30.0358	-0.741	35.0358	-0.606
0.03611	-0.564	5.03611	-0.628	10.0361	-0.589	15.0361	-0.751	20.0361	-0.784	25.0361	-0.709	30.0361	-0.735	35.0361	-0.607
0.03642	-0.564	5.03642	-0.638	10.0364	-0.601	15.0364	-0.73	20.0364	-0.793	25.0364	-0.722	30.0364	-0.73	35.0364	-0.613
0.03669	-0.566	5.03669	-0.652	10.0367	-0.614	15.0367	-0.75	20.0367	-0.772	25.0367	-0.733	30.0367	-0.727	35.0367	-0.609
0.03697	-0.558	5.03697	-0.645	10.037	-0.593	15.037	-0.754	20.037	-0.79	25.037	-0.76	30.037	-0.721	35.037	-0.617
0.03725	-0.552	5.03725	-0.652	10.0373	-0.607	15.0373	-0.764	20.0373	-0.722	25.0373	-0.774	30.0373	-0.717	35.0373	-0.621
0.03756	-0.534	5.03756	-0.662	10.0376	-0.571	15.0376	-0.777	20.0376	-0.717	25.0376	-0.763	30.0376	-0.722	35.0376	-0.617
0.03783	-0.559	5.03783	-0.646	10.0378	-0.58	15.0378	-0.8	20.0378	-0.728	25.0378	-0.767	30.0378	-0.528	35.0378	-0.621
0.03811	-0.553	5.03811	-0.629	10.0381	-0.595	15.0381	-0.782	20.0381	-0.73	25.0381	-0.781	30.0381	-0.524	35.0381	-0.626
0.03839	-0.479	5.03839	-0.635	10.0384	-0.605	15.0384	-0.782	20.0384	-0.745	25.0384	-0.797	30.0384	-0.538	35.0384	-0.624
0.03869	-0.499	5.03869	-0.635	10.0387	-0.6	15.0387	-0.796	20.0387	-0.749	25.0387	-0.782	30.0387	-0.541	35.0387	-0.627
0.03897	-0.515	5.03897	-0.625	10.039	-0.612	15.039	-0.807	20.039	-0.754	25.039	-0.783	30.039	-0.549	35.039	-0.631
0.03925	-0.534	5.03925	-0.636	10.0392	-0.613	15.0392	-0.69	20.0392	-0.748	25.0392	-0.799	30.0392	-0.543	35.0393	-0.634
0.03953	-0.468	5.03953	-0.647	10.0395	-0.584	15.0395	-0.687	20.0395	-0.755	25.0395	-0.814	30.0395	-0.548	35.0395	-0.639
0.03983	-0.493	5.03983	-0.639	10.0398	-0.591	15.0398	-0.704	20.0398	-0.764	25.0398	-0.835	30.0398	-0.554	35.0398	-0.644
0.04011	-0.507	5.04011	-0.621	10.0401	-0.6	15.0401	-0.706	20.0401	-0.775	25.0401	-0.82	30.0401	-0.553	35.0401	-0.647
0.04039	-0.507	5.04039	-0.588	10.0404	-0.595	15.0404	-0.716	20.0404	-0.778	25.0404	-0.833	30.0404	-0.547	35.0404	-0.655
0.04067	-0.515	5.04067	-0.586	10.0407	-0.587	15.0407	-0.725	20.0407	-0.78	25.0407	-0.821	30.0407	-0.549	35.0407	-0.665
0.04097	-0.541	5.04097	-0.589	10.041	-0.587	15.041	-0.721	20.041	-0.772	25.041	-0.83	30.041	-0.554	35.041	-0.649
0.04125	-0.557	5.04125	-0.608	10.0412	-0.577	15.0412	-0.647	20.0413	-0.74	25.0413	-0.832	30.0413	-0.561	35.0412	-0.644
0.04153	-0.528	5.04153	-0.618	10.0415	-0.588	15.0415	-0.619	20.0415	-0.74	25.0415	-0.803	30.0415	-0.565	35.0415	-0.635
0.04181	-0.545	5.04181	-0.614	10.0418	-0.571	15.0418	-0.618	20.0418	-0.735	25.0418	-0.813	30.0418	-0.556	35.0418	-0.642
0.04211	-0.557	5.04211	-0.617	10.0421	-0.578	15.0421	-0.621	20.0421	-0.662	25.0421	-0.82	30.0421	-0.56	35.0421	-0.646
0.04239	-0.573	5.04239	-0.627	10.0424	-0.595	15.0424	-0.627	20.0424	-0.667	25.0424	-0.827	30.0424	-0.565	35.0424	-0.646
0.04267	-0.543	5.04267	-0.637	10.0427	-0.607	15.0427	-0.635	20.0427	-0.678	25.0427	-0.814	30.0427	-0.575	35.0427	-0.65
0.04294	-0.559	5.04294	-0.629	10.0429	-0.59	15.0429	-0.643	20.0429	-0.694	25.0429	-0.804	30.0429	-0.575	35.0429	-0.653
0.04322	-0.527	5.04322	-0.64	10.0432	-0.596	15.0432	-0.647	20.0432	-0.693	25.0432	-0.816	30.0432	-0.579	35.0432	-0.655
0.04353	-0.542	5.04353	-0.653	10.0435	-0.608	15.0435	-0.636	20.0435	-0.707	25.0435	-0.83	30.0435	-0.58	35.0435	-0.668
0.04381	-0.552	5.04381	-0.64	10.0438	-0.6	15.0438	-0.638	20.0438	-0.693	25.0438	-0.83	30.0438	-0.578	35.0438	-0.673
0.04408	-0.546	5.04408	-0.654	10.0441	-0.587	15.0441	-0.65	20.0441	-0.704	25.0441	-0.847	30.0441	-0.582	35.0441	-0.679
0.04436	-0.566	5.04436	-0.668	10.0444	-0.596	15.0444	-0.651	20.0444	-0.688	25.0444	-0.846	30.0444	-0.576	35.0444	-0.682
0.04467	-0.569	5.04467	-0.662	10.0447	-0.608	15.0447	-0.662	20.0447	-0.693	25.0447	-0.792	30.0447	-0.58	35.0447	-0.688
0.04494	-0.578	5.04494	-0.674	10.0449	-0.62	15.0449	-0.669	20.0449	-0.652	25.0449	-0.803	30.0449	-0.574	35.0449	-0.691
0.04522	-0.494	5.04522	-0.698	10.0452	-0.608	15.0452	-0.655	20.0452	-0.673	25.0452	-0.811	30.0452	-0.58	35.0452	-0.677
0.0455	-0.505	5.0455	-0.702	10.0455	-0.616	15.0455	-0.652	20.0455	-0.674	25.0455	-0.821	30.0455	-0.582	35.0455	-0.674
0.04581	-0.53	5.04581	-0.693	10.0458	-0.624	15.0458	-0.664	20.0458	-0.7	25.0458	-0.805	30.0458	-0.582	35.0458	-0.678
0.04608	-0.528	5.04608	-0.686	10.0461	-0.617	15.0461	-0.651	20.0461	-0.688	25.0461	-0.805	30.0461	-0.573	35.0461	-0.685
0.04636	-0.537	5.04636	-0.699	10.0464	-0.628	15.0464	-0.652	20.0464	-0.696	25.0464	-0.812	30.0464	-0.575	35.0464	-0.694
0.04664	-0.559	5.04664	-0.718	10.0466	-0.639	15.0466	-0.652	20.0466	-0.71	25.0466	-0.819	30.0466	-0.578	35.0466	-0.699
0.04694	-0.565	5.04694	-0.739	10.0469	-0.584	15.0469	-0.662	20.0469	-0.715	25.0469	-0.832	30.0469	-0.587	35.0469	-0.684
0.04722	-0.54	5.04722	-0.733	10.0472	-0.592	15.0472	-0.667	20.0472	-0.715	25.0472	-0.849	30.0472	-0.585	35.0472	-0.691
0.0475	-0.558	5.0475	-0.715	10.0475	-0.605	15.0475	-0.675	20.0475	-0.699	25.0475	-0.856	30.0475	-0.59	35.0475	-0.69
0.04778	-0.563	5.04778	-0.708	10.0478	-0.619	15.0478	-0.678	20.0478	-0.662	25.0478	-0.831	30.0478	-0.591	35.0478	-0.69
0.04808	-0.589	5.04808	-0.709	10.0481	-0.612	15.0481	-0.688	20.0481	-0.69	25.0481	-0.84	30.0481	-0.592	35.0481	-0.678
0.04836	-0.594	5.04836	-0.71	10.0484	-0.61	15.0484	-0.695	20.0484	-0.705	25.0484	-0.836	30.0484	-0.586	35.0484	-0.6
0.04864	-0.572	5.04864	-0.712	10.0486	-0.61	15.0486	-0.687	20.0486	-0.719	25.0486	-0.856	30.0486	-0.582	35.0486	-0.603
0.04892	-0.579	5.04892	-0.718	10.0489	-0.623	15.0489	-0.673	20.0489	-0.718	25.0489	-0.863	30.0489	-0.586	35.0489	-0.601
0.04922	-0.57	5.04922	-0.659	10.0492	-0.615	15.0492	-0.672	20.0492	-0.716	25.0492	-0.841	30.0492	-0.603	35.0492	-0.608
0.0495	-0.596	5.0495	-0.672	10.0495	-0.615	15.0495	-0.677	20.0495	-0.709	25.0495	-0.854	30.0495	-0.609	35.0495	-0.613
0.04978	-0.58	5.04978	-0.677	10.0498	-0.6	15.0498	-0.682	20.0498	-0.72	25.0498	-0.845	30.0498	-0.614	35.0498	-0.616
0.05006	-0.594	5.05006	-0.675	10.0501	-0.614	15.0501	-0.67	20.0501	-0.729	25.0501	-0.842	30.0501	-0.617	35.0501	-0.619
0.05033	-0.547	5.05033	-0.678	10.0503	-0.618	15.0503	-0.68	20.0503	-0.704	25.0503	-0.853	30.0503	-0.624	35.0503	-0.626
0.05064	-0.554	5.05064	-0.682	10.0506	-0.613	15.0506	-0.69	20.0506	-0.719	25.0506	-0.851	30.0506	-0.608	35.0506	-0.631
0.05092	-0.568	5.05092	-0.685	10.0509	-0.622	15.0509	-0.705	20.0509	-0.705	25.0509	-0.827	30.0509	-0.611	35.0509	-0.638
0.05119	-0.582	5.05119	-0.688	10.0512	-0.627	15.0512	-0.689	20.0512	-0.704	25.0512	-0.837	30.0512	-0.614	35.0512	-0.632
0.05147	-0.487	5.05147	-0.697	10.0515	-0.639	15.0515	-0.702	20.0515	-0.715	25.0515	-0.86	30.0515	-0.619	35.0515	-0.632
0.05178	-0.485	5.05178	-0.694	10.0518	-0.632	15.0518	-0.712	20.0518	-0.723	25.0518	-0.868	30.0518	-0.628	35.0518	-0.637
0.05206	-0.499	5.05206	-0.673	10.0521	-0.636	15.0521	-0.72	20.0521	-0.716	25.0521	-0.88	30.0521	-0.624	35.0521	-0.629
0.05233	-0.502	5.05233	-0.692	10.0523	-0.626	15.0523	-0.718	20.0523	-0.709	25.0523	-0.899	30.0523	-0.631	35.0523	-0.635
0.05261	-0.512	5.05261	-0.697	10.0526	-0.64	15.0526	-0.726	20.0526	-0.71	25.0526	-0.86	30.0526	-0.64	35.0526	-0.639
0.05292	-0.535	5.05292	-0.683	10.0529	-0.651	15.0529	-0.729	20.0529	-0.715	25.0529	-0.877	30.0529	-0.646	35.0529	-0.645
0.05319	-0.529	5.05319	-0.68	10.0532	-0.617	15.0532	-0.738	20.0532	-0.711	25.0532	-0.839	30.0532	-0.646	35.0532	-0.643
0.05347	-0.554	5.05347	-0.692	10.0535	-0.61	15.0535	-0.747	20.0535	-0.703	25.0535	-0.55	30.0535	-0.643	35.0535	-0.645
0.05375	-0.554	5.05375	-0.69	10.0538	-0.63	15.0538	-0.751	20.0538	-0.726	25.0538	-0.528	30.0538	-0.619	35.0538	-0.638
0.05406	-0.498	5.05406	-0.795	10.0541	-0.647	15.0541	-0.733	20.0541	-0.733	25.0541	-0.549	30.0541	-0.609	35.0541	-0.637
0.05433	-0.524	5.05433	-0.838	10.0543	-0.666	15.0543	-0.697	20.0543	-0.719	25.0543	-0.558	30.0543	-0.524	35.0543	-0.642
0.05461	-0.542	5.05461	-0.857	10.0546	-0.662	15.0546	-0.699	20.0546	-0.723	25.0546	-0.571	30.0546	-0.524	35.0546	-0.631
0.05489	-0.537	5.05489	-0.85	10.0549	-0.672	15.0549	-0.717	20.0549	-0.729	25.0549	-0.593	30.0549	-0.533	35.0549	-0.606
0.05519	-0.666	5.05519	-0.864	10.0552	-0.67	15.0552	-0.655	20.0552	-0.734	25.0552	-0.583	30.0552	-0.53	35.0552	-0.609
0.05547	-0.715	5.05547	-0.86	10.0555	-0.658	15.0555	-0.633	20.0555	-0.747	25.0555	-0.597	30.0555	-0.534	35.0555	-0.617
0.05575	-0.649	5.05575	-0.864	10.0557	-0.654	15.0557	-0.644	20.0557	-0.762	25.0557	-0.608	30.0557	-0.542	35.0558	-0.639
0.05603	-0.714	5.05603	-0.875	10.056	-0.663	15.056	-0.638	20.056	-0.745	25.056	-0.625	30.056	-0.545	35.056	-0.648
0.05633	-0.692	5.05633	-0.879	10.0563	-0.671	15.0563	-0.646	20.0563	-0.752	25.0563	-0.642	30.0563	-0.548	35.0563	-0.631
0.05661	-0.71	5.05661	-0.875	10.0566	-0.633	15.0566	-0.629	20.0566	-0.762	25.0566	-0.622	30.0566	-0.555	35.0566	-0.637
0.05689	-0.728	5.05689	-0.844	10.0569	-0.643	15.0569	-0.635	20.0569	-0.775	25.0569	-0.628	30.0569	-0.554	35.0569	-0.641
0.05717	-0.613	5.05717	-0.853	10.0572	-0.65	15.0572	-0.643	20.0572	-0.771	25.0572	-0.639	30.0572	-0.543	35.0572	-0.636
0.05744	-0.651	5.05744	-0.844	10.0574	-0.648	15.0574	-0.651	20.0574	-0.781	25.0574	-0.64	30.0574	-0.547	35.0574	-0.637
0.05775	-0.662	5.05775	-0.808	10.0578	-0.652	15.0578	-0.658	20.0577	-0.806	25.0577	-0.641	30.0577	-0.543	35.0577	-0.638
0.05803	-0.655	5.05803	-0.814	10.058	-0.662	15.058	-0.657	20.058	-0.815	25.058	-0.639	30.058	-0.547	35.058	-0.639
0.05831	-0.643	5.05831	-0.822	10.0583	-0.686	15.0583	-0.647	20.0583	-0.785	25.0583	-0.635	30.0583	-0.553	35.0583	-0.642
0.05858	-0.67	5.05858	-0.81	10.0586	-0.657	15.0586	-0.654	20.0586	-0.738	25.0586	-0.653	30.0586	-0.557	35.0586	-0.646
0.05889	-0.686	5.05889	-0.818	10.0589	-0.644	15.0589	-0.657	20.0589	-0.787	25.0589	-0.665	30.0589	-0.565	35.0589	-0.645
0.05917	-0.681	5.05917	-0.819	10.0592	-0.661	15.0592	-0.658	20.0592	-0.805	25.0592	-0.68	30.0592	-0.558	35.0592	-0.65
0.05944	-0.713	5.05944	-0.803	10.0594	-0.647	15.0594	-0.662	20.0594	-0.815	25.0594	-0.671	30.0594	-0.561	35.0594	-0.655
0.05972	-0.698	5.05972	-0.804	10.0597	-0.657	15.0597	-0.672	20.0597	-0.791	25.0597	-0.644	30.0597	-0.567	35.0597	-0.652
0.06003	-0.668	5.06003	-0.81	10.06	-0.666	15.06	-0.682	20.06	-0.696	25.06	-0.667	30.06	-0.573	35.06	-0.653
0.06031	-0.674	5.06031	-0.821	10.0603	-0.654	15.0603	-0.697	20.0603	-0.709	25.0603	-0.68	30.0603	-0.57	35.0603	-0.664
0.06058	-0.699	5.06058	-0.788	10.0606	-0.648	15.0606	-0.676	20.0606	-0.718	25.0606	-0.651	30.0606	-0.576	35.0606	-0.664
0.06086	-0.679	5.06086	-0.788	10.0609	-0.637	15.0609	-0.658	20.0609	-0.731	25.0609	-0.645	30.0609	-0.577	35.0609	-0.657
0.06117	-0.705	5.06117	-0.799	10.0612	-0.632	15.0612	-0.649	20.0612	-0.748	25.0612	-0.653	30.0612	-0.579	35.0612	-0.654
0.06144	-0.646	5.06144	-0.781	10.0614	-0.626	15.0614	-0.645	20.0614	-0.718	25.0614	-0.66	30.0614	-0.586	35.0614	-0.66
0.06172	-0.698	5.06172	-0.782	10.0617	-0.637	15.0617	-0.651	20.0617	-0.737	25.0617	-0.672	30.0617	-0.609	35.0617	-0.664
0.062	-0.66	5.062	-0.792	10.062	-0.634	15.062	-0.66	20.062	-0.745	25.062	-0.669	30.062	-0.599	35.062	-0.669
0.06231	-0.656	5.06231	-0.791	10.0623	-0.645	15.0623	-0.66	20.0623	-0.744	25.0623	-0.65	30.0623	-0.596	35.0623	-0.675
0.06258	-0.677	5.06258	-0.788	10.0626	-0.624	15.0626	-0.654	20.0626	-0.731	25.0626	-0.66	30.0626	-0.603	35.0626	-0.684
0.06286	-0.697	5.06286	-0.799	10.0629	-0.634	15.0629	-0.661	20.0629	-0.717	25.0629	-0.677	30.0629	-0.611	35.0629	-0.696
0.06314	-0.669	5.06314	-0.803	10.0631	-0.627	15.0631	-0.657	20.0631	-0.704	25.0631	-0.663	30.0631	-0.61	35.0631	-0.688
0.06344	-0.672	5.06344	-0.793	10.0634	-0.635	15.0634	-0.665	20.0634	-0.66	25.0634	-0.675	30.0634	-0.619	35.0634	-0.7
0.06372	-0.646	5.06372	-0.793	10.0637	-0.647	15.0637	-0.671	20.0637	-0.662	25.0637	-0.674	30.0637	-0.624	35.0637	-0.701
0.064	-0.673	5.064	-0.802	10.064	-0.656	15.064	-0.674	20.064	-0.639	25.064	-0.659	30.064	-0.611	35.064	-0.702
0.06428	-0.686	5.06428	-0.793	10.0643	-0.64	15.0643	-0.69	20.0643	-0.692	25.0643	-0.671	30.0643	-0.615	35.0643	-0.703
0.06456	-0.675	5.06456	-0.782	10.0646	-0.647	15.0646	-0.695	20.0646	-0.703	25.0646	-0.669	30.0646	-0.613	35.0646	-0.707
0.06486	-0.588	5.06486	-0.77	10.0649	-0.658	15.0649	-0.668	20.0649	-0.701	25.0649	-0.68	30.0649	-0.619	35.0649	-0.702
0.06514	-0.614	5.06514	-0.749	10.0651	-0.667	15.0651	-0.665	20.0651	-0.708	25.0651	-0.669	30.0651	-0.626	35.0651	-0.706
0.06542	-0.593	5.06542	-0.744	10.0654	-0.656	15.0654	-0.672	20.0654	-0.717	25.0654	-0.675	30.0654	-0.631	35.0654	-0.707
0.06569	-0.586	5.06569	-0.755	10.0657	-0.67	15.0657	-0.678	20.0657	-0.715	25.0657	-0.669	30.0657	-0.638	35.0657	-0.699
0.066	-0.57	5.066	-0.744	10.066	-0.66	15.066	-0.678	20.066	-0.703	25.066	-0.667	30.066	-0.636	35.066	-0.704
0.06628	-0.561	5.06628	-0.745	10.0663	-0.66	15.0663	-0.673	20.0663	-0.716	25.0663	-0.667	30.0663	-0.645	35.0663	-0.709
0.06656	-0.578	5.06656	-0.727	10.0666	-0.659	15.0666	-0.664	20.0666	-0.709	25.0666	-0.678	30.0666	-0.632	35.0666	-0.711
0.06683	-0.646	5.06683	-0.733	10.0668	-0.674	15.0668	-0.679	20.0668	-0.718	25.0668	-0.695	30.0668	-0.632	35.0668	-0.716
0.06714	-0.679	5.06714	-0.729	10.0671	-0.666	15.0671	-0.669	20.0671	-0.735	25.0671	-0.663	30.0671	-0.637	35.0671	-0.722
0.06742	-0.706	5.06742	-0.712	10.0674	-0.673	15.0674	-0.669	20.0674	-0.701	25.0674	-0.67	30.0674	-0.64	35.0674	-0.716
0.06769	-0.665	5.06769	-0.68	10.0677	-0.686	15.0677	-0.677	20.0677	-0.705	25.0677	-0.681	30.0677	-0.638	35.0677	-0.721
0.06797	-0.74	5.06797	-0.677	10.068	-0.676	15.068	-0.689	20.068	-0.722	25.068	-0.696	30.068	-0.642	35.068	-0.727
0.06828	-0.734	5.06828	-0.681	10.0683	-0.657	15.0683	-0.685	20.0683	-0.719	25.0683	-0.67	30.0683	-0.642	35.0683	-0.734
0.06856	-0.69	5.06856	-0.65	10.0686	-0.668	15.0686	-0.655	20.0686	-0.699	25.0686	-0.674	30.0686	-0.649	35.0686	-0.729
0.06883	-0.641	5.06883	-0.662	10.0688	-0.687	15.0688	-0.651	20.0688	-0.694	25.0688	-0.685	30.0688	-0.653	35.0688	-0.733
0.06911	-0.703	5.06911	-0.658	10.0691	-0.694	15.0691	-0.652	20.0691	-0.745	25.0691	-0.695	30.0691	-0.66	35.0691	-0.737
0.06942	-0.78	5.06942	-0.686	10.0694	-0.673	15.0694	-0.63	20.0694	-0.749	25.0694	-0.709	30.0694	-0.659	35.0694	-0.738
0.06969	-0.72	5.06969	-0.709	10.0697	-0.678	15.0697	-0.64	20.0697	-0.742	25.0697	-0.697	30.0697	-0.635	35.0697	-0.741
0.06997	-0.714	5.06997	-0.719	10.07	-0.692	15.07	-0.642	20.07	-0.723	25.07	-0.701	30.07	-0.637	35.07	-0.739
0.07025	-0.717	5.07025	-0.729	10.0702	-0.68	15.0702	-0.653	20.0703	-0.728	25.0703	-0.715	30.0703	-0.642	35.0703	-0.742
0.07056	-0.641	5.07056	-0.719	10.0706	-0.691	15.0706	-0.655	20.0706	-0.741	25.0706	-0.715	30.0706	-0.648	35.0706	-0.74
0.07083	-0.646	5.07083	-0.739	10.0708	-0.689	15.0708	-0.664	20.0708	-0.758	25.0708	-0.7	30.0708	-0.65	35.0708	-0.746
0.07111	-0.626	5.07111	-0.74	10.0711	-0.683	15.0711	-0.679	20.0711	-0.708	25.0711	-0.713	30.0711	-0.656	35.0711	-0.756
0.07139	-0.641	5.07139	-0.757	10.0714	-0.662	15.0714	-0.672	20.0714	-0.725	25.0714	-0.725	30.0714	-0.664	35.0714	-0.757
0.07167	-0.67	5.07167	-0.733	10.0717	-0.673	15.0717	-0.675	20.0717	-0.681	25.0717	-0.738	30.0717	-0.653	35.0717	-0.764
0.07197	-0.689	5.07197	-0.731	10.072	-0.686	15.072	-0.66	20.072	-0.689	25.072	-0.733	30.072	-0.655	35.072	-0.756
0.07225	-0.693	5.07225	-0.744	10.0723	-0.694	15.0723	-0.665	20.0723	-0.703	25.0723	-0.747	30.0723	-0.659	35.0722	-0.756
0.07253	-0.713	5.07253	-0.74	10.0725	-0.69	15.0725	-0.656	20.0725	-0.701	25.0725	-0.779	30.0725	-0.65	35.0725	-0.762
0.07281	-0.674	5.07281	-0.748	10.0728	-0.702	15.0728	-0.668	20.0728	-0.693	25.0728	-0.791	30.0728	-0.655	35.0728	-0.77
0.07311	-0.664	5.07311	-0.756	10.0731	-0.729	15.0731	-0.684	20.0731	-0.691	25.0731	-0.802	30.0731	-0.663	35.0731	-0.763
0.07339	-0.687	5.07339	-0.768	10.0734	-0.711	15.0734	-0.685	20.0734	-0.677	25.0734	-0.748	30.0734	-0.662	35.0734	-0.761
0.07367	-0.656	5.07367	-0.751	10.0737	-0.721	15.0737	-0.687	20.0737	-0.688	25.0737	-0.754	30.0737	-0.667	35.0737	-0.76
0.07394	-0.721	5.07394	-0.756	10.0739	-0.735	15.0739	-0.668	20.0739	-0.711	25.0739	-0.734	30.0739	-0.675	35.0739	-0.714
0.07425	-0.708	5.07425	-0.764	10.0742	-0.742	15.0742	-0.68	20.0742	-0.705	25.0742	-0.748	30.0742	-0.678	35.0742	-0.719
0.07453	-0.652	5.07453	-0.764	10.0745	-0.733	15.0745	-0.679	20.0745	-0.703	25.0745	-0.723	30.0745	-0.685	35.0745	-0.724
0.07481	-0.631	5.07481	-0.755	10.0748	-0.737	15.0748	-0.683	20.0748	-0.655	25.0748	-0.72	30.0748	-0.698	35.0748	-0.72
0.07508	-0.674	5.07508	-0.723	10.0751	-0.747	15.0751	-0.677	20.0751	-0.659	25.0751	-0.732	30.0751	-0.709	35.0751	-0.724
0.07539	-0.64	5.07539	-0.715	10.0754	-0.758	15.0754	-0.692	20.0754	-0.663	25.0754	-0.741	30.0754	-0.697	35.0754	-0.726
0.07567	-0.667	5.07567	-0.659	10.0757	-0.748	15.0757	-0.701	20.0757	-0.673	25.0757	-0.755	30.0757	-0.698	35.0757	-0.723
0.07594	-0.653	5.07594	-0.673	10.0759	-0.765	15.0759	-0.698	20.0759	-0.682	25.0759	-0.772	30.0759	-0.693	35.0759	-0.727
0.07622	-0.694	5.07622	-0.684	10.0762	-0.756	15.0762	-0.702	20.0762	-0.691	25.0762	-0.747	30.0762	-0.682	35.0762	-0.73
0.07653	-0.704	5.07653	-0.663	10.0765	-0.596	15.0765	-0.72	20.0765	-0.683	25.0765	-0.759	30.0765	-0.683	35.0765	-0.729
0.07681	-0.716	5.07681	-0.655	10.0768	-0.583	15.0768	-0.73	20.0768	-0.687	25.0768	-0.757	30.0768	-0.688	35.0768	-0.592
0.07708	-0.738	5.07708	-0.675	10.0771	-0.595	15.0771	-0.716	20.0771	-0.695	25.0771	-0.771	30.0771	-0.695	35.0771	-0.591
0.07736	-0.75	5.07736	-0.675	10.0774	-0.59	15.0774	-0.71	20.0774	-0.702	25.0774	-0.798	30.0774	-0.696	35.0774	-0.594
0.07767	-0.757	5.07767	-0.659	10.0777	-0.604	15.0777	-0.717	20.0777	-0.685	25.0777	-0.806	30.0777	-0.694	35.0777	-0.599
0.07794	-0.765	5.07794	-0.67	10.0779	-0.608	15.0779	-0.691	20.0779	-0.689	25.0779	-0.803	30.0779	-0.696	35.0779	-0.601
0.07822	-0.731	5.07822	-0.665	10.0782	-0.619	15.0782	-0.705	20.0782	-0.694	25.0782	-0.82	30.0782	-0.699	35.0782	-0.606
0.0785	-0.733	5.0785	-0.671	10.0785	-0.614	15.0785	-0.715	20.0785	-0.698	25.0785	-0.829	30.0785	-0.704	35.0785	-0.603
0.07878	-0.739	5.07878	-0.676	10.0788	-0.614	15.0788	-0.727	20.0788	-0.704	25.0788	-0.836	30.0788	-0.715	35.0788	-0.607
0.07908	-0.756	5.07908	-0.676	10.0791	-0.61	15.0791	-0.734	20.0791	-0.698	25.0791	-0.81	30.0791	-0.724	35.0791	-0.609
0.07936	-0.746	5.07936	-0.667	10.0794	-0.581	15.0794	-0.743	20.0794	-0.696	25.0794	-0.782	30.0794	-0.73	35.0794	-0.608
0.07964	-0.758	5.07964	-0.682	10.0796	-0.568	15.0796	-0.733	20.0796	-0.696	25.0796	-0.797	30.0796	-0.713	35.0796	-0.63
0.07992	-0.781	5.07992	-0.688	10.0799	-0.579	15.0799	-0.742	20.0799	-0.672	25.0799	-0.812	30.0799	-0.718	35.0799	-0.635
0.08022	-0.793	5.08022	-0.704	10.0802	-0.595	15.0802	-0.739	20.0802	-0.693	25.0802	-0.83	30.0802	-0.713	35.0802	-0.64
0.0805	-0.766	5.0805	-0.696	10.0805	-0.578	15.0805	-0.742	20.0805	-0.691	25.0805	-0.842	30.0805	-0.711	35.0805	-0.639
0.08078	-0.787	5.08078	-0.676	10.0808	-0.586	15.0808	-0.75	20.0808	-0.688	25.0808	-0.785	30.0808	-0.715	35.0808	-0.633
0.08106	-0.764	5.08106	-0.672	10.0811	-0.589	15.0811	-0.768	20.0811	-0.699	25.0811	-0.795	30.0811	-0.706	35.0811	-0.636
0.08136	-0.786	5.08136	-0.627	10.0814	-0.596	15.0814	-0.721	20.0814	-0.712	25.0814	-0.783	30.0814	-0.668	35.0814	-0.638
0.08164	-0.769	5.08164	-0.614	10.0816	-0.586	15.0816	-0.714	20.0816	-0.716	25.0816	-0.791	30.0816	-0.533	35.0816	-0.642
0.08192	-0.693	5.08192	-0.62	10.0819	-0.593	15.0819	-0.701	20.0819	-0.716	25.0819	-0.809	30.0819	-0.537	35.0819	-0.641
0.08219	-0.682	5.08219	-0.625	10.0822	-0.594	15.0822	-0.712	20.0822	-0.723	25.0822	-0.79	30.0822	-0.542	35.0822	-0.646
0.0825	-0.707	5.0825	-0.621	10.0825	-0.607	15.0825	-0.704	20.0825	-0.742	25.0825	-0.805	30.0825	-0.54	35.0825	-0.644
0.08278	-0.714	5.08278	-0.631	10.0828	-0.563	15.0828	-0.716	20.0828	-0.682	25.0828	-0.824	30.0828	-0.544	35.0828	-0.647
0.08306	-0.732	5.08306	-0.64	10.0831	-0.573	15.0831	-0.722	20.0831	-0.649	25.0831	-0.84	30.0831	-0.55	35.0831	-0.639
0.08333	-0.732	5.08333	-0.653	10.0833	-0.58	15.0833	-0.723	20.0833	-0.644	25.0833	-0.83	30.0833	-0.551	35.0833	-0.642
0.08364	-0.753	5.08364	-0.639	10.0836	-0.586	15.0836	-0.724	20.0836	-0.651	25.0836	-0.791	30.0836	-0.557	35.0836	-0.646
0.08392	-0.758	5.08392	-0.646	10.0839	-0.579	15.0839	-0.729	20.0839	-0.659	25.0839	-0.808	30.0839	-0.557	35.0839	-0.651
0.08419	-0.752	5.08419	-0.647	10.0842	-0.588	15.0842	-0.738	20.0842	-0.658	25.0842	-0.806	30.0842	-0.562	35.0842	-0.652
0.08447	-0.714	5.08447	-0.633	10.0845	-0.594	15.0845	-0.747	20.0845	-0.651	25.0845	-0.816	30.0845	-0.565	35.0845	-0.657
0.08478	-0.713	5.08478	-0.645	10.0848	-0.602	15.0848	-0.76	20.0848	-0.648	25.0848	-0.8	30.0848	-0.57	35.0848	-0.664
0.08506	-0.733	5.08506	-0.648	10.0851	-0.59	15.0851	-0.742	20.0851	-0.663	25.0851	-0.811	30.0851	-0.573	35.0851	-0.668
0.08533	-0.751	5.08533	-0.656	10.0853	-0.594	15.0853	-0.75	20.0853	-0.641	25.0853	-0.828	30.0853	-0.564	35.0853	-0.674
0.08561	-0.752	5.08561	-0.662	10.0856	-0.607	15.0856	-0.757	20.0856	-0.649	25.0856	-0.856	30.0856	-0.57	35.0856	-0.662
0.08589	-0.773	5.08589	-0.659	10.0859	-0.603	15.0859	-0.786	20.0859	-0.662	25.0859	-0.82	30.0859	-0.577	35.0859	-0.675
0.08619	-0.779	5.08619	-0.66	10.0862	-0.607	15.0862	-0.729	20.0862	-0.673	25.0862	-0.827	30.0862	-0.574	35.0862	-0.677
0.08647	-0.761	5.08647	-0.66	10.0865	-0.617	15.0865	-0.735	20.0865	-0.678	25.0865	-0.843	30.0865	-0.573	35.0865	-0.67
0.08675	-0.785	5.08675	-0.654	10.0868	-0.613	15.0868	-0.746	20.0867	-0.683	25.0867	-0.861	30.0867	-0.573	35.0868	-0.678
0.08703	-0.744	5.08703	-0.661	10.087	-0.584	15.087	-0.758	20.087	-0.668	25.087	-0.869	30.087	-0.579	35.087	-0.681
0.08733	-0.705	5.08733	-0.662	10.0873	-0.595	15.0873	-0.772	20.0873	-0.672	25.0873	-0.833	30.0873	-0.581	35.0873	-0.672
0.08761	-0.708	5.08761	-0.676	10.0876	-0.627	15.0876	-0.737	20.0876	-0.638	25.0876	-0.805	30.0876	-0.585	35.0876	-0.677
0.08789	-0.727	5.08789	-0.687	10.0879	-0.602	15.0879	-0.636	20.0879	-0.645	25.0879	-0.809	30.0879	-0.567	35.0879	-0.68
0.08817	-0.736	5.08817	-0.676	10.0882	-0.614	15.0882	-0.648	20.0882	-0.645	25.0882	-0.78	30.0882	-0.569	35.0882	-0.684
0.08847	-0.754	5.08847	-0.674	10.0885	-0.624	15.0885	-0.659	20.0885	-0.644	25.0885	-0.561	30.0885	-0.57	35.0885	-0.603
0.08875	-0.751	5.08875	-0.672	10.0887	-0.635	15.0887	-0.664	20.0888	-0.627	25.0888	-0.567	30.0888	-0.552	35.0887	-0.601
0.08903	-0.758	5.08903	-0.678	10.089	-0.591	15.089	-0.673	20.089	-0.632	25.089	-0.576	30.089	-0.553	35.089	-0.601
0.08931	-0.767	5.08931	-0.681	10.0893	-0.594	15.0893	-0.662	20.0893	-0.631	25.0893	-0.579	30.0893	-0.556	35.0893	-0.605
0.08961	-0.787	5.08961	-0.672	10.0896	-0.596	15.0896	-0.642	20.0896	-0.633	25.0896	-0.593	30.0896	-0.559	35.0896	-0.61
0.08989	-0.788	5.08989	-0.683	10.0899	-0.609	15.0899	-0.652	20.0899	-0.644	25.0899	-0.598	30.0899	-0.563	35.0899	-0.616
0.09017	-0.794	5.09017	-0.692	10.0902	-0.598	15.0902	-0.66	20.0902	-0.645	25.0902	-0.613	30.0902	-0.574	35.0902	-0.619
0.09044	-0.693	5.09044	-0.677	10.0904	-0.611	15.0904	-0.674	20.0904	-0.649	25.0904	-0.597	30.0904	-0.593	35.0904	-0.624
0.09075	-0.655	5.09075	-0.626	10.0907	-0.62	15.0907	-0.676	20.0907	-0.661	25.0907	-0.596	30.0907	-0.601	35.0907	-0.631
0.09103	-0.674	5.09103	-0.632	10.091	-0.592	15.091	-0.676	20.091	-0.661	25.091	-0.628	30.091	-0.589	35.091	-0.623
0.09131	-0.692	5.09131	-0.644	10.0913	-0.602	15.0913	-0.668	20.0913	-0.653	25.0913	-0.628	30.0913	-0.591	35.0913	-0.629
0.09158	-0.703	5.09158	-0.634	10.0916	-0.614	15.0916	-0.686	20.0916	-0.639	25.0916	-0.64	30.0916	-0.591	35.0916	-0.627
0.09189	-0.71	5.09189	-0.659	10.0919	-0.596	15.0919	-0.654	20.0919	-0.641	25.0919	-0.623	30.0919	-0.589	35.0919	-0.625
0.09217	-0.708	5.09217	-0.667	10.0922	-0.585	15.0922	-0.666	20.0922	-0.62	25.0922	-0.635	30.0922	-0.595	35.0922	-0.629
0.09244	-0.713	5.09244	-0.657	10.0924	-0.592	15.0924	-0.675	20.0924	-0.628	25.0924	-0.634	30.0924	-0.596	35.0924	-0.625
0.09272	-0.678	5.09272	-0.646	10.0927	-0.583	15.0927	-0.683	20.0927	-0.629	25.0927	-0.64	30.0927	-0.599	35.0927	-0.627
0.093	-0.666	5.093	-0.631	10.093	-0.594	15.093	-0.679	20.093	-0.637	25.093	-0.629	30.093	-0.604	35.093	-0.633
0.09331	-0.704	5.09331	-0.636	10.0933	-0.607	15.0933	-0.675	20.0933	-0.65	25.0933	-0.639	30.0933	-0.61	35.0933	-0.634
0.09358	-0.627	5.09358	-0.638	10.0936	-0.621	15.0936	-0.687	20.0936	-0.662	25.0936	-0.648	30.0936	-0.616	35.0936	-0.638
0.09386	-0.634	5.09386	-0.637	10.0939	-0.606	15.0939	-0.697	20.0939	-0.653	25.0939	-0.663	30.0939	-0.627	35.0939	-0.64
0.09414	-0.624	5.09414	-0.645	10.0941	-0.609	15.0941	-0.712	20.0941	-0.645	25.0941	-0.629	30.0941	-0.631	35.0941	-0.648
0.09444	-0.628	5.09444	-0.657	10.0944	-0.614	15.0944	-0.686	20.0944	-0.663	25.0944	-0.634	30.0944	-0.62	35.0944	-0.651
0.09472	-0.544	5.09472	-0.662	10.0947	-0.623	15.0947	-0.657	20.0947	-0.658	25.0947	-0.626	30.0947	-0.624	35.0947	-0.656
0.095	-0.544	5.095	-0.65	10.095	-0.618	15.095	-0.664	20.095	-0.659	25.095	-0.638	30.095	-0.626	35.095	-0.654
0.09528	-0.542	5.09528	-0.655	10.0953	-0.617	15.0953	-0.67	20.0953	-0.672	25.0953	-0.653	30.0953	-0.622	35.0953	-0.638
0.09558	-0.56	5.09558	-0.669	10.0956	-0.612	15.0956	-0.672	20.0956	-0.679	25.0956	-0.635	30.0956	-0.625	35.0956	-0.638
0.09586	-0.565	5.09586	-0.639	10.0959	-0.599	15.0959	-0.648	20.0959	-0.693	25.0959	-0.63	30.0959	-0.63	35.0959	-0.643
0.09614	-0.601	5.09614	-0.642	10.0961	-0.608	15.0961	-0.656	20.0961	-0.682	25.0961	-0.636	30.0961	-0.637	35.0961	-0.653
0.09642	-0.572	5.09642	-0.657	10.0964	-0.617	15.0964	-0.665	20.0964	-0.665	25.0964	-0.648	30.0964	-0.641	35.0964	-0.658
0.09672	-0.675	5.09672	-0.665	10.0967	-0.629	15.0967	-0.665	20.0967	-0.675	25.0967	-0.668	30.0967	-0.649	35.0967	-0.657
0.097	-0.68	5.097	-0.668	10.097	-0.622	15.097	-0.625	20.097	-0.702	25.097	-0.656	30.097	-0.647	35.097	-0.662
0.09728	-0.668	5.09728	-0.665	10.0973	-0.619	15.0973	-0.631	20.0973	-0.69	25.0973	-0.664	30.0973	-0.629	35.0973	-0.668
0.09756	-0.685	5.09756	-0.675	10.0976	-0.626	15.0976	-0.641	20.0976	-0.694	25.0976	-0.67	30.0976	-0.633	35.0976	-0.674
0.09786	-0.683	5.09786	-0.676	10.0979	-0.641	15.0979	-0.64	20.0979	-0.668	25.0979	-0.682	30.0979	-0.639	35.0979	-0.665
0.09814	-0.673	5.09814	-0.669	10.0981	-0.631	15.0981	-0.644	20.0981	-0.654	25.0981	-0.664	30.0981	-0.644	35.0981	-0.671
0.09842	-0.731	5.09842	-0.662	10.0984	-0.643	15.0984	-0.649	20.0984	-0.646	25.0984	-0.653	30.0984	-0.646	35.0984	-0.677
0.09869	-0.719	5.09869	-0.592	10.0987	-0.658	15.0987	-0.634	20.0987	-0.655	25.0987	-0.661	30.0987	-0.651	35.0987	-0.666
0.099	-0.685	5.099	-0.587	10.099	-0.646	15.099	-0.638	20.099	-0.619	25.099	-0.653	30.099	-0.649	35.099	-0.664
0.09928	-0.597	5.09928	-0.591	10.0993	-0.663	15.0993	-0.639	20.0993	-0.641	25.0993	-0.666	30.0993	-0.617	35.0993	-0.67
0.09956	-0.591	5.09956	-0.582	10.0996	-0.673	15.0996	-0.643	20.0996	-0.658	25.0996	-0.685	30.0996	-0.626	35.0996	-0.672
0.09983	-0.624	5.09983	-0.59	10.0998	-0.671	15.0998	-0.652	20.0998	-0.678	25.0998	-0.666	30.0998	-0.635	35.0998	-0.678
0.10011	-0.642	5.10011	-0.586	10.1001	-0.676	15.1001	-0.66	20.1001	-0.652	25.1001	-0.677	30.1001	-0.615	35.1001	-0.682
0.10042	-0.624	5.10042	-0.592	10.1004	-0.676	15.1004	-0.662	20.1004	-0.637	25.1004	-0.65	30.1004	-0.618	35.1004	-0.613
0.10069	-0.647	5.10069	-0.596	10.1007	-0.667	15.1007	-0.672	20.1007	-0.647	25.1007	-0.659	30.1007	-0.625	35.1007	-0.62
0.10097	-0.667	5.10097	-0.597	10.101	-0.671	15.101	-0.684	20.101	-0.627	25.101	-0.672	30.101	-0.625	35.101	-0.605
0.10125	-0.691	5.10125	-0.604	10.1013	-0.701	15.1013	-0.716	20.1013	-0.638	25.1013	-0.682	30.1013	-0.632	35.1013	-0.6
0.10156	-0.667	5.10156	-0.611	10.1016	-0.711	15.1016	-0.702	20.1016	-0.646	25.1016	-0.689	30.1016	-0.637	35.1016	-0.6
0.10183	-0.685	5.10183	-0.621	10.1018	-0.693	15.1018	-0.662	20.1018	-0.664	25.1018	-0.693	30.1018	-0.641	35.1018	-0.608
0.10211	-0.676	5.10211	-0.624	10.1021	-0.704	15.1021	-0.656	20.1021	-0.679	25.1021	-0.711	30.1021	-0.65	35.1021	-0.614
0.10239	-0.668	5.10239	-0.631	10.1024	-0.718	15.1024	-0.647	20.1024	-0.691	25.1024	-0.755	30.1024	-0.653	35.1024	-0.616
0.10269	-0.663	5.10269	-0.632	10.1027	-0.73	15.1027	-0.659	20.1027	-0.671	25.1027	-0.724	30.1027	-0.632	35.1027	-0.619
0.10297	-0.673	5.10297	-0.638	10.103	-0.715	15.103	-0.666	20.103	-0.64	25.103	-0.737	30.103	-0.636	35.103	-0.625
0.10325	-0.701	5.10325	-0.651	10.1032	-0.727	15.1032	-0.66	20.1032	-0.647	25.1032	-0.75	30.1032	-0.639	35.1033	-0.632
0.10353	-0.709	5.10353	-0.639	10.1035	-0.728	15.1035	-0.67	20.1035	-0.664	25.1035	-0.736	30.1035	-0.641	35.1035	-0.634
0.10383	-0.711	5.10383	-0.648	10.1038	-0.74	15.1038	-0.681	20.1038	-0.668	25.1038	-0.746	30.1038	-0.638	35.1038	-0.625
0.10411	-0.699	5.10411	-0.663	10.1041	-0.723	15.1041	-0.695	20.1041	-0.679	25.1041	-0.769	30.1041	-0.635	35.1041	-0.628
0.10439	-0.726	5.10439	-0.684	10.1044	-0.714	15.1044	-0.696	20.1044	-0.663	25.1044	-0.773	30.1044	-0.637	35.1044	-0.635
0.10467	-0.741	5.10467	-0.677	10.1047	-0.726	15.1047	-0.692	20.1047	-0.662	25.1047	-0.787	30.1047	-0.637	35.1047	-0.635
0.10497	-0.71	5.10497	-0.69	10.105	-0.732	15.105	-0.7	20.105	-0.668	25.105	-0.777	30.105	-0.642	35.105	-0.624
0.10525	-0.634	5.10525	-0.683	10.1052	-0.709	15.1052	-0.664	20.1053	-0.682	25.1053	-0.787	30.1053	-0.645	35.1052	-0.648
0.10553	-0.653	5.10553	-0.68	10.1055	-0.715	15.1055	-0.677	20.1055	-0.657	25.1055	-0.783	30.1055	-0.647	35.1055	-0.654
0.10581	-0.651	5.10581	-0.624	10.1058	-0.567	15.1058	-0.69	20.1058	-0.659	25.1058	-0.793	30.1058	-0.64	35.1058	-0.663
0.10611	-0.648	5.10611	-0.618	10.1061	-0.548	15.1061	-0.694	20.1061	-0.675	25.1061	-0.779	30.1061	-0.634	35.1061	-0.618
0.10639	-0.67	5.10639	-0.624	10.1064	-0.538	15.1064	-0.702	20.1064	-0.686	25.1064	-0.787	30.1064	-0.66	35.1064	-0.618
0.10667	-0.675	5.10667	-0.623	10.1067	-0.549	15.1067	-0.671	20.1067	-0.677	25.1067	-0.799	30.1067	-0.666	35.1067	-0.622
0.10694	-0.673	5.10694	-0.628	10.1069	-0.56	15.1069	-0.667	20.1069	-0.652	25.1069	-0.793	30.1069	-0.647	35.1069	-0.621
0.10722	-0.631	5.10722	-0.641	10.1072	-0.559	15.1072	-0.674	20.1072	-0.641	25.1072	-0.811	30.1072	-0.648	35.1072	-0.624
0.10753	-0.632	5.10753	-0.648	10.1075	-0.554	15.1075	-0.678	20.1075	-0.654	25.1075	-0.787	30.1075	-0.65	35.1075	-0.626
0.10781	-0.628	5.10781	-0.635	10.1078	-0.564	15.1078	-0.693	20.1078	-0.665	25.1078	-0.791	30.1078	-0.658	35.1078	-0.631
0.10808	-0.612	5.10808	-0.627	10.1081	-0.569	15.1081	-0.68	20.1081	-0.65	25.1081	-0.756	30.1081	-0.53	35.1081	-0.634
0.10836	-0.629	5.10836	-0.634	10.1084	-0.551	15.1084	-0.684	20.1084	-0.647	25.1084	-0.769	30.1084	-0.531	35.1084	-0.637
0.10867	-0.65	5.10867	-0.636	10.1087	-0.568	15.1087	-0.689	20.1087	-0.652	25.1087	-0.786	30.1087	-0.531	35.1087	-0.64
0.10894	-0.668	5.10894	-0.627	10.1089	-0.575	15.1089	-0.699	20.1089	-0.666	25.1089	-0.799	30.1089	-0.535	35.1089	-0.643
0.10922	-0.679	5.10922	-0.637	10.1092	-0.59	15.1092	-0.714	20.1092	-0.67	25.1092	-0.773	30.1092	-0.545	35.1092	-0.648
0.1095	-0.663	5.1095	-0.587	10.1095	-0.564	15.1095	-0.709	20.1095	-0.685	25.1095	-0.787	30.1095	-0.546	35.1095	-0.652
0.10981	-0.66	5.10981	-0.596	10.1098	-0.572	15.1098	-0.702	20.1098	-0.694	25.1098	-0.802	30.1098	-0.548	35.1098	-0.641
0.11008	-0.569	5.11008	-0.602	10.1101	-0.581	15.1101	-0.692	20.1101	-0.7	25.1101	-0.818	30.1101	-0.558	35.1101	-0.649
0.11036	-0.571	5.11036	-0.613	10.1104	-0.592	15.1104	-0.702	20.1104	-0.709	25.1104	-0.839	30.1104	-0.561	35.1104	-0.654
0.11064	-0.573	5.11064	-0.605	10.1106	-0.583	15.1106	-0.708	20.1106	-0.693	25.1106	-0.785	30.1106	-0.557	35.1106	-0.653
0.11094	-0.583	5.11094	-0.617	10.1109	-0.588	15.1109	-0.725	20.1109	-0.697	25.1109	-0.785	30.1109	-0.559	35.1109	-0.655
0.11122	-0.593	5.11122	-0.614	10.1112	-0.593	15.1112	-0.73	20.1112	-0.708	25.1112	-0.781	30.1112	-0.565	35.1112	-0.659
0.1115	-0.598	5.1115	-0.621	10.1115	-0.593	15.1115	-0.722	20.1115	-0.714	25.1115	-0.792	30.1115	-0.57	35.1115	-0.658
0.11178	-0.616	5.11178	-0.608	10.1118	-0.59	15.1118	-0.712	20.1118	-0.706	25.1118	-0.807	30.1118	-0.561	35.1118	-0.666
0.11208	-0.631	5.11208	-0.616	10.1121	-0.595	15.1121	-0.72	20.1121	-0.701	25.1121	-0.812	30.1121	-0.567	35.1121	-0.67
0.11236	-0.63	5.11236	-0.626	10.1124	-0.567	15.1124	-0.72	20.1124	-0.692	25.1124	-0.822	30.1124	-0.563	35.1124	-0.675
0.11264	-0.636	5.11264	-0.634	10.1126	-0.576	15.1126	-0.706	20.1126	-0.687	25.1126	-0.803	30.1126	-0.565	35.1126	-0.682
0.11292	-0.638	5.11292	-0.628	10.1129	-0.567	15.1129	-0.698	20.1129	-0.697	25.1129	-0.812	30.1129	-0.57	35.1129	-0.688
0.11322	-0.644	5.11322	-0.636	10.1132	-0.538	15.1132	-0.709	20.1132	-0.697	25.1132	-0.826	30.1132	-0.573	35.1132	-0.687
0.1135	-0.647	5.1135	-0.651	10.1135	-0.545	15.1135	-0.714	20.1135	-0.705	25.1135	-0.827	30.1135	-0.576	35.1135	-0.678
0.11378	-0.6	5.11378	-0.636	10.1138	-0.556	15.1138	-0.722	20.1138	-0.712	25.1138	-0.846	30.1138	-0.577	35.1138	-0.683
0.11406	-0.615	5.11406	-0.634	10.1141	-0.548	15.1141	-0.658	20.1141	-0.72	25.1141	-0.818	30.1141	-0.57	35.1141	-0.692
0.11433	-0.636	5.11433	-0.648	10.1143	-0.557	15.1143	-0.668	20.1143	-0.715	25.1143	-0.82	30.1143	-0.575	35.1143	-0.687
0.11464	-0.649	5.11464	-0.643	10.1146	-0.562	15.1146	-0.678	20.1146	-0.711	25.1146	-0.834	30.1146	-0.57	35.1146	-0.684
0.11492	-0.661	5.11492	-0.636	10.1149	-0.573	15.1149	-0.69	20.1149	-0.72	25.1149	-0.85	30.1149	-0.575	35.1149	-0.68
0.11519	-0.665	5.11519	-0.585	10.1152	-0.569	15.1152	-0.696	20.1152	-0.732	25.1152	-0.861	30.1152	-0.577	35.1152	-0.677
0.11547	-0.682	5.11547	-0.585	10.1155	-0.576	15.1155	-0.709	20.1155	-0.702	25.1155	-0.849	30.1155	-0.581	35.1155	-0.679
0.11578	-0.652	5.11578	-0.576	10.1158	-0.578	15.1158	-0.713	20.1158	-0.709	25.1158	-0.861	30.1158	-0.576	35.1158	-0.684
0.11606	-0.684	5.11606	-0.584	10.1161	-0.581	15.1161	-0.702	20.1161	-0.713	25.1161	-0.876	30.1161	-0.583	35.1161	-0.687
0.11633	-0.681	5.11633	-0.594	10.1163	-0.567	15.1163	-0.698	20.1163	-0.722	25.1163	-0.886	30.1163	-0.58	35.1163	-0.689
0.11661	-0.62	5.11661	-0.595	10.1166	-0.565	15.1166	-0.696	20.1166	-0.722	25.1166	-0.9	30.1166	-0.587	35.1166	-0.689
0.11692	-0.62	5.11692	-0.599	10.1169	-0.578	15.1169	-0.713	20.1169	-0.738	25.1169	-0.867	30.1169	-0.589	35.1169	-0.691
0.11719	-0.6	5.11719	-0.595	10.1172	-0.565	15.1172	-0.714	20.1172	-0.732	25.1172	-0.866	30.1172	-0.587	35.1172	-0.696
0.11747	-0.6	5.11747	-0.612	10.1175	-0.573	15.1175	-0.727	20.1175	-0.752	25.1175	-0.847	30.1175	-0.589	35.1175	-0.701
0.11775	-0.618	5.11775	-0.607	10.1177	-0.584	15.1177	-0.743	20.1178	-0.765	25.1178	-0.86	30.1178	-0.581	35.1178	-0.691
0.11806	-0.626	5.11806	-0.616	10.1181	-0.583	15.1181	-0.755	20.1181	-0.754	25.1181	-0.882	30.1181	-0.581	35.1181	-0.686
0.11833	-0.641	5.11833	-0.606	10.1183	-0.594	15.1183	-0.775	20.1183	-0.764	25.1183	-0.854	30.1183	-0.585	35.1183	-0.69
0.11861	-0.637	5.11861	-0.603	10.1186	-0.609	15.1186	-0.761	20.1186	-0.663	25.1186	-0.832	30.1186	-0.588	35.1186	-0.694
0.11889	-0.619	5.11889	-0.608	10.1189	-0.609	15.1189	-0.779	20.1189	-0.645	25.1189	-0.841	30.1189	-0.59	35.1189	-0.702
0.11919	-0.631	5.11919	-0.614	10.1192	-0.599	15.1192	-0.774	20.1192	-0.657	25.1192	-0.848	30.1192	-0.596	35.1192	-0.707
0.11947	-0.643	5.11947	-0.606	10.1195	-0.606	15.1195	-0.775	20.1195	-0.663	25.1195	-0.862	30.1195	-0.602	35.1195	-0.712
0.11975	-0.631	5.11975	-0.613	10.1197	-0.645	15.1197	-0.776	20.1197	-0.67	25.1197	-0.848	30.1197	-0.611	35.1198	-0.722
0.12003	-0.659	5.12003	-0.62	10.12	-0.637	15.12	-0.78	20.12	-0.667	25.12	-0.854	30.12	-0.603	35.12	-0.718
0.12033	-0.683	5.12033	-0.637	10.1203	-0.643	15.1203	-0.798	20.1203	-0.671	25.1203	-0.86	30.1203	-0.613	35.1203	-0.708
0.12061	-0.626	5.12061	-0.617	10.1206	-0.655	15.1206	-0.797	20.1206	-0.675	25.1206	-0.864	30.1206	-0.615	35.1206	-0.712
0.12089	-0.622	5.12089	-0.625	10.1209	-0.661	15.1209	-0.815	20.1209	-0.671	25.1209	-0.569	30.1209	-0.61	35.1209	-0.716
0.12117	-0.623	5.12117	-0.633	10.1212	-0.604	15.1212	-0.794	20.1212	-0.676	25.1212	-0.578	30.1212	-0.613	35.1212	-0.716
0.12144	-0.571	5.12144	-0.629	10.1214	-0.604	15.1214	-0.8	20.1214	-0.676	25.1214	-0.574	30.1214	-0.618	35.1214	-0.721
0.12175	-0.57	5.12175	-0.635	10.1218	-0.614	15.1218	-0.807	20.1217	-0.676	25.1217	-0.571	30.1217	-0.622	35.1217	-0.72
0.12203	-0.592	5.12203	-0.648	10.122	-0.609	15.122	-0.813	20.122	-0.695	25.122	-0.586	30.122	-0.625	35.122	-0.722
0.12231	-0.609	5.12231	-0.636	10.1223	-0.614	15.1223	-0.808	20.1223	-0.68	25.1223	-0.58	30.1223	-0.627	35.1223	-0.717
0.12258	-0.622	5.12258	-0.639	10.1226	-0.596	15.1226	-0.788	20.1226	-0.653	25.1226	-0.601	30.1226	-0.626	35.1226	-0.74
0.12289	-0.638	5.12289	-0.646	10.1229	-0.594	15.1229	-0.798	20.1229	-0.646	25.1229	-0.614	30.1229	-0.633	35.1229	-0.739
0.12317	-0.633	5.12317	-0.656	10.1232	-0.575	15.1232	-0.816	20.1232	-0.667	25.1232	-0.619	30.1232	-0.628	35.1232	-0.739
0.12344	-0.639	5.12344	-0.669	10.1234	-0.586	15.1234	-0.752	20.1234	-0.68	25.1234	-0.615	30.1234	-0.628	35.1234	-0.614
0.12372	-0.665	5.12372	-0.671	10.1237	-0.593	15.1237	-0.761	20.1237	-0.643	25.1237	-0.636	30.1237	-0.623	35.1237	-0.613
0.12403	-0.652	5.12403	-0.576	10.124	-0.6	15.124	-0.748	20.124	-0.643	25.124	-0.637	30.124	-0.628	35.124	-0.618
0.12431	-0.647	5.12431	-0.573	10.1243	-0.588	15.1243	-0.744	20.1243	-0.655	25.1243	-0.643	30.1243	-0.52	35.1243	-0.622
0.12458	-0.635	5.12458	-0.557	10.1246	-0.582	15.1246	-0.753	20.1246	-0.656	25.1246	-0.656	30.1246	-0.523	35.1246	-0.627
0.12486	-0.621	5.12486	-0.568	10.1249	-0.591	15.1249	-0.762	20.1249	-0.675	25.1249	-0.644	30.1249	-0.528	35.1249	-0.631
0.12517	-0.632	5.12517	-0.575	10.1252	-0.603	15.1252	-0.757	20.1252	-0.698	25.1252	-0.657	30.1252	-0.532	35.1252	-0.634
0.12544	-0.639	5.12544	-0.566	10.1254	-0.595	15.1254	-0.639	20.1254	-0.674	25.1254	-0.668	30.1254	-0.539	35.1254	-0.632
0.12572	-0.646	5.12572	-0.575	10.1257	-0.597	15.1257	-0.646	20.1257	-0.672	25.1257	-0.691	30.1257	-0.547	35.1257	-0.633
0.126	-0.645	5.126	-0.592	10.126	-0.607	15.126	-0.649	20.126	-0.684	25.126	-0.679	30.126	-0.557	35.126	-0.635
0.12631	-0.66	5.12631	-0.599	10.1263	-0.619	15.1263	-0.674	20.1263	-0.675	25.1263	-0.683	30.1263	-0.549	35.1263	-0.637
0.12658	-0.666	5.12658	-0.595	10.1266	-0.61	15.1266	-0.658	20.1266	-0.688	25.1266	-0.686	30.1266	-0.552	35.1266	-0.632
0.12686	-0.633	5.12686	-0.602	10.1269	-0.63	15.1269	-0.664	20.1269	-0.696	25.1269	-0.7	30.1269	-0.557	35.1269	-0.638
0.12714	-0.61	5.12714	-0.609	10.1271	-0.649	15.1271	-0.669	20.1271	-0.681	25.1271	-0.674	30.1271	-0.561	35.1271	-0.642
0.12742	-0.633	5.12742	-0.618	10.1274	-0.64	15.1274	-0.679	20.1274	-0.691	25.1274	-0.677	30.1274	-0.566	35.1274	-0.645
0.12772	-0.588	5.12772	-0.607	10.1277	-0.632	15.1277	-0.693	20.1277	-0.704	25.1277	-0.653	30.1277	-0.571	35.1277	-0.647
0.128	-0.608	5.128	-0.615	10.128	-0.638	15.128	-0.668	20.128	-0.646	25.128	-0.645	30.128	-0.569	35.128	-0.652
0.12828	-0.621	5.12828	-0.626	10.1283	-0.641	15.1283	-0.677	20.1283	-0.658	25.1283	-0.657	30.1283	-0.575	35.1283	-0.656
0.12856	-0.63	5.12856	-0.612	10.1286	-0.634	15.1286	-0.645	20.1286	-0.659	25.1286	-0.656	30.1286	-0.578	35.1286	-0.651
0.12886	-0.631	5.12886	-0.622	10.1289	-0.646	15.1289	-0.658	20.1289	-0.661	25.1289	-0.662	30.1289	-0.577	35.1289	-0.65
0.12914	-0.64	5.12914	-0.631	10.1291	-0.656	15.1291	-0.67	20.1291	-0.626	25.1291	-0.673	30.1291	-0.582	35.1291	-0.644
0.12942	-0.654	5.12942	-0.64	10.1294	-0.652	15.1294	-0.655	20.1294	-0.624	25.1294	-0.694	30.1294	-0.583	35.1294	-0.646
0.12969	-0.665	5.12969	-0.633	10.1297	-0.652	15.1297	-0.668	20.1297	-0.612	25.1297	-0.642	30.1297	-0.588	35.1297	-0.65
0.13	-0.682	5.13	-0.628	10.13	-0.662	15.13	-0.669	20.13	-0.623	25.13	-0.644	30.13	-0.587	35.13	-0.657
0.13028	-0.703	5.13028	-0.639	10.1303	-0.678	15.1303	-0.678	20.1303	-0.631	25.1303	-0.656	30.1303	-0.596	35.1303	-0.654
0.13056	-0.682	5.13056	-0.624	10.1306	-0.67	15.1306	-0.686	20.1306	-0.634	25.1306	-0.665	30.1306	-0.6	35.1306	-0.663
0.13083	-0.683	5.13083	-0.609	10.1308	-0.673	15.1308	-0.684	20.1308	-0.648	25.1308	-0.672	30.1308	-0.6	35.1308	-0.664
0.13114	-0.688	5.13114	-0.619	10.1311	-0.685	15.1311	-0.687	20.1311	-0.656	25.1311	-0.681	30.1311	-0.604	35.1311	-0.666
0.13142	-0.682	5.13142	-0.617	10.1314	-0.697	15.1314	-0.687	20.1314	-0.637	25.1314	-0.696	30.1314	-0.61	35.1314	-0.669
0.13169	-0.698	5.13169	-0.623	10.1317	-0.707	15.1317	-0.712	20.1317	-0.642	25.1317	-0.67	30.1317	-0.597	35.1317	-0.674
0.13197	-0.681	5.13197	-0.632	10.132	-0.719	15.132	-0.728	20.132	-0.649	25.132	-0.689	30.132	-0.582	35.132	-0.699
0.13228	-0.589	5.13228	-0.621	10.1323	-0.729	15.1323	-0.715	20.1323	-0.664	25.1323	-0.699	30.1323	-0.583	35.1323	-0.698
0.13256	-0.591	5.13256	-0.633	10.1326	-0.691	15.1326	-0.706	20.1326	-0.668	25.1326	-0.716	30.1326	-0.599	35.1326	-0.701
0.13283	-0.605	5.13283	-0.647	10.1328	-0.649	15.1328	-0.706	20.1328	-0.651	25.1328	-0.718	30.1328	-0.602	35.1328	-0.699
0.13311	-0.596	5.13311	-0.634	10.1331	-0.662	15.1331	-0.708	20.1331	-0.617	25.1331	-0.683	30.1331	-0.608	35.1331	-0.699
0.13342	-0.605	5.13342	-0.637	10.1334	-0.652	15.1334	-0.672	20.1334	-0.617	25.1334	-0.691	30.1334	-0.607	35.1334	-0.704
0.13369	-0.61	5.13369	-0.651	10.1337	-0.647	15.1337	-0.68	20.1337	-0.607	25.1337	-0.705	30.1337	-0.608	35.1337	-0.709
0.13397	-0.63	5.13397	-0.656	10.134	-0.658	15.134	-0.681	20.134	-0.613	25.134	-0.721	30.134	-0.615	35.134	-0.716
0.13425	-0.622	5.13425	-0.646	10.1342	-0.674	15.1342	-0.658	20.1343	-0.621	25.1343	-0.732	30.1343	-0.615	35.1343	-0.722
0.13453	-0.635	5.13453	-0.65	10.1345	-0.659	15.1345	-0.671	20.1345	-0.631	25.1345	-0.717	30.1345	-0.622	35.1345	-0.709
0.13483	-0.633	5.13483	-0.659	10.1348	-0.665	15.1348	-0.666	20.1348	-0.648	25.1348	-0.753	30.1348	-0.622	35.1348	-0.724
0.13511	-0.604	5.13511	-0.658	10.1351	-0.679	15.1351	-0.677	20.1351	-0.642	25.1351	-0.771	30.1351	-0.629	35.1351	-0.723
0.13539	-0.62	5.13539	-0.566	10.1354	-0.69	15.1354	-0.678	20.1354	-0.637	25.1354	-0.76	30.1354	-0.616	35.1354	-0.724
0.13567	-0.648	5.13567	-0.568	10.1357	-0.666	15.1357	-0.635	20.1357	-0.647	25.1357	-0.734	30.1357	-0.615	35.1357	-0.669
0.13597	-0.639	5.13597	-0.567	10.136	-0.676	15.136	-0.638	20.136	-0.652	25.136	-0.742	30.136	-0.623	35.136	-0.672
0.13625	-0.66	5.13625	-0.57	10.1363	-0.687	15.1363	-0.64	20.1363	-0.609	25.1363	-0.756	30.1363	-0.625	35.1362	-0.677
0.13653	-0.658	5.13653	-0.568	10.1365	-0.65	15.1365	-0.647	20.1365	-0.608	25.1365	-0.778	30.1365	-0.626	35.1365	-0.607
0.13681	-0.664	5.13681	-0.578	10.1368	-0.66	15.1368	-0.658	20.1368	-0.616	25.1368	-0.788	30.1368	-0.627	35.1368	-0.613
0.13711	-0.679	5.13711	-0.589	10.1371	-0.666	15.1371	-0.658	20.1371	-0.624	25.1371	-0.753	30.1371	-0.627	35.1371	-0.609
0.13739	-0.659	5.13739	-0.586	10.1374	-0.682	15.1374	-0.665	20.1374	-0.631	25.1374	-0.758	30.1374	-0.632	35.1374	-0.613
0.13767	-0.679	5.13767	-0.6	10.1377	-0.666	15.1377	-0.66	20.1377	-0.641	25.1377	-0.755	30.1377	-0.637	35.1377	-0.617
0.13794	-0.662	5.13794	-0.591	10.1379	-0.676	15.1379	-0.667	20.1379	-0.639	25.1379	-0.769	30.1379	-0.629	35.1379	-0.619
0.13825	-0.669	5.13825	-0.588	10.1382	-0.684	15.1382	-0.662	20.1382	-0.645	25.1382	-0.803	30.1382	-0.547	35.1382	-0.611
0.13853	-0.686	5.13853	-0.581	10.1385	-0.693	15.1385	-0.663	20.1385	-0.632	25.1385	-0.814	30.1385	-0.537	35.1385	-0.616
0.13881	-0.691	5.13881	-0.587	10.1388	-0.682	15.1388	-0.655	20.1388	-0.627	25.1388	-0.811	30.1388	-0.543	35.1388	-0.614
0.13908	-0.592	5.13908	-0.581	10.1391	-0.695	15.1391	-0.66	20.1391	-0.639	25.1391	-0.824	30.1391	-0.548	35.1391	-0.618
0.13939	-0.6	5.13939	-0.566	10.1394	-0.699	15.1394	-0.669	20.1394	-0.649	25.1394	-0.811	30.1394	-0.549	35.1394	-0.624
0.13967	-0.612	5.13967	-0.577	10.1397	-0.702	15.1397	-0.681	20.1397	-0.66	25.1397	-0.807	30.1397	-0.552	35.1397	-0.625
0.13994	-0.618	5.13994	-0.588	10.1399	-0.715	15.1399	-0.676	20.1399	-0.671	25.1399	-0.805	30.1399	-0.554	35.1399	-0.627
0.14022	-0.627	5.14022	-0.597	10.1402	-0.699	15.1402	-0.687	20.1402	-0.672	25.1402	-0.802	30.1402	-0.557	35.1402	-0.63
0.14053	-0.601	5.14053	-0.597	10.1405	-0.704	15.1405	-0.671	20.1405	-0.669	25.1405	-0.79	30.1405	-0.557	35.1405	-0.631
0.14081	-0.616	5.14081	-0.607	10.1408	-0.709	15.1408	-0.675	20.1408	-0.656	25.1408	-0.798	30.1408	-0.555	35.1408	-0.637
0.14108	-0.616	5.14108	-0.601	10.1411	-0.712	15.1411	-0.674	20.1411	-0.661	25.1411	-0.804	30.1411	-0.559	35.1411	-0.64
0.14136	-0.634	5.14136	-0.584	10.1414	-0.696	15.1414	-0.705	20.1414	-0.661	25.1414	-0.817	30.1414	-0.564	35.1414	-0.64
0.14164	-0.628	5.14164	-0.596	10.1416	-0.71	15.1416	-0.698	20.1416	-0.661	25.1416	-0.802	30.1416	-0.57	35.1416	-0.641
0.14194	-0.644	5.14194	-0.603	10.1419	-0.723	15.1419	-0.707	20.1419	-0.644	25.1419	-0.817	30.1419	-0.572	35.1419	-0.647
0.14222	-0.641	5.14222	-0.594	10.1422	-0.733	15.1422	-0.714	20.1422	-0.651	25.1422	-0.812	30.1422	-0.578	35.1422	-0.64
0.1425	-0.657	5.1425	-0.58	10.1425	-0.704	15.1425	-0.718	20.1425	-0.661	25.1425	-0.828	30.1425	-0.58	35.1425	-0.637
0.14278	-0.671	5.14278	-0.592	10.1428	-0.684	15.1428	-0.718	20.1428	-0.641	25.1428	-0.848	30.1428	-0.591	35.1428	-0.637
0.14308	-0.661	5.14308	-0.594	10.1431	-0.67	15.1431	-0.738	20.1431	-0.647	25.1431	-0.822	30.1431	-0.593	35.1431	-0.64
0.14336	-0.68	5.14336	-0.584	10.1434	-0.661	15.1434	-0.747	20.1434	-0.66	25.1434	-0.838	30.1434	-0.595	35.1434	-0.64
0.14364	-0.673	5.14364	-0.582	10.1436	-0.649	15.1436	-0.761	20.1436	-0.656	25.1436	-0.848	30.1436	-0.599	35.1436	-0.628
0.14392	-0.689	5.14392	-0.592	10.1439	-0.656	15.1439	-0.78	20.1439	-0.667	25.1439	-0.855	30.1439	-0.607	35.1439	-0.601
0.14422	-0.692	5.14422	-0.598	10.1442	-0.668	15.1442	-0.756	20.1442	-0.68	25.1442	-0.873	30.1442	-0.601	35.1442	-0.601
0.1445	-0.66	5.1445	-0.537	10.1445	-0.668	15.1445	-0.773	20.1445	-0.682	25.1445	-0.849	30.1445	-0.609	35.1445	-0.605
0.14478	-0.648	5.14478	-0.537	10.1448	-0.631	15.1448	-0.768	20.1448	-0.685	25.1448	-0.83	30.1448	-0.59	35.1448	-0.614
0.14506	-0.611	5.14506	-0.548	10.1451	-0.553	15.1451	-0.777	20.1451	-0.7	25.1451	-0.852	30.1451	-0.592	35.1451	-0.62
0.14536	-0.579	5.14536	-0.535	10.1454	-0.56	15.1454	-0.786	20.1454	-0.706	25.1454	-0.872	30.1454	-0.596	35.1454	-0.625
0.14564	-0.584	5.14564	-0.545	10.1456	-0.573	15.1456	-0.767	20.1456	-0.696	25.1456	-0.849	30.1456	-0.595	35.1456	-0.635
0.14592	-0.604	5.14592	-0.552	10.1459	-0.567	15.1459	-0.758	20.1459	-0.7	25.1459	-0.862	30.1459	-0.602	35.1459	-0.61
0.14619	-0.601	5.14619	-0.562	10.1462	-0.571	15.1462	-0.726	20.1462	-0.688	25.1462	-0.863	30.1462	-0.604	35.1462	-0.608
0.1465	-0.623	5.1465	-0.555	10.1465	-0.576	15.1465	-0.732	20.1465	-0.694	25.1465	-0.881	30.1465	-0.6	35.1465	-0.612
0.14678	-0.608	5.14678	-0.565	10.1468	-0.568	15.1468	-0.725	20.1468	-0.701	25.1468	-0.88	30.1468	-0.601	35.1468	-0.614
0.14706	-0.62	5.14706	-0.575	10.1471	-0.574	15.1471	-0.737	20.1471	-0.695	25.1471	-0.863	30.1471	-0.604	35.1471	-0.632
0.14733	-0.636	5.14733	-0.567	10.1473	-0.584	15.1473	-0.742	20.1473	-0.705	25.1473	-0.857	30.1473	-0.609	35.1473	-0.637
0.14764	-0.649	5.14764	-0.574	10.1476	-0.596	15.1476	-0.725	20.1476	-0.709	25.1476	-0.864	30.1476	-0.601	35.1476	-0.64
0.14792	-0.665	5.14792	-0.581	10.1479	-0.598	15.1479	-0.732	20.1479	-0.722	25.1479	-0.864	30.1479	-0.603	35.1479	-0.645
0.14819	-0.681	5.14819	-0.579	10.1482	-0.583	15.1482	-0.74	20.1482	-0.708	25.1482	-0.877	30.1482	-0.605	35.1482	-0.651
0.14847	-0.664	5.14847	-0.579	10.1485	-0.597	15.1485	-0.75	20.1485	-0.71	25.1485	-0.857	30.1485	-0.606	35.1485	-0.65
0.14875	-0.618	5.14875	-0.578	10.1487	-0.605	15.1487	-0.754	20.1487	-0.709	25.1487	-0.848	30.1487	-0.61	35.1487	-0.65
0.14906	-0.624	5.14906	-0.596	10.1491	-0.594	15.1491	-0.746	20.1491	-0.649	25.1491	-0.821	30.1491	-0.615	35.1491	-0.655
0.14933	-0.639	5.14933	-0.587	10.1493	-0.589	15.1493	-0.754	20.1493	-0.646	25.1493	-0.824	30.1493	-0.623	35.1493	-0.663
0.14961	-0.649	5.14961	-0.593	10.1496	-0.604	15.1496	-0.765	20.1496	-0.655	25.1496	-0.847	30.1496	-0.622	35.1496	-0.648
0.14989	-0.653	5.14989	-0.602	10.1499	-0.581	15.1499	-0.778	20.1499	-0.661	25.1499	-0.584	30.1499	-0.615	35.1499	-0.652
0.15019	-0.662	5.15019	-0.599	10.1502	-0.589	15.1502	-0.816	20.1502	-0.671	25.1502	-0.59	30.1502	-0.613	35.1502	-0.655
0.15047	-0.584	5.15047	-0.612	10.1505	-0.604	15.1505	-0.88	20.1505	-0.678	25.1505	-0.595	30.1505	-0.63	35.1505	-0.65
0.15075	-0.57	5.15075	-0.612	10.1508	-0.578	15.1508	-0.857	20.1507	-0.668	25.1507	-0.603	30.1507	-0.636	35.1508	-0.655
0.15103	-0.588	5.15103	-0.62	10.151	-0.585	15.151	-0.828	20.151	-0.681	25.151	-0.62	30.151	-0.541	35.151	-0.656
0.15133	-0.601	5.15133	-0.629	10.1513	-0.598	15.1513	-0.825	20.1513	-0.694	25.1513	-0.596	30.1513	-0.546	35.1513	-0.666
0.15161	-0.603	5.15161	-0.619	10.1516	-0.589	15.1516	-0.839	20.1516	-0.698	25.1516	-0.608	30.1516	-0.551	35.1516	-0.671
0.15189	-0.612	5.15189	-0.632	10.1519	-0.59	15.1519	-0.855	20.1519	-0.7	25.1519	-0.61	30.1519	-0.559	35.1519	-0.659
0.15217	-0.619	5.15217	-0.601	10.1522	-0.588	15.1522	-0.889	20.1522	-0.683	25.1522	-0.626	30.1522	-0.551	35.1522	-0.665
0.15247	-0.626	5.15247	-0.59	10.1525	-0.576	15.1525	-0.83	20.1525	-0.708	25.1525	-0.642	30.1525	-0.554	35.1525	-0.668
0.15275	-0.631	5.15275	-0.601	10.1527	-0.563	15.1527	-0.853	20.1528	-0.702	25.1528	-0.626	30.1528	-0.559	35.1527	-0.672
0.15303	-0.634	5.15303	-0.593	10.153	-0.569	15.153	-0.853	20.153	-0.693	25.153	-0.631	30.153	-0.564	35.153	-0.664
0.15331	-0.622	5.15331	-0.602	10.1533	-0.597	15.1533	-0.914	20.1533	-0.699	25.1533	-0.648	30.1533	-0.57	35.1533	-0.667
0.15361	-0.633	5.15361	-0.616	10.1536	-0.604	15.1536	-0.936	20.1536	-0.708	25.1536	-0.659	30.1536	-0.57	35.1536	-0.664
0.15389	-0.647	5.15389	-0.554	10.1539	-0.604	15.1539	-0.907	20.1539	-0.72	25.1539	-0.665	30.1539	-0.555	35.1539	-0.669
0.15417	-0.655	5.15417	-0.548	10.1542	-0.605	15.1542	-0.914	20.1542	-0.713	25.1542	-0.677	30.1542	-0.561	35.1542	-0.675
0.15444	-0.629	5.15444	-0.559	10.1544	-0.585	15.1544	-0.836	20.1544	-0.717	25.1544	-0.661	30.1544	-0.568	35.1544	-0.684
0.15475	-0.581	5.15475	-0.568	10.1547	-0.595	15.1547	-0.675	20.1547	-0.726	25.1547	-0.677	30.1547	-0.589	35.1547	-0.683
0.15503	-0.592	5.15503	-0.563	10.155	-0.606	15.155	-0.67	20.155	-0.727	25.155	-0.683	30.155	-0.594	35.155	-0.675
0.15531	-0.601	5.15531	-0.563	10.1553	-0.594	15.1553	-0.668	20.1553	-0.706	25.1553	-0.706	30.1553	-0.594	35.1553	-0.681
0.15558	-0.617	5.15558	-0.573	10.1556	-0.593	15.1556	-0.611	20.1556	-0.715	25.1556	-0.69	30.1556	-0.593	35.1556	-0.693
0.15586	-0.63	5.15586	-0.572	10.1559	-0.607	15.1559	-0.593	20.1559	-0.595	25.1559	-0.707	30.1559	-0.592	35.1559	-0.693
0.15617	-0.639	5.15617	-0.559	10.1562	-0.616	15.1562	-0.636	20.1562	-0.599	25.1562	-0.724	30.1562	-0.6	35.1562	-0.698
0.15644	-0.652	5.15644	-0.57	10.1564	-0.61	15.1564	-0.645	20.1564	-0.604	25.1564	-0.737	30.1564	-0.604	35.1564	-0.704
0.15672	-0.64	5.15672	-0.584	10.1567	-0.61	15.1567	-0.626	20.1567	-0.628	25.1567	-0.693	30.1567	-0.604	35.1567	-0.707
0.157	-0.655	5.157	-0.598	10.157	-0.619	15.157	-0.616	20.157	-0.64	25.157	-0.702	30.157	-0.599	35.157	-0.708
0.15731	-0.616	5.15731	-0.591	10.1573	-0.606	15.1573	-0.62	20.1573	-0.637	25.1573	-0.697	30.1573	-0.604	35.1573	-0.712
0.15758	-0.616	5.15758	-0.596	10.1576	-0.619	15.1576	-0.602	20.1576	-0.624	25.1576	-0.711	30.1576	-0.61	35.1576	-0.72
0.15786	-0.628	5.15786	-0.601	10.1579	-0.631	15.1579	-0.613	20.1579	-0.635	25.1579	-0.719	30.1579	-0.617	35.1579	-0.714
0.15814	-0.624	5.15814	-0.595	10.1581	-0.636	15.1581	-0.606	20.1581	-0.638	25.1581	-0.586	30.1581	-0.615	35.1581	-0.719
0.15844	-0.638	5.15844	-0.604	10.1584	-0.631	15.1584	-0.614	20.1584	-0.644	25.1584	-0.574	30.1584	-0.612	35.1584	-0.716
0.15872	-0.637	5.15872	-0.589	10.1587	-0.646	15.1587	-0.614	20.1587	-0.629	25.1587	-0.584	30.1587	-0.6	35.1587	-0.717
0.159	-0.64	5.159	-0.6	10.159	-0.66	15.159	-0.624	20.159	-0.635	25.159	-0.595	30.159	-0.603	35.159	-0.722
0.15928	-0.655	5.15928	-0.602	10.1593	-0.672	15.1593	-0.639	20.1593	-0.643	25.1593	-0.615	30.1593	-0.604	35.1593	-0.728
0.15958	-0.662	5.15958	-0.611	10.1596	-0.688	15.1596	-0.632	20.1596	-0.641	25.1596	-0.612	30.1596	-0.607	35.1596	-0.737
0.15986	-0.636	5.15986	-0.592	10.1599	-0.67	15.1599	-0.639	20.1599	-0.646	25.1599	-0.625	30.1599	-0.604	35.1599	-0.735
0.16014	-0.628	5.16014	-0.6	10.1601	-0.709	15.1601	-0.65	20.1601	-0.655	25.1601	-0.643	30.1601	-0.606	35.1601	-0.74
0.16042	-0.635	5.16042	-0.561	10.1604	-0.614	15.1604	-0.641	20.1604	-0.663	25.1604	-0.636	30.1604	-0.605	35.1604	-0.734
0.16072	-0.626	5.16072	-0.558	10.1607	-0.606	15.1607	-0.562	20.1607	-0.673	25.1607	-0.637	30.1607	-0.608	35.1607	-0.739
0.161	-0.637	5.161	-0.563	10.161	-0.586	15.161	-0.569	20.161	-0.66	25.161	-0.636	30.161	-0.608	35.161	-0.745
0.16128	-0.639	5.16128	-0.559	10.1613	-0.594	15.1613	-0.586	20.1613	-0.665	25.1613	-0.644	30.1613	-0.614	35.1613	-0.744
0.16156	-0.639	5.16156	-0.547	10.1616	-0.597	15.1616	-0.564	20.1616	-0.653	25.1616	-0.655	30.1616	-0.617	35.1616	-0.746
0.16186	-0.624	5.16186	-0.551	10.1619	-0.597	15.1619	-0.576	20.1619	-0.661	25.1619	-0.663	30.1619	-0.614	35.1619	-0.745
0.16214	-0.63	5.16214	-0.554	10.1621	-0.585	15.1621	-0.585	20.1621	-0.666	25.1621	-0.647	30.1621	-0.613	35.1621	-0.747
0.16242	-0.638	5.16242	-0.565	10.1624	-0.571	15.1624	-0.592	20.1624	-0.678	25.1624	-0.666	30.1624	-0.628	35.1624	-0.754
0.16269	-0.65	5.16269	-0.562	10.1627	-0.579	15.1627	-0.605	20.1627	-0.691	25.1627	-0.677	30.1627	-0.632	35.1627	-0.756
0.16297	-0.589	5.16297	-0.571	10.163	-0.576	15.163	-0.616	20.163	-0.696	25.163	-0.692	30.163	-0.624	35.163	-0.778
0.16328	-0.595	5.16328	-0.579	10.1633	-0.577	15.1633	-0.609	20.1633	-0.687	25.1633	-0.707	30.1633	-0.637	35.1633	-0.786
0.16356	-0.616	5.16356	-0.575	10.1636	-0.587	15.1636	-0.616	20.1636	-0.675	25.1636	-0.689	30.1636	-0.642	35.1636	-0.766
0.16383	-0.644	5.16383	-0.581	10.1638	-0.596	15.1638	-0.595	20.1638	-0.683	25.1638	-0.702	30.1638	-0.642	35.1638	-0.769
0.16411	-0.666	5.16411	-0.589	10.1641	-0.594	15.1641	-0.607	20.1641	-0.645	25.1641	-0.719	30.1641	-0.634	35.1641	-0.77
0.16442	-0.66	5.16442	-0.587	10.1644	-0.601	15.1644	-0.604	20.1644	-0.656	25.1644	-0.734	30.1644	-0.604	35.1644	-0.77
0.16469	-0.648	5.16469	-0.572	10.1647	-0.601	15.1647	-0.613	20.1647	-0.667	25.1647	-0.746	30.1647	-0.607	35.1647	-0.773
0.16497	-0.66	5.16497	-0.6	10.165	-0.59	15.165	-0.618	20.165	-0.661	25.165	-0.757	30.165	-0.613	35.165	-0.778
0.16525	-0.652	5.16525	-0.61	10.1653	-0.565	15.1653	-0.603	20.1653	-0.668	25.1653	-0.747	30.1653	-0.62	35.1653	-0.624
0.16556	-0.671	5.16556	-0.615	10.1656	-0.576	15.1656	-0.61	20.1656	-0.672	25.1656	-0.731	30.1656	-0.626	35.1656	-0.623
0.16583	-0.659	5.16583	-0.596	10.1658	-0.587	15.1658	-0.612	20.1658	-0.666	25.1658	-0.751	30.1658	-0.635	35.1658	-0.618
0.16611	-0.665	5.16611	-0.595	10.1661	-0.594	15.1661	-0.604	20.1661	-0.674	25.1661	-0.766	30.1661	-0.643	35.1661	-0.623
0.16639	-0.678	5.16639	-0.586	10.1664	-0.586	15.1664	-0.587	20.1664	-0.681	25.1664	-0.755	30.1664	-0.633	35.1664	-0.627
0.16669	-0.679	5.16669	-0.593	10.1667	-0.598	15.1667	-0.573	20.1667	-0.672	25.1667	-0.774	30.1667	-0.636	35.1667	-0.627
0.16697	-0.678	5.16697	-0.595	10.167	-0.608	15.167	-0.569	20.167	-0.683	25.167	-0.79	30.167	-0.641	35.167	-0.628
0.16725	-0.682	5.16725	-0.602	10.1672	-0.606	15.1672	-0.582	20.1672	-0.669	25.1672	-0.787	30.1672	-0.647	35.1673	-0.635
0.16753	-0.683	5.16753	-0.576	10.1675	-0.589	15.1675	-0.591	20.1675	-0.667	25.1675	-0.783	30.1675	-0.653	35.1675	-0.633
0.16783	-0.628	5.16783	-0.581	10.1678	-0.602	15.1678	-0.604	20.1678	-0.671	25.1678	-0.799	30.1678	-0.648	35.1678	-0.639
0.16811	-0.634	5.16811	-0.59	10.1681	-0.614	15.1681	-0.607	20.1681	-0.671	25.1681	-0.816	30.1681	-0.646	35.1681	-0.656
0.16839	-0.643	5.16839	-0.599	10.1684	-0.627	15.1684	-0.601	20.1684	-0.674	25.1684	-0.836	30.1684	-0.638	35.1684	-0.645
0.16867	-0.646	5.16867	-0.605	10.1687	-0.612	15.1687	-0.612	20.1687	-0.683	25.1687	-0.814	30.1687	-0.642	35.1687	-0.643
0.16897	-0.665	5.16897	-0.613	10.169	-0.617	15.169	-0.607	20.169	-0.682	25.169	-0.83	30.169	-0.643	35.169	-0.648
0.16925	-0.662	5.16925	-0.625	10.1692	-0.628	15.1692	-0.612	20.1693	-0.699	25.1693	-0.851	30.1693	-0.649	35.1692	-0.653
0.16953	-0.701	5.16953	-0.63	10.1695	-0.642	15.1695	-0.621	20.1695	-0.69	25.1695	-0.865	30.1695	-0.648	35.1695	-0.648
0.16981	-0.74	5.16981	-0.626	10.1698	-0.585	15.1698	-0.616	20.1698	-0.693	25.1698	-0.798	30.1698	-0.655	35.1698	-0.649
0.17008	-0.749	5.17008	-0.634	10.1701	-0.591	15.1701	-0.623	20.1701	-0.66	25.1701	-0.808	30.1701	-0.661	35.1701	-0.65
0.17039	-0.717	5.17039	-0.633	10.1704	-0.601	15.1704	-0.623	20.1704	-0.665	25.1704	-0.806	30.1704	-0.669	35.1704	-0.655
0.17067	-0.693	5.17067	-0.644	10.1707	-0.609	15.1707	-0.629	20.1707	-0.675	25.1707	-0.82	30.1707	-0.675	35.1707	-0.661
0.17094	-0.619	5.17094	-0.636	10.1709	-0.601	15.1709	-0.619	20.1709	-0.683	25.1709	-0.833	30.1709	-0.653	35.1709	-0.669
0.17122	-0.63	5.17122	-0.65	10.1712	-0.608	15.1712	-0.634	20.1712	-0.604	25.1712	-0.817	30.1712	-0.643	35.1712	-0.662
0.17153	-0.649	5.17153	-0.662	10.1715	-0.62	15.1715	-0.633	20.1715	-0.61	25.1715	-0.82	30.1715	-0.649	35.1715	-0.668
0.17181	-0.635	5.17181	-0.679	10.1718	-0.597	15.1718	-0.646	20.1718	-0.623	25.1718	-0.823	30.1718	-0.653	35.1718	-0.674
0.17208	-0.657	5.17208	-0.66	10.1721	-0.567	15.1721	-0.692	20.1721	-0.631	25.1721	-0.802	30.1721	-0.655	35.1721	-0.677
0.17236	-0.693	5.17236	-0.667	10.1724	-0.574	15.1724	-0.705	20.1724	-0.629	25.1724	-0.781	30.1724	-0.658	35.1724	-0.667
0.17267	-0.698	5.17267	-0.643	10.1727	-0.585	15.1727	-0.69	20.1727	-0.64	25.1727	-0.775	30.1727	-0.669	35.1727	-0.667
0.17294	-0.726	5.17294	-0.632	10.1729	-0.579	15.1729	-0.692	20.1729	-0.649	25.1729	-0.717	30.1729	-0.674	35.1729	-0.671
0.17322	-0.722	5.17322	-0.643	10.1732	-0.584	15.1732	-0.698	20.1732	-0.652	25.1732	-0.724	30.1732	-0.679	35.1732	-0.676
0.1735	-0.709	5.1735	-0.657	10.1735	-0.6	15.1735	-0.695	20.1735	-0.657	25.1735	-0.739	30.1735	-0.701	35.1735	-0.682
0.17381	-0.686	5.17381	-0.693	10.1738	-0.612	15.1738	-0.704	20.1738	-0.666	25.1738	-0.755	30.1738	-0.697	35.1738	-0.685
0.17408	-0.698	5.17408	-0.685	10.1741	-0.595	15.1741	-0.716	20.1741	-0.67	25.1741	-0.773	30.1741	-0.68	35.1741	-0.672
0.17436	-0.688	5.17436	-0.688	10.1744	-0.607	15.1744	-0.701	20.1744	-0.677	25.1744	-0.745	30.1744	-0.686	35.1744	-0.666
0.17464	-0.702	5.17464	-0.692	10.1746	-0.623	15.1746	-0.692	20.1746	-0.685	25.1746	-0.756	30.1746	-0.69	35.1746	-0.669
0.17494	-0.714	5.17494	-0.708	10.1749	-0.623	15.1749	-0.679	20.1749	-0.677	25.1749	-0.764	30.1749	-0.685	35.1749	-0.671
0.17522	-0.702	5.17522	-0.692	10.1752	-0.619	15.1752	-0.679	20.1752	-0.686	25.1752	-0.781	30.1752	-0.682	35.1752	-0.681
0.1755	-0.693	5.1755	-0.696	10.1755	-0.635	15.1755	-0.638	20.1755	-0.679	25.1755	-0.776	30.1755	-0.687	35.1755	-0.681
0.17578	-0.696	5.17578	-0.686	10.1758	-0.643	15.1758	-0.648	20.1758	-0.691	25.1758	-0.791	30.1758	-0.692	35.1758	-0.611
0.17608	-0.687	5.17608	-0.602	10.1761	-0.628	15.1761	-0.645	20.1761	-0.692	25.1761	-0.777	30.1761	-0.685	35.1761	-0.615
0.17636	-0.678	5.17636	-0.595	10.1764	-0.568	15.1764	-0.658	20.1764	-0.704	25.1764	-0.787	30.1764	-0.68	35.1764	-0.619
0.17664	-0.677	5.17664	-0.604	10.1766	-0.575	15.1766	-0.668	20.1766	-0.698	25.1766	-0.798	30.1766	-0.656	35.1766	-0.618
0.17692	-0.689	5.17692	-0.594	10.1769	-0.584	15.1769	-0.65	20.1769	-0.679	25.1769	-0.797	30.1769	-0.513	35.1769	-0.624
0.17719	-0.693	5.17719	-0.604	10.1772	-0.588	15.1772	-0.667	20.1772	-0.674	25.1772	-0.817	30.1772	-0.516	35.1772	-0.614
0.1775	-0.717	5.1775	-0.59	10.1775	-0.573	15.1775	-0.676	20.1775	-0.676	25.1775	-0.838	30.1775	-0.522	35.1775	-0.617
0.17778	-0.728	5.17778	-0.588	10.1778	-0.574	15.1778	-0.681	20.1778	-0.69	25.1778	-0.792	30.1778	-0.521	35.1778	-0.616
0.17806	-0.689	5.17806	-0.599	10.1781	-0.589	15.1781	-0.688	20.1781	-0.701	25.1781	-0.8	30.1781	-0.526	35.1781	-0.623
0.17833	-0.671	5.17833	-0.601	10.1783	-0.584	15.1783	-0.703	20.1783	-0.711	25.1783	-0.813	30.1783	-0.529	35.1783	-0.624
0.17864	-0.656	5.17864	-0.595	10.1786	-0.592	15.1786	-0.718	20.1786	-0.617	25.1786	-0.828	30.1786	-0.53	35.1786	-0.627
0.17892	-0.661	5.17892	-0.599	10.1789	-0.603	15.1789	-0.7	20.1789	-0.616	25.1789	-0.808	30.1789	-0.534	35.1789	-0.629
0.17919	-0.677	5.17919	-0.608	10.1792	-0.612	15.1792	-0.707	20.1792	-0.628	25.1792	-0.799	30.1792	-0.541	35.1792	-0.634
0.17947	-0.687	5.17947	-0.59	10.1795	-0.607	15.1795	-0.704	20.1795	-0.643	25.1795	-0.839	30.1795	-0.539	35.1795	-0.636
0.17978	-0.696	5.17978	-0.593	10.1798	-0.6	15.1798	-0.72	20.1798	-0.632	25.1798	-0.857	30.1798	-0.544	35.1798	-0.637
0.18006	-0.703	5.18006	-0.603	10.1801	-0.611	15.1801	-0.723	20.1801	-0.618	25.1801	-0.842	30.1801	-0.547	35.1801	-0.648
0.18033	-0.691	5.18033	-0.614	10.1803	-0.609	15.1803	-0.633	20.1803	-0.621	25.1803	-0.84	30.1803	-0.553	35.1803	-0.652
0.18061	-0.69	5.18061	-0.607	10.1806	-0.608	15.1806	-0.634	20.1806	-0.632	25.1806	-0.854	30.1806	-0.558	35.1806	-0.652
0.18092	-0.696	5.18092	-0.615	10.1809	-0.603	15.1809	-0.625	20.1809	-0.634	25.1809	-0.872	30.1809	-0.578	35.1809	-0.651
0.18119	-0.708	5.18119	-0.625	10.1812	-0.612	15.1812	-0.639	20.1812	-0.641	25.1812	-0.88	30.1812	-0.584	35.1812	-0.626
0.18147	-0.729	5.18147	-0.631	10.1815	-0.611	15.1815	-0.642	20.1815	-0.652	25.1815	-0.889	30.1815	-0.56	35.1815	-0.627
0.18175	-0.731	5.18175	-0.63	10.1817	-0.608	15.1817	-0.643	20.1818	-0.642	25.1818	-0.866	30.1818	-0.565	35.1818	-0.643
0.18206	-0.74	5.18206	-0.628	10.1821	-0.623	15.1821	-0.622	20.1821	-0.643	25.1821	-0.855	30.1821	-0.568	35.1821	-0.649
0.18233	-0.68	5.18233	-0.638	10.1823	-0.631	15.1823	-0.623	20.1823	-0.656	25.1823	-0.851	30.1823	-0.569	35.1823	-0.655
0.18261	-0.646	5.18261	-0.639	10.1826	-0.608	15.1826	-0.615	20.1826	-0.669	25.1826	-0.856	30.1826	-0.572	35.1826	-0.659
0.18289	-0.655	5.18289	-0.646	10.1829	-0.606	15.1829	-0.623	20.1829	-0.655	25.1829	-0.817	30.1829	-0.578	35.1829	-0.661
0.18319	-0.653	5.18319	-0.639	10.1832	-0.611	15.1832	-0.597	20.1832	-0.66	25.1832	-0.821	30.1832	-0.583	35.1832	-0.669
0.18347	-0.665	5.18347	-0.652	10.1835	-0.606	15.1835	-0.578	20.1835	-0.67	25.1835	-0.833	30.1835	-0.579	35.1835	-0.664
0.18375	-0.666	5.18375	-0.638	10.1837	-0.607	15.1837	-0.581	20.1837	-0.66	25.1837	-0.824	30.1837	-0.584	35.1838	-0.667
0.18403	-0.652	5.18403	-0.597	10.184	-0.627	15.184	-0.58	20.184	-0.658	25.184	-0.836	30.184	-0.59	35.184	-0.671
0.18431	-0.67	5.18431	-0.608	10.1843	-0.626	15.1843	-0.595	20.1843	-0.67	25.1843	-0.847	30.1843	-0.6	35.1843	-0.675
0.18461	-0.673	5.18461	-0.621	10.1846	-0.606	15.1846	-0.606	20.1846	-0.678	25.1846	-0.817	30.1846	-0.591	35.1846	-0.681
0.18489	-0.685	5.18489	-0.609	10.1849	-0.617	15.1849	-0.62	20.1849	-0.668	25.1849	-0.569	30.1849	-0.591	35.1849	-0.684
0.18517	-0.691	5.18517	-0.619	10.1852	-0.621	15.1852	-0.6	20.1852	-0.658	25.1852	-0.568	30.1852	-0.597	35.1852	-0.672
0.18544	-0.704	5.18544	-0.624	10.1854	-0.615	15.1854	-0.59	20.1854	-0.656	25.1854	-0.582	30.1854	-0.586	35.1854	-0.674
0.18575	-0.714	5.18575	-0.652	10.1858	-0.625	15.1858	-0.597	20.1857	-0.664	25.1857	-0.578	30.1857	-0.585	35.1857	-0.676
0.18603	-0.682	5.18603	-0.646	10.186	-0.628	15.186	-0.605	20.186	-0.672	25.186	-0.592	30.186	-0.581	35.186	-0.673
0.18631	-0.699	5.18631	-0.627	10.1863	-0.64	15.1863	-0.605	20.1863	-0.68	25.1863	-0.608	30.1863	-0.582	35.1863	-0.672
0.18658	-0.729	5.18658	-0.561	10.1866	-0.631	15.1866	-0.616	20.1866	-0.694	25.1866	-0.591	30.1866	-0.584	35.1866	-0.676
0.18689	-0.693	5.18689	-0.555	10.1869	-0.634	15.1869	-0.602	20.1869	-0.707	25.1869	-0.599	30.1869	-0.589	35.1869	-0.681
0.18717	-0.695	5.18717	-0.563	10.1872	-0.641	15.1872	-0.609	20.1872	-0.686	25.1872	-0.616	30.1872	-0.599	35.1872	-0.686
0.18744	-0.715	5.18744	-0.574	10.1874	-0.64	15.1874	-0.601	20.1874	-0.694	25.1874	-0.628	30.1874	-0.621	35.1874	-0.69
0.18772	-0.717	5.18772	-0.568	10.1877	-0.635	15.1877	-0.59	20.1877	-0.687	25.1877	-0.619	30.1877	-0.618	35.1877	-0.654
0.18803	-0.721	5.18803	-0.563	10.188	-0.641	15.188	-0.601	20.188	-0.696	25.188	-0.628	30.188	-0.613	35.188	-0.658
0.18831	-0.731	5.18831	-0.57	10.1883	-0.653	15.1883	-0.613	20.1883	-0.705	25.1883	-0.641	30.1883	-0.62	35.1883	-0.66
0.18858	-0.741	5.18858	-0.582	10.1886	-0.651	15.1886	-0.609	20.1886	-0.714	25.1886	-0.64	30.1886	-0.626	35.1886	-0.661
0.18886	-0.721	5.18886	-0.58	10.1889	-0.659	15.1889	-0.601	20.1889	-0.689	25.1889	-0.654	30.1889	-0.632	35.1889	-0.662
0.18917	-0.631	5.18917	-0.576	10.1892	-0.669	15.1892	-0.613	20.1892	-0.674	25.1892	-0.668	30.1892	-0.623	35.1892	-0.663
0.18944	-0.634	5.18944	-0.582	10.1894	-0.685	15.1894	-0.619	20.1894	-0.681	25.1894	-0.658	30.1894	-0.629	35.1894	-0.671
0.18972	-0.627	5.18972	-0.579	10.1897	-0.649	15.1897	-0.602	20.1897	-0.685	25.1897	-0.661	30.1897	-0.636	35.1897	-0.672
0.19	-0.639	5.19	-0.574	10.19	-0.649	15.19	-0.616	20.19	-0.685	25.19	-0.661	30.19	-0.627	35.19	-0.67
0.19031	-0.669	5.19031	-0.586	10.1903	-0.66	15.1903	-0.623	20.1903	-0.688	25.1903	-0.671	30.1903	-0.63	35.1903	-0.671
0.19058	-0.675	5.19058	-0.598	10.1906	-0.672	15.1906	-0.599	20.1906	-0.718	25.1906	-0.662	30.1906	-0.63	35.1906	-0.67
0.19086	-0.655	5.19086	-0.585	10.1909	-0.661	15.1909	-0.609	20.1909	-0.715	25.1909	-0.678	30.1909	-0.614	35.1909	-0.602
0.19114	-0.649	5.19114	-0.576	10.1911	-0.669	15.1911	-0.616	20.1911	-0.707	25.1911	-0.69	30.1911	-0.618	35.1911	-0.605
0.19142	-0.583	5.19142	-0.574	10.1914	-0.684	15.1914	-0.618	20.1914	-0.712	25.1914	-0.673	30.1914	-0.627	35.1914	-0.609
0.19172	-0.611	5.19172	-0.572	10.1917	-0.703	15.1917	-0.624	20.1917	-0.716	25.1917	-0.655	30.1917	-0.626	35.1917	-0.612
0.192	-0.603	5.192	-0.586	10.192	-0.69	15.192	-0.564	20.192	-0.729	25.192	-0.67	30.192	-0.622	35.192	-0.615
0.19228	-0.605	5.19228	-0.592	10.1923	-0.701	15.1923	-0.556	20.1923	-0.724	25.1923	-0.672	30.1923	-0.625	35.1923	-0.616
0.19256	-0.627	5.19256	-0.587	10.1926	-0.71	15.1926	-0.565	20.1926	-0.725	25.1926	-0.645	30.1926	-0.618	35.1926	-0.621
0.19286	-0.643	5.19286	-0.577	10.1929	-0.693	15.1929	-0.576	20.1929	-0.616	25.1929	-0.635	30.1929	-0.616	35.1929	-0.615
0.19314	-0.631	5.19314	-0.588	10.1931	-0.69	15.1931	-0.573	20.1931	-0.626	25.1931	-0.65	30.1931	-0.533	35.1931	-0.619
0.19342	-0.625	5.19342	-0.549	10.1934	-0.685	15.1934	-0.578	20.1934	-0.639	25.1934	-0.666	30.1934	-0.532	35.1934	-0.624
0.19369	-0.628	5.19369	-0.562	10.1937	-0.695	15.1937	-0.561	20.1937	-0.644	25.1937	-0.652	30.1937	-0.531	35.1937	-0.63
0.194	-0.611	5.194	-0.559	10.194	-0.68	15.194	-0.566	20.194	-0.647	25.194	-0.664	30.194	-0.538	35.194	-0.638
0.19428	-0.611	5.19428	-0.569	10.1943	-0.688	15.1943	-0.577	20.1943	-0.654	25.1943	-0.667	30.1943	-0.544	35.1943	-0.628
0.19456	-0.608	5.19456	-0.576	10.1946	-0.691	15.1946	-0.567	20.1946	-0.658	25.1946	-0.682	30.1946	-0.55	35.1946	-0.628
0.19483	-0.611	5.19483	-0.571	10.1948	-0.698	15.1948	-0.569	20.1948	-0.655	25.1948	-0.696	30.1948	-0.548	35.1948	-0.633
0.19514	-0.602	5.19514	-0.58	10.1951	-0.68	15.1951	-0.58	20.1951	-0.656	25.1951	-0.683	30.1951	-0.543	35.1951	-0.641
0.19542	-0.579	5.19542	-0.576	10.1954	-0.689	15.1954	-0.587	20.1954	-0.669	25.1954	-0.695	30.1954	-0.544	35.1954	-0.641
0.19569	-0.573	5.19569	-0.588	10.1957	-0.702	15.1957	-0.578	20.1957	-0.667	25.1957	-0.697	30.1957	-0.55	35.1957	-0.638
0.19597	-0.59	5.19597	-0.574	10.196	-0.706	15.196	-0.585	20.196	-0.665	25.196	-0.724	30.196	-0.556	35.196	-0.64
0.19628	-0.59	5.19628	-0.583	10.1963	-0.694	15.1963	-0.597	20.1963	-0.669	25.1963	-0.729	30.1963	-0.56	35.1963	-0.644
0.19656	-0.604	5.19656	-0.594	10.1966	-0.702	15.1966	-0.599	20.1966	-0.654	25.1966	-0.747	30.1966	-0.566	35.1966	-0.644
0.19683	-0.597	5.19683	-0.584	10.1968	-0.731	15.1968	-0.599	20.1968	-0.661	25.1968	-0.732	30.1968	-0.568	35.1968	-0.641
0.19711	-0.598	5.19711	-0.561	10.1971	-0.732	15.1971	-0.583	20.1971	-0.668	25.1971	-0.744	30.1971	-0.577	35.1971	-0.642
0.19742	-0.608	5.19742	-0.568	10.1974	-0.72	15.1974	-0.582	20.1974	-0.637	25.1974	-0.76	30.1974	-0.567	35.1974	-0.646
0.19769	-0.62	5.19769	-0.572	10.1977	-0.739	15.1977	-0.584	20.1977	-0.641	25.1977	-0.786	30.1977	-0.573	35.1977	-0.651
0.19797	-0.59	5.19797	-0.568	10.198	-0.753	15.198	-0.603	20.198	-0.64	25.198	-0.777	30.198	-0.578	35.198	-0.652
0.19825	-0.599	5.19825	-0.579	10.1982	-0.755	15.1982	-0.614	20.1983	-0.65	25.1983	-0.786	30.1983	-0.581	35.1983	-0.646
0.19853	-0.586	5.19853	-0.557	10.1985	-0.756	15.1985	-0.628	20.1985	-0.659	25.1985	-0.783	30.1985	-0.582	35.1985	-0.652
0.19883	-0.601	5.19883	-0.564	10.1988	-0.762	15.1988	-0.625	20.1988	-0.661	25.1988	-0.801	30.1988	-0.58	35.1988	-0.657
0.19911	-0.557	5.19911	-0.563	10.1991	-0.77	15.1991	-0.633	20.1991	-0.666	25.1991	-0.818	30.1991	-0.587	35.1991	-0.658
0.19939	-0.497	5.19939	-0.57	10.1994	-0.762	15.1994	-0.644	20.1994	-0.661	25.1994	-0.801	30.1994	-0.586	35.1994	-0.658
0.19967	-0.507	5.19967	-0.578	10.1997	-0.755	15.1997	-0.648	20.1997	-0.668	25.1997	-0.821	30.1997	-0.59	35.1997	-0.664
0.19997	-0.51	5.19997	-0.572	10.2	-0.706	15.2	-0.651	20.2	-0.678	25.2	-0.806	30.2	-0.582	35.2	-0.665
0.20025	-0.525	5.20025	-0.583	10.2003	-0.72	15.2003	-0.68	20.2003	-0.697	25.2003	-0.806	30.2003	-0.585	35.2002	-0.667
0.20053	-0.532	5.20053	-0.59	10.2005	-0.725	15.2005	-0.699	20.2005	-0.694	25.2005	-0.818	30.2005	-0.588	35.2005	-0.673
0.20081	-0.536	5.20081	-0.606	10.2008	-0.708	15.2008	-0.712	20.2008	-0.694	25.2008	-0.754	30.2008	-0.593	35.2008	-0.676
0.20111	-0.554	5.20111	-0.595	10.2011	-0.715	15.2011	-0.715	20.2011	-0.683	25.2011	-0.76	30.2011	-0.601	35.2011	-0.679
0.20139	-0.571	5.20139	-0.605	10.2014	-0.713	15.2014	-0.697	20.2014	-0.644	25.2014	-0.773	30.2014	-0.608	35.2014	-0.683
0.20167	-0.59	5.20167	-0.597	10.2017	-0.727	15.2017	-0.675	20.2017	-0.642	25.2017	-0.777	30.2017	-0.596	35.2017	-0.684
0.20194	-0.583	5.20194	-0.577	10.2019	-0.701	15.2019	-0.679	20.2019	-0.691	25.2019	-0.76	30.2019	-0.603	35.2019	-0.691
0.20225	-0.594	5.20225	-0.585	10.2022	-0.629	15.2022	-0.692	20.2022	-0.667	25.2022	-0.751	30.2022	-0.606	35.2022	-0.697
0.20253	-0.566	5.20253	-0.567	10.2025	-0.583	15.2025	-0.703	20.2025	-0.657	25.2025	-0.76	30.2025	-0.606	35.2025	-0.703
0.20281	-0.543	5.20281	-0.553	10.2028	-0.578	15.2028	-0.707	20.2028	-0.665	25.2028	-0.774	30.2028	-0.609	35.2028	-0.689
0.20308	-0.527	5.20308	-0.539	10.2031	-0.586	15.2031	-0.69	20.2031	-0.673	25.2031	-0.791	30.2031	-0.608	35.2031	-0.671
0.20339	-0.529	5.20339	-0.55	10.2034	-0.598	15.2034	-0.656	20.2034	-0.708	25.2034	-0.823	30.2034	-0.602	35.2034	-0.673
0.20367	-0.539	5.20367	-0.54	10.2037	-0.6	15.2037	-0.655	20.2037	-0.689	25.2037	-0.783	30.2037	-0.604	35.2037	-0.68
0.20394	-0.552	5.20394	-0.546	10.2039	-0.59	15.2039	-0.659	20.2039	-0.686	25.2039	-0.779	30.2039	-0.608	35.2039	-0.683
0.20422	-0.561	5.20422	-0.556	10.2042	-0.598	15.2042	-0.67	20.2042	-0.675	25.2042	-0.784	30.2042	-0.616	35.2042	-0.686
0.20453	-0.584	5.20453	-0.564	10.2045	-0.603	15.2045	-0.671	20.2045	-0.69	25.2045	-0.776	30.2045	-0.625	35.2045	-0.691
0.20481	-0.61	5.20481	-0.554	10.2048	-0.604	15.2048	-0.663	20.2048	-0.689	25.2048	-0.794	30.2048	-0.612	35.2048	-0.696
0.20508	-0.63	5.20508	-0.566	10.2051	-0.608	15.2051	-0.674	20.2051	-0.667	25.2051	-0.769	30.2051	-0.634	35.2051	-0.7
0.20536	-0.616	5.20536	-0.578	10.2054	-0.61	15.2054	-0.633	20.2054	-0.683	25.2054	-0.737	30.2054	-0.634	35.2054	-0.698
0.20564	-0.603	5.20564	-0.573	10.2056	-0.601	15.2056	-0.558	20.2056	-0.697	25.2056	-0.748	30.2056	-0.638	35.2056	-0.711
0.20594	-0.605	5.20594	-0.583	10.2059	-0.597	15.2059	-0.559	20.2059	-0.696	25.2059	-0.746	30.2059	-0.634	35.2059	-0.717
0.20622	-0.602	5.20622	-0.567	10.2062	-0.612	15.2062	-0.57	20.2062	-0.657	25.2062	-0.76	30.2062	-0.635	35.2062	-0.703
0.2065	-0.61	5.2065	-0.564	10.2065	-0.616	15.2065	-0.578	20.2065	-0.665	25.2065	-0.773	30.2065	-0.634	35.2065	-0.721
0.20678	-0.63	5.20678	-0.574	10.2068	-0.633	15.2068	-0.584	20.2068	-0.675	25.2068	-0.754	30.2068	-0.641	35.2068	-0.715
0.20708	-0.594	5.20708	-0.574	10.2071	-0.621	15.2071	-0.587	20.2071	-0.685	25.2071	-0.773	30.2071	-0.645	35.2071	-0.718
0.20736	-0.596	5.20736	-0.57	10.2074	-0.617	15.2074	-0.579	20.2074	-0.704	25.2074	-0.775	30.2074	-0.634	35.2074	-0.723
0.20764	-0.603	5.20764	-0.575	10.2076	-0.622	15.2076	-0.591	20.2076	-0.688	25.2076	-0.787	30.2076	-0.639	35.2076	-0.726
0.20792	-0.61	5.20792	-0.581	10.2079	-0.65	15.2079	-0.577	20.2079	-0.691	25.2079	-0.803	30.2079	-0.633	35.2079	-0.73
0.20822	-0.613	5.20822	-0.576	10.2082	-0.678	15.2082	-0.582	20.2082	-0.697	25.2082	-0.816	30.2082	-0.55	35.2082	-0.724
0.2085	-0.632	5.2085	-0.555	10.2085	-0.689	15.2085	-0.594	20.2085	-0.703	25.2085	-0.807	30.2085	-0.543	35.2085	-0.73
0.20878	-0.622	5.20878	-0.569	10.2088	-0.698	15.2088	-0.606	20.2088	-0.711	25.2088	-0.826	30.2088	-0.545	35.2088	-0.722
0.20906	-0.548	5.20906	-0.58	10.2091	-0.697	15.2091	-0.604	20.2091	-0.705	25.2091	-0.82	30.2091	-0.553	35.2091	-0.725
0.20936	-0.543	5.20936	-0.581	10.2094	-0.671	15.2094	-0.608	20.2094	-0.707	25.2094	-0.837	30.2094	-0.557	35.2094	-0.728
0.20964	-0.544	5.20964	-0.58	10.2096	-0.682	15.2096	-0.568	20.2096	-0.709	25.2096	-0.852	30.2096	-0.562	35.2096	-0.73
0.20992	-0.536	5.20992	-0.579	10.2099	-0.7	15.2099	-0.572	20.2099	-0.707	25.2099	-0.827	30.2099	-0.567	35.2099	-0.735
0.21019	-0.527	5.21019	-0.59	10.2102	-0.713	15.2102	-0.581	20.2102	-0.695	25.2102	-0.817	30.2102	-0.57	35.2102	-0.734
0.2105	-0.528	5.2105	-0.596	10.2105	-0.717	15.2105	-0.596	20.2105	-0.705	25.2105	-0.825	30.2105	-0.575	35.2105	-0.739
0.21078	-0.533	5.21078	-0.603	10.2108	-0.726	15.2108	-0.599	20.2108	-0.72	25.2108	-0.834	30.2108	-0.58	35.2108	-0.732
0.21106	-0.544	5.21106	-0.593	10.2111	-0.743	15.2111	-0.604	20.2111	-0.731	25.2111	-0.839	30.2111	-0.584	35.2111	-0.737
0.21133	-0.551	5.21133	-0.543	10.2113	-0.702	15.2113	-0.613	20.2113	-0.734	25.2113	-0.818	30.2113	-0.575	35.2113	-0.609
0.21161	-0.564	5.21161	-0.547	10.2116	-0.693	15.2116	-0.622	20.2116	-0.747	25.2116	-0.797	30.2116	-0.573	35.2116	-0.606
0.21192	-0.563	5.21192	-0.556	10.2119	-0.704	15.2119	-0.572	20.2119	-0.741	25.2119	-0.799	30.2119	-0.574	35.2119	-0.609
0.21219	-0.567	5.21219	-0.565	10.2122	-0.714	15.2122	-0.564	20.2122	-0.741	25.2122	-0.815	30.2122	-0.574	35.2122	-0.615
0.21247	-0.577	5.21247	-0.565	10.2125	-0.716	15.2125	-0.564	20.2125	-0.746	25.2125	-0.825	30.2125	-0.578	35.2125	-0.628
0.21275	-0.588	5.21275	-0.571	10.2127	-0.717	15.2127	-0.576	20.2127	-0.746	25.2127	-0.8	30.2127	-0.582	35.2127	-0.631
0.21306	-0.599	5.21306	-0.582	10.2131	-0.729	15.2131	-0.578	20.2131	-0.734	25.2131	-0.803	30.2131	-0.582	35.2131	-0.634
0.21333	-0.608	5.21333	-0.564	10.2133	-0.741	15.2133	-0.579	20.2133	-0.746	25.2133	-0.822	30.2133	-0.587	35.2133	-0.64
0.21361	-0.58	5.21361	-0.572	10.2136	-0.739	15.2136	-0.583	20.2136	-0.758	25.2136	-0.829	30.2136	-0.591	35.2136	-0.649
0.21389	-0.566	5.21389	-0.584	10.2139	-0.729	15.2139	-0.593	20.2139	-0.716	25.2139	-0.843	30.2139	-0.596	35.2139	-0.649
0.21419	-0.568	5.21419	-0.601	10.2142	-0.746	15.2142	-0.599	20.2142	-0.727	25.2142	-0.857	30.2142	-0.596	35.2142	-0.652
0.21447	-0.57	5.21447	-0.592	10.2145	-0.761	15.2145	-0.602	20.2145	-0.708	25.2145	-0.839	30.2145	-0.597	35.2145	-0.655
0.21475	-0.572	5.21475	-0.584	10.2148	-0.782	15.2148	-0.599	20.2147	-0.703	25.2147	-0.834	30.2147	-0.597	35.2148	-0.659
0.21503	-0.577	5.21503	-0.582	10.215	-0.762	15.215	-0.604	20.215	-0.712	25.215	-0.847	30.215	-0.6	35.215	-0.664
0.21533	-0.589	5.21533	-0.586	10.2153	-0.748	15.2153	-0.613	20.2153	-0.722	25.2153	-0.815	30.2153	-0.605	35.2153	-0.65
0.21561	-0.582	5.21561	-0.594	10.2156	-0.761	15.2156	-0.579	20.2156	-0.73	25.2156	-0.827	30.2156	-0.61	35.2156	-0.655
0.21589	-0.596	5.21589	-0.604	10.2159	-0.764	15.2159	-0.586	20.2159	-0.737	25.2159	-0.847	30.2159	-0.617	35.2159	-0.659
0.21617	-0.597	5.21617	-0.596	10.2162	-0.747	15.2162	-0.597	20.2162	-0.731	25.2162	-0.836	30.2162	-0.63	35.2162	-0.665
0.21647	-0.605	5.21647	-0.611	10.2165	-0.748	15.2165	-0.608	20.2165	-0.733	25.2165	-0.856	30.2165	-0.616	35.2165	-0.669
0.21675	-0.614	5.21675	-0.629	10.2167	-0.751	15.2167	-0.608	20.2168	-0.719	25.2168	-0.858	30.2168	-0.617	35.2167	-0.671
0.21703	-0.63	5.21703	-0.635	10.217	-0.729	15.217	-0.589	20.217	-0.717	25.217	-0.832	30.217	-0.61	35.217	-0.674
0.21731	-0.568	5.21731	-0.638	10.2173	-0.739	15.2173	-0.597	20.2173	-0.729	25.2173	-0.829	30.2173	-0.611	35.2173	-0.682
0.21761	-0.563	5.21761	-0.65	10.2176	-0.619	15.2176	-0.607	20.2176	-0.722	25.2176	-0.56	30.2176	-0.614	35.2176	-0.691
0.21789	-0.571	5.21789	-0.642	10.2179	-0.582	15.2179	-0.61	20.2179	-0.717	25.2179	-0.55	30.2179	-0.619	35.2179	-0.675
0.21817	-0.57	5.21817	-0.636	10.2182	-0.592	15.2182	-0.614	20.2182	-0.721	25.2182	-0.56	30.2182	-0.621	35.2182	-0.671
0.21844	-0.517	5.21844	-0.635	10.2184	-0.602	15.2184	-0.6	20.2184	-0.733	25.2184	-0.574	30.2184	-0.629	35.2184	-0.676
0.21872	-0.518	5.21872	-0.585	10.2187	-0.611	15.2187	-0.604	20.2187	-0.719	25.2187	-0.582	30.2187	-0.629	35.2187	-0.664
0.21903	-0.537	5.21903	-0.588	10.219	-0.602	15.219	-0.609	20.219	-0.732	25.219	-0.591	30.219	-0.635	35.219	-0.663
0.21931	-0.544	5.21931	-0.6	10.2193	-0.61	15.2193	-0.6	20.2193	-0.741	25.2193	-0.6	30.2193	-0.641	35.2193	-0.665
0.21958	-0.552	5.21958	-0.614	10.2196	-0.609	15.2196	-0.608	20.2196	-0.728	25.2196	-0.618	30.2196	-0.646	35.2196	-0.663
0.21986	-0.537	5.21986	-0.621	10.2199	-0.629	15.2199	-0.614	20.2199	-0.703	25.2199	-0.614	30.2199	-0.634	35.2199	-0.667
0.22017	-0.534	5.22017	-0.617	10.2202	-0.611	15.2202	-0.616	20.2202	-0.712	25.2202	-0.627	30.2202	-0.634	35.2202	-0.667
0.22044	-0.539	5.22044	-0.624	10.2204	-0.619	15.2204	-0.626	20.2204	-0.744	25.2204	-0.638	30.2204	-0.636	35.2204	-0.672
0.22072	-0.55	5.22072	-0.629	10.2207	-0.624	15.2207	-0.624	20.2207	-0.736	25.2207	-0.635	30.2207	-0.642	35.2207	-0.676
0.221	-0.552	5.221	-0.625	10.221	-0.633	15.221	-0.635	20.221	-0.731	25.221	-0.638	30.221	-0.633	35.221	-0.687
0.22131	-0.556	5.22131	-0.621	10.2213	-0.627	15.2213	-0.651	20.2213	-0.727	25.2213	-0.627	30.2213	-0.635	35.2213	-0.687
0.22158	-0.567	5.22158	-0.629	10.2216	-0.629	15.2216	-0.664	20.2216	-0.719	25.2216	-0.637	30.2216	-0.633	35.2216	-0.681
0.22186	-0.567	5.22186	-0.639	10.2219	-0.645	15.2219	-0.641	20.2219	-0.768	25.2219	-0.629	30.2219	-0.637	35.2219	-0.681
0.22214	-0.71	5.22214	-0.629	10.2221	-0.659	15.2221	-0.635	20.2221	-0.775	25.2221	-0.641	30.2221	-0.645	35.2221	-0.683
0.22244	-0.65	5.22244	-0.639	10.2224	-0.609	15.2224	-0.642	20.2224	-0.748	25.2224	-0.639	30.2224	-0.644	35.2224	-0.69
0.22272	-0.64	5.22272	-0.649	10.2227	-0.622	15.2227	-0.641	20.2227	-0.722	25.2227	-0.649	30.2227	-0.647	35.2227	-0.612
0.223	-0.677	5.223	-0.607	10.223	-0.625	15.223	-0.646	20.223	-0.713	25.223	-0.666	30.223	-0.653	35.223	-0.611
0.22328	-0.678	5.22328	-0.609	10.2233	-0.633	15.2233	-0.654	20.2233	-0.645	25.2233	-0.683	30.2233	-0.655	35.2233	-0.618
0.22358	-0.68	5.22358	-0.624	10.2236	-0.623	15.2236	-0.638	20.2236	-0.633	25.2236	-0.661	30.2236	-0.641	35.2236	-0.626
0.22386	-0.655	5.22386	-0.63	10.2239	-0.622	15.2239	-0.653	20.2239	-0.636	25.2239	-0.653	30.2239	-0.674	35.2239	-0.627
0.22414	-0.636	5.22414	-0.62	10.2241	-0.612	15.2241	-0.657	20.2241	-0.654	25.2241	-0.663	30.2241	-0.669	35.2241	-0.632
0.22442	-0.644	5.22442	-0.62	10.2244	-0.606	15.2244	-0.581	20.2244	-0.646	25.2244	-0.666	30.2244	-0.679	35.2244	-0.627
0.22472	-0.621	5.22472	-0.627	10.2247	-0.613	15.2247	-0.561	20.2247	-0.663	25.2247	-0.683	30.2247	-0.687	35.2247	-0.633
0.225	-0.627	5.225	-0.633	10.225	-0.625	15.225	-0.555	20.225	-0.656	25.225	-0.699	30.225	-0.668	35.225	-0.641
0.22528	-0.624	5.22528	-0.627	10.2253	-0.641	15.2253	-0.563	20.2253	-0.655	25.2253	-0.69	30.2253	-0.67	35.2253	-0.642
0.22556	-0.627	5.22556	-0.63	10.2256	-0.63	15.2256	-0.573	20.2256	-0.675	25.2256	-0.708	30.2256	-0.68	35.2256	-0.638
0.22583	-0.635	5.22583	-0.645	10.2258	-0.642	15.2258	-0.561	20.2258	-0.627	25.2258	-0.723	30.2258	-0.674	35.2258	-0.635
0.22614	-0.638	5.22614	-0.637	10.2261	-0.648	15.2261	-0.566	20.2261	-0.608	25.2261	-0.703	30.2261	-0.674	35.2261	-0.639
0.22642	-0.631	5.22642	-0.648	10.2264	-0.653	15.2264	-0.578	20.2264	-0.664	25.2264	-0.711	30.2264	-0.677	35.2264	-0.637
0.22669	-0.635	5.22669	-0.642	10.2267	-0.646	15.2267	-0.591	20.2267	-0.668	25.2267	-0.725	30.2267	-0.646	35.2267	-0.64
0.22697	-0.626	5.22697	-0.649	10.227	-0.655	15.227	-0.591	20.227	-0.652	25.227	-0.737	30.227	-0.636	35.227	-0.644
0.22728	-0.627	5.22728	-0.661	10.2273	-0.67	15.2273	-0.589	20.2273	-0.657	25.2273	-0.731	30.2273	-0.642	35.2273	-0.649
0.22756	-0.628	5.22756	-0.619	10.2276	-0.626	15.2276	-0.596	20.2276	-0.646	25.2276	-0.721	30.2276	-0.649	35.2276	-0.634
0.22783	-0.644	5.22783	-0.632	10.2278	-0.621	15.2278	-0.594	20.2278	-0.651	25.2278	-0.712	30.2278	-0.672	35.2278	-0.637
0.22811	-0.647	5.22811	-0.643	10.2281	-0.626	15.2281	-0.597	20.2281	-0.637	25.2281	-0.723	30.2281	-0.657	35.2281	-0.627
0.22842	-0.606	5.22842	-0.634	10.2284	-0.637	15.2284	-0.608	20.2284	-0.64	25.2284	-0.73	30.2284	-0.661	35.2284	-0.631
0.22869	-0.604	5.22869	-0.646	10.2287	-0.649	15.2287	-0.602	20.2287	-0.632	25.2287	-0.751	30.2287	-0.668	35.2287	-0.637
0.22897	-0.622	5.22897	-0.662	10.229	-0.646	15.229	-0.604	20.229	-0.637	25.229	-0.743	30.229	-0.672	35.229	-0.637
0.22925	-0.622	5.22925	-0.656	10.2293	-0.652	15.2293	-0.612	20.2293	-0.642	25.2293	-0.703	30.2293	-0.678	35.2293	-0.643
0.22956	-0.604	5.22956	-0.645	10.2296	-0.66	15.2296	-0.627	20.2296	-0.66	25.2296	-0.709	30.2296	-0.678	35.2296	-0.65
0.22983	-0.633	5.22983	-0.652	10.2298	-0.66	15.2298	-0.64	20.2298	-0.666	25.2298	-0.721	30.2298	-0.684	35.2298	-0.652
0.23011	-0.621	5.23011	-0.657	10.2301	-0.671	15.2301	-0.611	20.2301	-0.658	25.2301	-0.738	30.2301	-0.664	35.2301	-0.656
0.23039	-0.604	5.23039	-0.655	10.2304	-0.668	15.2304	-0.623	20.2304	-0.664	25.2304	-0.762	30.2304	-0.67	35.2304	-0.659
0.23069	-0.612	5.23069	-0.663	10.2307	-0.677	15.2307	-0.609	20.2307	-0.656	25.2307	-0.777	30.2307	-0.676	35.2307	-0.665
0.23097	-0.611	5.23097	-0.667	10.231	-0.677	15.231	-0.615	20.231	-0.659	25.231	-0.745	30.231	-0.687	35.231	-0.66
0.23125	-0.621	5.23125	-0.606	10.2312	-0.686	15.2312	-0.61	20.2312	-0.671	25.2312	-0.756	30.2312	-0.673	35.2313	-0.661
0.23153	-0.632	5.23153	-0.585	10.2315	-0.663	15.2315	-0.624	20.2315	-0.66	25.2315	-0.766	30.2315	-0.67	35.2315	-0.664
0.23183	-0.629	5.23183	-0.595	10.2318	-0.662	15.2318	-0.631	20.2318	-0.672	25.2318	-0.773	30.2318	-0.675	35.2318	-0.669
0.23211	-0.647	5.23211	-0.606	10.2321	-0.68	15.2321	-0.621	20.2321	-0.689	25.2321	-0.779	30.2321	-0.68	35.2321	-0.668
0.23239	-0.652	5.23239	-0.604	10.2324	-0.696	15.2324	-0.626	20.2324	-0.674	25.2324	-0.764	30.2324	-0.686	35.2324	-0.669
0.23267	-0.664	5.23267	-0.616	10.2327	-0.683	15.2327	-0.608	20.2327	-0.672	25.2327	-0.728	30.2327	-0.69	35.2327	-0.664
0.23294	-0.661	5.23294	-0.603	10.2329	-0.679	15.2329	-0.618	20.2329	-0.66	25.2329	-0.74	30.2329	-0.693	35.2329	-0.667
0.23325	-0.651	5.23325	-0.602	10.2332	-0.668	15.2332	-0.617	20.2333	-0.646	25.2333	-0.735	30.2333	-0.684	35.2332	-0.671
0.23353	-0.664	5.23353	-0.598	10.2335	-0.683	15.2335	-0.624	20.2335	-0.649	25.2335	-0.744	30.2335	-0.69	35.2335	-0.675
0.23381	-0.619	5.23381	-0.611	10.2338	-0.664	15.2338	-0.621	20.2338	-0.658	25.2338	-0.76	30.2338	-0.518	35.2338	-0.695
0.23408	-0.59	5.23408	-0.623	10.2341	-0.658	15.2341	-0.604	20.2341	-0.608	25.2341	-0.743	30.2341	-0.523	35.2341	-0.693
0.23439	-0.594	5.23439	-0.611	10.2344	-0.669	15.2344	-0.582	20.2344	-0.616	25.2344	-0.763	30.2344	-0.526	35.2344	-0.701
0.23467	-0.593	5.23467	-0.619	10.2347	-0.667	15.2347	-0.588	20.2347	-0.614	25.2347	-0.778	30.2347	-0.528	35.2347	-0.702
0.23494	-0.609	5.23494	-0.631	10.2349	-0.649	15.2349	-0.598	20.2349	-0.623	25.2349	-0.785	30.2349	-0.53	35.2349	-0.705
0.23522	-0.608	5.23522	-0.639	10.2352	-0.657	15.2352	-0.604	20.2352	-0.632	25.2352	-0.821	30.2352	-0.536	35.2352	-0.7
0.23553	-0.622	5.23553	-0.627	10.2355	-0.674	15.2355	-0.596	20.2355	-0.627	25.2355	-0.795	30.2355	-0.544	35.2355	-0.705
0.23581	-0.636	5.23581	-0.646	10.2358	-0.686	15.2358	-0.602	20.2358	-0.641	25.2358	-0.809	30.2358	-0.54	35.2358	-0.628
0.23608	-0.627	5.23608	-0.655	10.2361	-0.677	15.2361	-0.603	20.2361	-0.629	25.2361	-0.808	30.2361	-0.542	35.2361	-0.636
0.23636	-0.638	5.23636	-0.637	10.2364	-0.687	15.2364	-0.604	20.2364	-0.622	25.2364	-0.824	30.2364	-0.547	35.2364	-0.642
0.23667	-0.651	5.23667	-0.637	10.2367	-0.705	15.2367	-0.612	20.2367	-0.626	25.2367	-0.842	30.2367	-0.55	35.2367	-0.64
0.23694	-0.63	5.23694	-0.65	10.2369	-0.696	15.2369	-0.613	20.2369	-0.622	25.2369	-0.818	30.2369	-0.555	35.2369	-0.627
0.23722	-0.642	5.23722	-0.65	10.2372	-0.698	15.2372	-0.62	20.2372	-0.63	25.2372	-0.823	30.2372	-0.559	35.2372	-0.632
0.2375	-0.654	5.2375	-0.616	10.2375	-0.702	15.2375	-0.633	20.2375	-0.629	25.2375	-0.834	30.2375	-0.551	35.2375	-0.636
0.23781	-0.657	5.23781	-0.623	10.2378	-0.715	15.2378	-0.644	20.2378	-0.638	25.2378	-0.849	30.2378	-0.553	35.2378	-0.638
0.23808	-0.639	5.23808	-0.63	10.2381	-0.709	15.2381	-0.65	20.2381	-0.647	25.2381	-0.823	30.2381	-0.556	35.2381	-0.644
0.23836	-0.644	5.23836	-0.628	10.2384	-0.703	15.2384	-0.65	20.2384	-0.672	25.2384	-0.836	30.2384	-0.563	35.2384	-0.645
0.23864	-0.652	5.23864	-0.618	10.2386	-0.704	15.2386	-0.677	20.2386	-0.659	25.2386	-0.814	30.2386	-0.56	35.2386	-0.649
0.23894	-0.666	5.23894	-0.609	10.2389	-0.707	15.2389	-0.667	20.2389	-0.642	25.2389	-0.827	30.2389	-0.565	35.2389	-0.655
0.23922	-0.669	5.23922	-0.615	10.2392	-0.707	15.2392	-0.673	20.2392	-0.596	25.2392	-0.852	30.2392	-0.571	35.2392	-0.653
0.2395	-0.68	5.2395	-0.59	10.2395	-0.711	15.2395	-0.689	20.2395	-0.6	25.2395	-0.867	30.2395	-0.578	35.2395	-0.66
0.23978	-0.686	5.23978	-0.599	10.2398	-0.729	15.2398	-0.693	20.2398	-0.606	25.2398	-0.832	30.2398	-0.58	35.2398	-0.661
0.24006	-0.6	5.24006	-0.612	10.2401	-0.717	15.2401	-0.662	20.2401	-0.616	25.2401	-0.867	30.2401	-0.565	35.2401	-0.664
0.24036	-0.586	5.24036	-0.591	10.2404	-0.718	15.2404	-0.666	20.2404	-0.608	25.2404	-0.858	30.2404	-0.582	35.2404	-0.665
0.24064	-0.608	5.24064	-0.605	10.2406	-0.716	15.2406	-0.674	20.2406	-0.605	25.2406	-0.846	30.2406	-0.583	35.2406	-0.667
0.24092	-0.608	5.24092	-0.592	10.2409	-0.718	15.2409	-0.686	20.2409	-0.608	25.2409	-0.854	30.2409	-0.573	35.2409	-0.671
0.24119	-0.619	5.24119	-0.605	10.2412	-0.678	15.2412	-0.697	20.2412	-0.607	25.2412	-0.834	30.2412	-0.577	35.2412	-0.645
0.2415	-0.617	5.2415	-0.617	10.2415	-0.692	15.2415	-0.719	20.2415	-0.619	25.2415	-0.846	30.2415	-0.579	35.2415	-0.648
0.24178	-0.622	5.24178	-0.612	10.2418	-0.704	15.2418	-0.656	20.2418	-0.627	25.2418	-0.866	30.2418	-0.58	35.2418	-0.649
0.24206	-0.615	5.24206	-0.622	10.2421	-0.698	15.2421	-0.578	20.2421	-0.611	25.2421	-0.851	30.2421	-0.579	35.2421	-0.652
0.24233	-0.624	5.24233	-0.637	10.2423	-0.701	15.2423	-0.583	20.2423	-0.617	25.2423	-0.826	30.2423	-0.582	35.2423	-0.664
0.24264	-0.631	5.24264	-0.643	10.2426	-0.689	15.2426	-0.588	20.2426	-0.631	25.2426	-0.843	30.2426	-0.581	35.2426	-0.67
0.24292	-0.65	5.24292	-0.628	10.2429	-0.69	15.2429	-0.594	20.2429	-0.63	25.2429	-0.844	30.2429	-0.586	35.2429	-0.674
0.24319	-0.651	5.24319	-0.633	10.2432	-0.704	15.2432	-0.605	20.2432	-0.623	25.2432	-0.869	30.2432	-0.592	35.2432	-0.676
0.24347	-0.639	5.24347	-0.63	10.2435	-0.671	15.2435	-0.612	20.2435	-0.626	25.2435	-0.747	30.2435	-0.592	35.2435	-0.662
0.24378	-0.676	5.24378	-0.615	10.2438	-0.673	15.2438	-0.627	20.2438	-0.624	25.2438	-0.572	30.2438	-0.598	35.2438	-0.666
0.24406	-0.667	5.24406	-0.585	10.2441	-0.683	15.2441	-0.61	20.2441	-0.62	25.2441	-0.581	30.2441	-0.607	35.2441	-0.665
0.24433	-0.636	5.24433	-0.594	10.2443	-0.677	15.2443	-0.571	20.2443	-0.623	25.2443	-0.596	30.2443	-0.616	35.2443	-0.667
0.24461	-0.621	5.24461	-0.58	10.2446	-0.678	15.2446	-0.574	20.2446	-0.621	25.2446	-0.58	30.2446	-0.618	35.2446	-0.669
0.24492	-0.631	5.24492	-0.599	10.2449	-0.684	15.2449	-0.577	20.2449	-0.604	25.2449	-0.594	30.2449	-0.602	35.2449	-0.671
0.24519	-0.655	5.24519	-0.605	10.2452	-0.668	15.2452	-0.578	20.2452	-0.61	25.2452	-0.59	30.2452	-0.6	35.2452	-0.677
0.24547	-0.675	5.24547	-0.615	10.2455	-0.675	15.2455	-0.583	20.2455	-0.628	25.2455	-0.585	30.2455	-0.598	35.2455	-0.68
0.24575	-0.685	5.24575	-0.61	10.2457	-0.685	15.2457	-0.597	20.2458	-0.645	25.2458	-0.6	30.2458	-0.604	35.2458	-0.664
0.24606	-0.687	5.24606	-0.614	10.2461	-0.687	15.2461	-0.601	20.2461	-0.619	25.2461	-0.608	30.2461	-0.608	35.2461	-0.669
0.24633	-0.702	5.24633	-0.625	10.2463	-0.682	15.2463	-0.573	20.2463	-0.627	25.2463	-0.613	30.2463	-0.603	35.2463	-0.674
0.24661	-0.691	5.24661	-0.633	10.2466	-0.679	15.2466	-0.574	20.2466	-0.639	25.2466	-0.606	30.2466	-0.609	35.2466	-0.674
0.24689	-0.708	5.24689	-0.631	10.2469	-0.693	15.2469	-0.582	20.2469	-0.65	25.2469	-0.62	30.2469	-0.613	35.2469	-0.603
0.24717	-0.724	5.24717	-0.609	10.2472	-0.703	15.2472	-0.592	20.2472	-0.651	25.2472	-0.632	30.2472	-0.615	35.2472	-0.603
0.24747	-0.647	5.24747	-0.615	10.2475	-0.695	15.2475	-0.59	20.2475	-0.665	25.2475	-0.614	30.2475	-0.603	35.2475	-0.608
0.24775	-0.648	5.24775	-0.609	10.2477	-0.711	15.2477	-0.598	20.2477	-0.645	25.2477	-0.621	30.2477	-0.605	35.2478	-0.612
0.24803	-0.635	5.24803	-0.622	10.248	-0.714	15.248	-0.604	20.248	-0.662	25.248	-0.62	30.248	-0.603	35.248	-0.614
0.24831	-0.647	5.24831	-0.63	10.2483	-0.722	15.2483	-0.619	20.2483	-0.677	25.2483	-0.602	30.2483	-0.525	35.2483	-0.615
0.24861	-0.642	5.24861	-0.629	10.2486	-0.716	15.2486	-0.634	20.2486	-0.666	25.2486	-0.613	30.2486	-0.527	35.2486	-0.62
0.24889	-0.638	5.24889	-0.636	10.2489	-0.727	15.2489	-0.596	20.2489	-0.674	25.2489	-0.63	30.2489	-0.533	35.2489	-0.628
0.24917	-0.64	5.24917	-0.644	10.2492	-0.735	15.2492	-0.592	20.2492	-0.684	25.2492	-0.658	30.2492	-0.536	35.2492	-0.637
0.24944	-0.641	5.24944	-0.65	10.2494	-0.724	15.2494	-0.593	20.2494	-0.684	25.2494	-0.669	30.2494	-0.535	35.2494	-0.638
0.24975	-0.667	5.24975	-0.598	10.2498	-0.728	15.2498	-0.605	20.2497	-0.697	25.2497	-0.659	30.2497	-0.537	35.2497	-0.635
0.25003	-0.675	5.25003	-0.592	10.25	-0.724	15.25	-0.615	20.25	-0.705	25.25	-0.667	30.25	-0.54	35.25	-0.623
0.25031	-0.692	5.25031	-0.605	10.2503	-0.717	15.2503	-0.629	20.2503	-0.708	25.2503	-0.667	30.2503	-0.537	35.2503	-0.625
0.25058	-0.699	5.25058	-0.602	10.2506	-0.699	15.2506	-0.552	20.2506	-0.713	25.2506	-0.662	30.2506	-0.54	35.2506	-0.626
0.25089	-0.68	5.25089	-0.61	10.2509	-0.684	15.2509	-0.556	20.2509	-0.704	25.2509	-0.671	30.2509	-0.542	35.2509	-0.629
0.25117	-0.637	5.25117	-0.617	10.2512	-0.688	15.2512	-0.561	20.2512	-0.711	25.2512	-0.642	30.2512	-0.558	35.2512	-0.635
0.25144	-0.648	5.25144	-0.613	10.2514	-0.694	15.2514	-0.573	20.2514	-0.699	25.2514	-0.654	30.2514	-0.554	35.2514	-0.638
0.25172	-0.675	5.25172	-0.615	10.2517	-0.692	15.2517	-0.583	20.2517	-0.706	25.2517	-0.667	30.2517	-0.554	35.2517	-0.64
0.25203	-0.653	5.25203	-0.626	10.252	-0.714	15.252	-0.59	20.252	-0.715	25.252	-0.682	30.252	-0.559	35.252	-0.636
0.25231	-0.664	5.25231	-0.624	10.2523	-0.73	15.2523	-0.607	20.2523	-0.722	25.2523	-0.69	30.2523	-0.564	35.2523	-0.635
0.25258	-0.671	5.25258	-0.624	10.2526	-0.743	15.2526	-0.592	20.2526	-0.719	25.2526	-0.701	30.2526	-0.567	35.2526	-0.64
0.25286	-0.667	5.25286	-0.633	10.2529	-0.751	15.2529	-0.604	20.2529	-0.741	25.2529	-0.686	30.2529	-0.567	35.2529	-0.642
0.25317	-0.682	5.25317	-0.64	10.2532	-0.76	15.2532	-0.614	20.2532	-0.729	25.2532	-0.693	30.2532	-0.57	35.2532	-0.646
0.25344	-0.687	5.25344	-0.655	10.2534	-0.763	15.2534	-0.608	20.2534	-0.601	25.2534	-0.681	30.2534	-0.575	35.2534	-0.649
0.25372	-0.697	5.25372	-0.651	10.2537	-0.754	15.2537	-0.604	20.2537	-0.613	25.2537	-0.698	30.2537	-0.573	35.2537	-0.646
0.254	-0.693	5.254	-0.642	10.254	-0.75	15.254	-0.615	20.254	-0.612	25.254	-0.734	30.254	-0.576	35.254	-0.642
0.25428	-0.703	5.25428	-0.622	10.2543	-0.752	15.2543	-0.616	20.2543	-0.619	25.2543	-0.725	30.2543	-0.579	35.2543	-0.659
0.25458	-0.711	5.25458	-0.586	10.2546	-0.737	15.2546	-0.61	20.2546	-0.628	25.2546	-0.741	30.2546	-0.577	35.2546	-0.663
0.25486	-0.702	5.25486	-0.594	10.2549	-0.748	15.2549	-0.593	20.2549	-0.622	25.2549	-0.755	30.2549	-0.579	35.2549	-0.662
0.25514	-0.653	5.25514	-0.597	10.2551	-0.751	15.2551	-0.582	20.2551	-0.624	25.2551	-0.761	30.2551	-0.579	35.2551	-0.668
0.25542	-0.62	5.25542	-0.608	10.2554	-0.768	15.2554	-0.557	20.2554	-0.626	25.2554	-0.736	30.2554	-0.58	35.2554	-0.665
0.25572	-0.632	5.25572	-0.589	10.2557	-0.768	15.2557	-0.558	20.2557	-0.618	25.2557	-0.725	30.2557	-0.584	35.2557	-0.67
0.256	-0.624	5.256	-0.603	10.256	-0.762	15.256	-0.567	20.256	-0.626	25.256	-0.712	30.256	-0.585	35.256	-0.678
0.25628	-0.626	5.25628	-0.61	10.2563	-0.779	15.2563	-0.577	20.2563	-0.627	25.2563	-0.704	30.2563	-0.586	35.2563	-0.678
0.25656	-0.637	5.25656	-0.603	10.2566	-0.788	15.2566	-0.591	20.2566	-0.598	25.2566	-0.721	30.2566	-0.567	35.2566	-0.664
0.25686	-0.658	5.25686	-0.613	10.2569	-0.774	15.2569	-0.602	20.2569	-0.615	25.2569	-0.728	30.2569	-0.552	35.2569	-0.664
0.25714	-0.667	5.25714	-0.626	10.2571	-0.79	15.2571	-0.615	20.2571	-0.623	25.2571	-0.758	30.2571	-0.557	35.2571	-0.67
0.25742	-0.677	5.25742	-0.615	10.2574	-0.801	15.2574	-0.593	20.2574	-0.622	25.2574	-0.731	30.2574	-0.559	35.2574	-0.674
0.25769	-0.668	5.25769	-0.621	10.2577	-0.813	15.2577	-0.603	20.2577	-0.623	25.2577	-0.74	30.2577	-0.561	35.2577	-0.682
0.258	-0.675	5.258	-0.631	10.258	-0.836	15.258	-0.611	20.258	-0.606	25.258	-0.751	30.258	-0.561	35.258	-0.676
0.25828	-0.688	5.25828	-0.64	10.2583	-0.795	15.2583	-0.613	20.2583	-0.613	25.2583	-0.761	30.2583	-0.562	35.2583	-0.67
0.25856	-0.692	5.25856	-0.622	10.2586	-0.808	15.2586	-0.607	20.2586	-0.62	25.2586	-0.747	30.2586	-0.58	35.2586	-0.671
0.25883	-0.692	5.25883	-0.628	10.2588	-0.822	15.2588	-0.611	20.2588	-0.626	25.2588	-0.761	30.2588	-0.586	35.2588	-0.698
0.25914	-0.638	5.25914	-0.629	10.2591	-0.826	15.2591	-0.619	20.2591	-0.632	25.2591	-0.777	30.2591	-0.578	35.2591	-0.692
0.25942	-0.614	5.25942	-0.63	10.2594	-0.79	15.2594	-0.629	20.2594	-0.633	25.2594	-0.759	30.2594	-0.582	35.2594	-0.696
0.25969	-0.606	5.25969	-0.636	10.2597	-0.782	15.2597	-0.633	20.2597	-0.626	25.2597	-0.762	30.2597	-0.586	35.2597	-0.7
0.25997	-0.62	5.25997	-0.644	10.26	-0.795	15.26	-0.618	20.26	-0.616	25.26	-0.773	30.26	-0.591	35.26	-0.706
0.26028	-0.625	5.26028	-0.652	10.2603	-0.812	15.2603	-0.637	20.2603	-0.63	25.2603	-0.787	30.2603	-0.59	35.2603	-0.707
0.26056	-0.636	5.26056	-0.635	10.2606	-0.799	15.2606	-0.647	20.2606	-0.633	25.2606	-0.804	30.2606	-0.585	35.2606	-0.713
0.26083	-0.653	5.26083	-0.638	10.2608	-0.816	15.2608	-0.658	20.2608	-0.626	25.2608	-0.816	30.2608	-0.592	35.2608	-0.715
0.26111	-0.663	5.26111	-0.651	10.2611	-0.831	15.2611	-0.627	20.2611	-0.63	25.2611	-0.783	30.2611	-0.598	35.2611	-0.71
0.26139	-0.639	5.26139	-0.653	10.2614	-0.846	15.2614	-0.628	20.2614	-0.646	25.2614	-0.791	30.2614	-0.605	35.2614	-0.72
0.26169	-0.656	5.26169	-0.652	10.2617	-0.831	15.2617	-0.62	20.2617	-0.62	25.2617	-0.806	30.2617	-0.592	35.2617	-0.711
0.26197	-0.655	5.26197	-0.655	10.262	-0.846	15.262	-0.629	20.262	-0.622	25.262	-0.813	30.262	-0.596	35.262	-0.712
0.26225	-0.664	5.26225	-0.66	10.2622	-0.856	15.2622	-0.628	20.2623	-0.637	25.2623	-0.803	30.2623	-0.603	35.2623	-0.713
0.26253	-0.676	5.26253	-0.654	10.2625	-0.833	15.2625	-0.633	20.2625	-0.643	25.2625	-0.816	30.2625	-0.608	35.2625	-0.713
0.26283	-0.655	5.26283	-0.644	10.2628	-0.806	15.2628	-0.645	20.2628	-0.654	25.2628	-0.824	30.2628	-0.596	35.2628	-0.718
0.26311	-0.637	5.26311	-0.646	10.2631	-0.805	15.2631	-0.655	20.2631	-0.658	25.2631	-0.831	30.2631	-0.601	35.2631	-0.72
0.26339	-0.639	5.26339	-0.595	10.2634	-0.821	15.2634	-0.666	20.2634	-0.667	25.2634	-0.849	30.2634	-0.608	35.2634	-0.723
0.26367	-0.654	5.26367	-0.598	10.2637	-0.797	15.2637	-0.651	20.2637	-0.675	25.2637	-0.817	30.2637	-0.614	35.2637	-0.721
0.26397	-0.648	5.26397	-0.609	10.264	-0.808	15.264	-0.661	20.264	-0.658	25.264	-0.81	30.264	-0.616	35.264	-0.728
0.26425	-0.646	5.26425	-0.595	10.2643	-0.829	15.2643	-0.665	20.2643	-0.636	25.2643	-0.823	30.2643	-0.62	35.2642	-0.735
0.26453	-0.655	5.26453	-0.6	10.2645	-0.847	15.2645	-0.664	20.2645	-0.611	25.2645	-0.836	30.2645	-0.618	35.2645	-0.743
0.26481	-0.624	5.26481	-0.611	10.2648	-0.849	15.2648	-0.673	20.2648	-0.618	25.2648	-0.851	30.2648	-0.616	35.2648	-0.737
0.26511	-0.628	5.26511	-0.595	10.2651	-0.862	15.2651	-0.673	20.2651	-0.632	25.2651	-0.824	30.2651	-0.627	35.2651	-0.741
0.26539	-0.666	5.26539	-0.606	10.2654	-0.866	15.2654	-0.624	20.2654	-0.63	25.2654	-0.812	30.2654	-0.612	35.2654	-0.746
0.26567	-0.689	5.26567	-0.618	10.2657	-0.688	15.2657	-0.577	20.2657	-0.637	25.2657	-0.81	30.2657	-0.617	35.2657	-0.744
0.26594	-0.684	5.26594	-0.611	10.2659	-0.656	15.2659	-0.557	20.2659	-0.639	25.2659	-0.783	30.2659	-0.621	35.2659	-0.747
0.26625	-0.709	5.26625	-0.622	10.2662	-0.664	15.2662	-0.567	20.2662	-0.644	25.2662	-0.788	30.2662	-0.624	35.2662	-0.747
0.26653	-0.663	5.26653	-0.636	10.2665	-0.672	15.2665	-0.563	20.2665	-0.653	25.2665	-0.786	30.2665	-0.632	35.2665	-0.733
0.26681	-0.658	5.26681	-0.637	10.2668	-0.687	15.2668	-0.565	20.2668	-0.657	25.2668	-0.795	30.2668	-0.634	35.2668	-0.735
0.26708	-0.656	5.26708	-0.635	10.2671	-0.667	15.2671	-0.57	20.2671	-0.668	25.2671	-0.815	30.2671	-0.64	35.2671	-0.611
0.26739	-0.624	5.26739	-0.638	10.2674	-0.676	15.2674	-0.58	20.2674	-0.682	25.2674	-0.805	30.2674	-0.645	35.2674	-0.61
0.26767	-0.639	5.26767	-0.643	10.2677	-0.671	15.2677	-0.566	20.2677	-0.691	25.2677	-0.79	30.2677	-0.64	35.2677	-0.615
0.26794	-0.654	5.26794	-0.638	10.2679	-0.683	15.2679	-0.567	20.2679	-0.692	25.2679	-0.799	30.2679	-0.652	35.2679	-0.617
0.26822	-0.67	5.26822	-0.643	10.2682	-0.674	15.2682	-0.573	20.2682	-0.689	25.2682	-0.803	30.2682	-0.639	35.2682	-0.617
0.2685	-0.662	5.2685	-0.628	10.2685	-0.688	15.2685	-0.583	20.2685	-0.701	25.2685	-0.818	30.2685	-0.644	35.2685	-0.624
0.26881	-0.652	5.26881	-0.614	10.2688	-0.685	15.2688	-0.593	20.2688	-0.698	25.2688	-0.799	30.2688	-0.633	35.2688	-0.625
0.26908	-0.591	5.26908	-0.587	10.2691	-0.697	15.2691	-0.6	20.2691	-0.708	25.2691	-0.803	30.2691	-0.64	35.2691	-0.621
0.26936	-0.599	5.26936	-0.595	10.2694	-0.685	15.2694	-0.593	20.2694	-0.711	25.2694	-0.818	30.2694	-0.645	35.2694	-0.621
0.26964	-0.616	5.26964	-0.595	10.2696	-0.692	15.2696	-0.6	20.2696	-0.696	25.2696	-0.84	30.2696	-0.65	35.2696	-0.627
0.26994	-0.622	5.26994	-0.592	10.2699	-0.698	15.2699	-0.592	20.2699	-0.697	25.2699	-0.87	30.2699	-0.648	35.2699	-0.631
0.27022	-0.628	5.27022	-0.603	10.2702	-0.707	15.2702	-0.592	20.2702	-0.648	25.2702	-0.85	30.2702	-0.651	35.2702	-0.637
0.2705	-0.606	5.2705	-0.62	10.2705	-0.718	15.2705	-0.603	20.2705	-0.639	25.2705	-0.664	30.2705	-0.671	35.2705	-0.632
0.27078	-0.616	5.27078	-0.609	10.2708	-0.672	15.2708	-0.593	20.2708	-0.646	25.2708	-0.568	30.2708	-0.678	35.2708	-0.637
0.27108	-0.626	5.27108	-0.616	10.2711	-0.68	15.2711	-0.595	20.2711	-0.652	25.2711	-0.581	30.2711	-0.668	35.2711	-0.633
0.27136	-0.635	5.27136	-0.624	10.2714	-0.696	15.2714	-0.601	20.2714	-0.655	25.2714	-0.586	30.2714	-0.666	35.2714	-0.633
0.27164	-0.631	5.27164	-0.633	10.2716	-0.671	15.2716	-0.607	20.2716	-0.664	25.2716	-0.577	30.2716	-0.672	35.2716	-0.637
0.27192	-0.647	5.27192	-0.612	10.2719	-0.678	15.2719	-0.582	20.2719	-0.666	25.2719	-0.592	30.2719	-0.675	35.2719	-0.643
0.27222	-0.649	5.27222	-0.627	10.2722	-0.688	15.2722	-0.582	20.2722	-0.668	25.2722	-0.6	30.2722	-0.685	35.2722	-0.647
0.2725	-0.641	5.2725	-0.629	10.2725	-0.7	15.2725	-0.577	20.2725	-0.674	25.2725	-0.608	30.2725	-0.679	35.2725	-0.651
0.27278	-0.67	5.27278	-0.613	10.2728	-0.692	15.2728	-0.576	20.2728	-0.68	25.2728	-0.599	30.2728	-0.671	35.2728	-0.637
0.27306	-0.665	5.27306	-0.619	10.2731	-0.704	15.2731	-0.583	20.2731	-0.687	25.2731	-0.601	30.2731	-0.676	35.2731	-0.641
0.27336	-0.682	5.27336	-0.616	10.2734	-0.714	15.2734	-0.593	20.2734	-0.682	25.2734	-0.618	30.2734	-0.676	35.2734	-0.642
0.27364	-0.703	5.27364	-0.626	10.2736	-0.665	15.2736	-0.595	20.2736	-0.694	25.2736	-0.629	30.2736	-0.682	35.2736	-0.647
0.27392	-0.692	5.27392	-0.619	10.2739	-0.674	15.2739	-0.597	20.2739	-0.698	25.2739	-0.621	30.2739	-0.68	35.2739	-0.657
0.27419	-0.7	5.27419	-0.644	10.2742	-0.688	15.2742	-0.602	20.2742	-0.686	25.2742	-0.628	30.2742	-0.684	35.2742	-0.658
0.2745	-0.685	5.2745	-0.651	10.2745	-0.694	15.2745	-0.609	20.2745	-0.696	25.2745	-0.641	30.2745	-0.691	35.2745	-0.664
0.27478	-0.631	5.27478	-0.657	10.2748	-0.702	15.2748	-0.619	20.2748	-0.703	25.2748	-0.656	30.2748	-0.698	35.2748	-0.656
0.27506	-0.651	5.27506	-0.642	10.2751	-0.688	15.2751	-0.62	20.2751	-0.712	25.2751	-0.674	30.2751	-0.698	35.2751	-0.657
0.27533	-0.647	5.27533	-0.658	10.2753	-0.681	15.2753	-0.632	20.2753	-0.713	25.2753	-0.667	30.2753	-0.701	35.2753	-0.658
0.27561	-0.67	5.27561	-0.663	10.2756	-0.68	15.2756	-0.638	20.2756	-0.698	25.2756	-0.675	30.2756	-0.689	35.2756	-0.661
0.27592	-0.681	5.27592	-0.66	10.2759	-0.69	15.2759	-0.612	20.2759	-0.696	25.2759	-0.696	30.2759	-0.694	35.2759	-0.667
0.27619	-0.637	5.27619	-0.604	10.2762	-0.704	15.2762	-0.586	20.2762	-0.701	25.2762	-0.698	30.2762	-0.701	35.2762	-0.674
0.27647	-0.635	5.27647	-0.614	10.2765	-0.691	15.2765	-0.63	20.2765	-0.732	25.2765	-0.689	30.2765	-0.699	35.2765	-0.68
0.27675	-0.645	5.27675	-0.629	10.2767	-0.698	15.2767	-0.621	20.2767	-0.737	25.2767	-0.691	30.2767	-0.706	35.2767	-0.686
0.27706	-0.639	5.27706	-0.622	10.2771	-0.696	15.2771	-0.621	20.2771	-0.709	25.2771	-0.705	30.2771	-0.737	35.2771	-0.674
0.27733	-0.653	5.27733	-0.636	10.2773	-0.684	15.2773	-0.626	20.2773	-0.715	25.2773	-0.724	30.2773	-0.728	35.2773	-0.677
0.27761	-0.648	5.27761	-0.654	10.2776	-0.686	15.2776	-0.631	20.2776	-0.726	25.2776	-0.735	30.2776	-0.733	35.2776	-0.683
0.27778	-0.638	5.27778	-0.619	10.2778	-0.685	15.2778	-0.658	20.2778	-0.718	25.2778	-0.703	30.2778	-0.739	35.2778	-0.667
0.27806	-0.651	5.27806	-0.604	10.2781	-0.699	15.2781	-0.666	20.2781	-0.724	25.2781	-0.703	30.2781	-0.746	35.2781	-0.622
0.27833	-0.651	5.27833	-0.614	10.2783	-0.711	15.2783	-0.642	20.2783	-0.733	25.2783	-0.711	30.2783	-0.727	35.2783	-0.624
0.27889	-0.655	5.27889	-0.628	10.2789	-0.707	15.2789	-0.65	20.2789	-0.716	25.2789	-0.722	30.2789	-0.728	35.2789	-0.615
0.27917	-0.65	5.27917	-0.618	10.2792	-0.709	15.2792	-0.626	20.2792	-0.61	25.2792	-0.772	30.2792	-0.735	35.2792	-0.618
0.27944	-0.658	5.27944	-0.63	10.2794	-0.732	15.2794	-0.621	20.2794	-0.614	25.2794	-0.758	30.2794	-0.735	35.2794	-0.623
0.27972	-0.656	5.27972	-0.65	10.2797	-0.728	15.2797	-0.637	20.2797	-0.624	25.2797	-0.761	30.2797	-0.738	35.2797	-0.629
0.28	-0.64	5.28	-0.612	10.28	-0.726	15.28	-0.597	20.28	-0.63	25.28	-0.756	30.28	-0.736	35.28	-0.627
0.28028	-0.66	5.28028	-0.62	10.2803	-0.73	15.2803	-0.604	20.2803	-0.641	25.2803	-0.77	30.2803	-0.742	35.2803	-0.621
0.28056	-0.662	5.28056	-0.627	10.2806	-0.743	15.2806	-0.597	20.2806	-0.653	25.2806	-0.759	30.2806	-0.733	35.2806	-0.639
0.28083	-0.674	5.28083	-0.628	10.2808	-0.731	15.2808	-0.603	20.2808	-0.635	25.2808	-0.775	30.2808	-0.74	35.2808	-0.638
0.28111	-0.676	5.28111	-0.618	10.2811	-0.739	15.2811	-0.619	20.2811	-0.614	25.2811	-0.749	30.2811	-0.539	35.2811	-0.642
0.28139	-0.697	5.28139	-0.623	10.2814	-0.701	15.2814	-0.613	20.2814	-0.611	25.2814	-0.751	30.2814	-0.541	35.2814	-0.647
0.28167	-0.701	5.28167	-0.635	10.2817	-0.709	15.2817	-0.602	20.2817	-0.607	25.2817	-0.771	30.2817	-0.545	35.2817	-0.651
0.28194	-0.699	5.28194	-0.636	10.2819	-0.7	15.2819	-0.602	20.2819	-0.614	25.2819	-0.743	30.2819	-0.551	35.2819	-0.658
0.28222	-0.712	5.28222	-0.643	10.2822	-0.704	15.2822	-0.609	20.2822	-0.629	25.2822	-0.742	30.2822	-0.55	35.2822	-0.655
0.2825	-0.728	5.2825	-0.657	10.2825	-0.717	15.2825	-0.624	20.2825	-0.634	25.2825	-0.746	30.2825	-0.548	35.2825	-0.655
0.28278	-0.637	5.28278	-0.64	10.2828	-0.717	15.2828	-0.606	20.2828	-0.637	25.2828	-0.764	30.2828	-0.552	35.2828	-0.659
0.28306	-0.646	5.28306	-0.638	10.2831	-0.709	15.2831	-0.614	20.2831	-0.638	25.2831	-0.784	30.2831	-0.558	35.2831	-0.663
0.28333	-0.578	5.28333	-0.639	10.2833	-0.723	15.2833	-0.622	20.2833	-0.637	25.2833	-0.804	30.2833	-0.564	35.2833	-0.663
0.28361	-0.548	5.28361	-0.644	10.2836	-0.734	15.2836	-0.627	20.2836	-0.626	25.2836	-0.77	30.2836	-0.573	35.2836	-0.664
0.28389	-0.552	5.28389	-0.632	10.2839	-0.748	15.2839	-0.631	20.2839	-0.636	25.2839	-0.785	30.2839	-0.572	35.2839	-0.669
0.28417	-0.554	5.28417	-0.631	10.2842	-0.738	15.2842	-0.596	20.2842	-0.643	25.2842	-0.802	30.2842	-0.57	35.2842	-0.665
0.28444	-0.572	5.28444	-0.646	10.2844	-0.738	15.2844	-0.597	20.2844	-0.647	25.2844	-0.818	30.2844	-0.572	35.2844	-0.669
0.28472	-0.569	5.28472	-0.594	10.2847	-0.741	15.2847	-0.606	20.2847	-0.648	25.2847	-0.83	30.2847	-0.575	35.2847	-0.673
0.285	-0.571	5.285	-0.603	10.285	-0.752	15.285	-0.614	20.285	-0.64	25.285	-0.802	30.285	-0.578	35.285	-0.678
0.28528	-0.613	5.28528	-0.613	10.2853	-0.747	15.2853	-0.625	20.2853	-0.638	25.2853	-0.811	30.2853	-0.582	35.2853	-0.62
0.28556	-0.617	5.28556	-0.616	10.2856	-0.677	15.2856	-0.616	20.2856	-0.636	25.2856	-0.817	30.2856	-0.58	35.2856	-0.624
0.28583	-0.622	5.28583	-0.612	10.2858	-0.687	15.2858	-0.621	20.2858	-0.651	25.2858	-0.815	30.2858	-0.581	35.2858	-0.619
0.28611	-0.636	5.28611	-0.627	10.2861	-0.679	15.2861	-0.612	20.2861	-0.655	25.2861	-0.824	30.2861	-0.585	35.2861	-0.623
0.28639	-0.653	5.28639	-0.619	10.2864	-0.683	15.2864	-0.615	20.2864	-0.656	25.2864	-0.846	30.2864	-0.589	35.2864	-0.631
0.28667	-0.598	5.28667	-0.62	10.2867	-0.692	15.2867	-0.611	20.2867	-0.657	25.2867	-0.823	30.2867	-0.594	35.2867	-0.63
0.28694	-0.621	5.28694	-0.632	10.2869	-0.707	15.2869	-0.617	20.2869	-0.663	25.2869	-0.835	30.2869	-0.605	35.2869	-0.64
0.28722	-0.64	5.28722	-0.614	10.2872	-0.723	15.2872	-0.615	20.2872	-0.678	25.2872	-0.855	30.2872	-0.606	35.2872	-0.629
0.2875	-0.65	5.2875	-0.617	10.2875	-0.698	15.2875	-0.607	20.2875	-0.685	25.2875	-0.867	30.2875	-0.607	35.2875	-0.632
0.28778	-0.644	5.28778	-0.627	10.2878	-0.673	15.2878	-0.587	20.2878	-0.692	25.2878	-0.885	30.2878	-0.605	35.2878	-0.633
0.28806	-0.629	5.28806	-0.639	10.2881	-0.687	15.2881	-0.587	20.2881	-0.664	25.2881	-0.892	30.2881	-0.605	35.2881	-0.637
0.28833	-0.618	5.28833	-0.635	10.2883	-0.688	15.2883	-0.591	20.2883	-0.632	25.2883	-0.868	30.2883	-0.608	35.2883	-0.642
0.28861	-0.638	5.28861	-0.636	10.2886	-0.642	15.2886	-0.603	20.2886	-0.635	25.2886	-0.867	30.2886	-0.612	35.2886	-0.646
0.28889	-0.64	5.28889	-0.644	10.2889	-0.646	15.2889	-0.602	20.2889	-0.63	25.2889	-0.881	30.2889	-0.608	35.2889	-0.647
0.28917	-0.642	5.28917	-0.624	10.2892	-0.657	15.2892	-0.606	20.2892	-0.633	25.2892	-0.905	30.2892	-0.552	35.2892	-0.651
0.28944	-0.646	5.28944	-0.617	10.2894	-0.648	15.2894	-0.618	20.2894	-0.641	25.2894	-0.905	30.2894	-0.557	35.2894	-0.654
0.28972	-0.657	5.28972	-0.57	10.2897	-0.657	15.2897	-0.63	20.2897	-0.641	25.2897	-0.886	30.2897	-0.565	35.2897	-0.658
0.29	-0.675	5.29	-0.581	10.29	-0.668	15.29	-0.637	20.29	-0.651	25.29	-0.903	30.29	-0.557	35.29	-0.659
0.29028	-0.594	5.29028	-0.579	10.2903	-0.648	15.2903	-0.636	20.2903	-0.658	25.2903	-0.891	30.2903	-0.554	35.2903	-0.66
0.29083	-0.617	5.29083	-0.586	10.2908	-0.65	15.2908	-0.624	20.2908	-0.674	25.2908	-0.873	30.2908	-0.56	35.2908	-0.664
0.29111	-0.602	5.29111	-0.6	10.2911	-0.652	15.2911	-0.634	20.2911	-0.682	25.2911	-0.897	30.2911	-0.564	35.2911	-0.661
0.29139	-0.603	5.29139	-0.59	10.2914	-0.658	15.2914	-0.645	20.2914	-0.694	25.2914	-0.879	30.2914	-0.564	35.2914	-0.663
0.29167	-0.617	5.29167	-0.597	10.2917	-0.671	15.2917	-0.662	20.2917	-0.68	25.2917	-0.845	30.2917	-0.566	35.2917	-0.663
0.29194	-0.613	5.29194	-0.609	10.2919	-0.663	15.2919	-0.679	20.2919	-0.693	25.2919	-0.75	30.2919	-0.574	35.2919	-0.663
0.29222	-0.628	5.29222	-0.607	10.2922	-0.67	15.2922	-0.672	20.2922	-0.692	25.2922	-0.728	30.2922	-0.578	35.2922	-0.668
0.2925	-0.645	5.2925	-0.605	10.2925	-0.684	15.2925	-0.68	20.2925	-0.68	25.2925	-0.735	30.2925	-0.585	35.2925	-0.67
0.29278	-0.63	5.29278	-0.605	10.2928	-0.673	15.2928	-0.687	20.2928	-0.674	25.2928	-0.747	30.2928	-0.585	35.2928	-0.656
0.29306	-0.627	5.29306	-0.584	10.2931	-0.673	15.2931	-0.702	20.2931	-0.679	25.2931	-0.732	30.2931	-0.59	35.2931	-0.658
0.29333	-0.621	5.29333	-0.579	10.2933	-0.682	15.2933	-0.703	20.2933	-0.676	25.2933	-0.733	30.2933	-0.577	35.2933	-0.673
0.29361	-0.604	5.29361	-0.585	10.2936	-0.697	15.2936	-0.69	20.2936	-0.697	25.2936	-0.744	30.2936	-0.577	35.2936	-0.676
0.29389	-0.602	5.29389	-0.594	10.2939	-0.657	15.2939	-0.561	20.2939	-0.709	25.2939	-0.76	30.2939	-0.584	35.2939	-0.678
0.29417	-0.628	5.29417	-0.59	10.2942	-0.664	15.2942	-0.547	20.2942	-0.695	25.2942	-0.743	30.2942	-0.586	35.2942	-0.681
0.29444	-0.641	5.29444	-0.598	10.2944	-0.68	15.2944	-0.541	20.2944	-0.704	25.2944	-0.754	30.2944	-0.591	35.2944	-0.681
0.29472	-0.63	5.29472	-0.614	10.2947	-0.69	15.2947	-0.551	20.2947	-0.679	25.2947	-0.741	30.2947	-0.595	35.2947	-0.684
0.295	-0.63	5.295	-0.628	10.295	-0.69	15.295	-0.553	20.295	-0.678	25.295	-0.744	30.295	-0.585	35.295	-0.688
0.29528	-0.631	5.29528	-0.621	10.2953	-0.678	15.2953	-0.557	20.2953	-0.69	25.2953	-0.752	30.2953	-0.594	35.2953	-0.692
0.29556	-0.621	5.29556	-0.631	10.2956	-0.692	15.2956	-0.564	20.2956	-0.69	25.2956	-0.747	30.2956	-0.599	35.2956	-0.616
0.29583	-0.628	5.29583	-0.642	10.2958	-0.684	15.2958	-0.574	20.2958	-0.696	25.2958	-0.75	30.2958	-0.602	35.2958	-0.616
0.29611	-0.645	5.29611	-0.638	10.2961	-0.674	15.2961	-0.575	20.2961	-0.702	25.2961	-0.751	30.2961	-0.607	35.2961	-0.62
0.29639	-0.655	5.29639	-0.645	10.2964	-0.69	15.2964	-0.572	20.2964	-0.691	25.2964	-0.763	30.2964	-0.606	35.2964	-0.627
0.29667	-0.683	5.29667	-0.654	10.2967	-0.682	15.2967	-0.574	20.2967	-0.701	25.2967	-0.777	30.2967	-0.614	35.2967	-0.633
0.29694	-0.569	5.29694	-0.65	10.2969	-0.662	15.2969	-0.586	20.2969	-0.709	25.2969	-0.774	30.2969	-0.618	35.2969	-0.635
0.29722	-0.564	5.29722	-0.577	10.2972	-0.659	15.2972	-0.597	20.2972	-0.703	25.2972	-0.754	30.2972	-0.599	35.2972	-0.64
0.2975	-0.584	5.2975	-0.585	10.2975	-0.67	15.2975	-0.6	20.2975	-0.708	25.2975	-0.798	30.2975	-0.58	35.2975	-0.642
0.29778	-0.598	5.29778	-0.596	10.2978	-0.663	15.2978	-0.602	20.2978	-0.704	25.2978	-0.805	30.2978	-0.604	35.2978	-0.643
0.29806	-0.594	5.29806	-0.596	10.2981	-0.687	15.2981	-0.595	20.2981	-0.674	25.2981	-0.815	30.2981	-0.607	35.2981	-0.648
0.29833	-0.6	5.29833	-0.59	10.2983	-0.702	15.2983	-0.552	20.2983	-0.686	25.2983	-0.565	30.2983	-0.615	35.2983	-0.654
0.29861	-0.599	5.29861	-0.599	10.2986	-0.688	15.2986	-0.561	20.2986	-0.693	25.2986	-0.559	30.2986	-0.611	35.2986	-0.645
0.29889	-0.619	5.29889	-0.609	10.2989	-0.685	15.2989	-0.566	20.2989	-0.683	25.2989	-0.573	30.2989	-0.62	35.2989	-0.651
0.29917	-0.629	5.29917	-0.608	10.2992	-0.679	15.2992	-0.58	20.2992	-0.695	25.2992	-0.584	30.2992	-0.622	35.2992	-0.655
0.29944	-0.62	5.29944	-0.607	10.2994	-0.684	15.2994	-0.56	20.2994	-0.705	25.2994	-0.588	30.2994	-0.623	35.2994	-0.657
0.29972	-0.631	5.29972	-0.617	10.2997	-0.685	15.2997	-0.566	20.2997	-0.697	25.2997	-0.579	30.2997	-0.616	35.2997	-0.657
0.3	-0.643	5.3	-0.635	10.3	-0.707	15.3	-0.573	20.3	-0.717	25.3	-0.589	30.3	-0.619	35.3	-0.659
0.30028	-0.629	5.30028	-0.637	10.3003	-0.694	15.3003	-0.578	20.3003	-0.693	25.3003	-0.604	30.3003	-0.623	35.3003	-0.66
0.30056	-0.638	5.30056	-0.642	10.3006	-0.706	15.3006	-0.581	20.3006	-0.709	25.3006	-0.615	30.3006	-0.609	35.3006	-0.652
0.30083	-0.648	5.30083	-0.636	10.3008	-0.714	15.3008	-0.596	20.3008	-0.697	25.3008	-0.636	30.3008	-0.611	35.3008	-0.659
0.30111	-0.663	5.30111	-0.644	10.3011	-0.721	15.3011	-0.594	20.3011	-0.725	25.3011	-0.616	30.3011	-0.615	35.3011	-0.664
0.30139	-0.645	5.30139	-0.636	10.3014	-0.707	15.3014	-0.598	20.3014	-0.738	25.3014	-0.622	30.3014	-0.62	35.3014	-0.664
0.30167	-0.64	5.30167	-0.646	10.3017	-0.719	15.3017	-0.607	20.3017	-0.756	25.3017	-0.632	30.3017	-0.62	35.3017	-0.668
0.30194	-0.655	5.30194	-0.639	10.3019	-0.737	15.3019	-0.62	20.3019	-0.753	25.3019	-0.652	30.3019	-0.624	35.3019	-0.673
0.3025	-0.667	5.3025	-0.638	10.3025	-0.744	15.3025	-0.621	20.3025	-0.687	25.3025	-0.692	30.3025	-0.629	35.3025	-0.677
0.30278	-0.659	5.30278	-0.652	10.3028	-0.732	15.3028	-0.617	20.3028	-0.601	25.3028	-0.677	30.3028	-0.634	35.3028	-0.701
0.30306	-0.676	5.30306	-0.663	10.3031	-0.739	15.3031	-0.623	20.3031	-0.61	25.3031	-0.685	30.3031	-0.638	35.3031	-0.709
0.30333	-0.69	5.30333	-0.599	10.3033	-0.727	15.3033	-0.629	20.3033	-0.616	25.3033	-0.695	30.3033	-0.638	35.3033	-0.705
0.30361	-0.602	5.30361	-0.596	10.3036	-0.721	15.3036	-0.602	20.3036	-0.62	25.3036	-0.714	30.3036	-0.643	35.3036	-0.702
0.30389	-0.621	5.30389	-0.567	10.3039	-0.706	15.3039	-0.611	20.3039	-0.637	25.3039	-0.704	30.3039	-0.646	35.3039	-0.655
0.30417	-0.618	5.30417	-0.565	10.3042	-0.715	15.3042	-0.596	20.3042	-0.641	25.3042	-0.666	30.3042	-0.655	35.3042	-0.658
0.30444	-0.609	5.30444	-0.575	10.3044	-0.724	15.3044	-0.601	20.3044	-0.63	25.3044	-0.66	30.3044	-0.648	35.3044	-0.671
0.30472	-0.601	5.30472	-0.584	10.3047	-0.711	15.3047	-0.612	20.3047	-0.639	25.3047	-0.673	30.3047	-0.632	35.3047	-0.672
0.305	-0.613	5.305	-0.595	10.305	-0.714	15.305	-0.613	20.305	-0.621	25.305	-0.688	30.305	-0.635	35.305	-0.678
0.30528	-0.618	5.30528	-0.586	10.3053	-0.726	15.3053	-0.627	20.3053	-0.627	25.3053	-0.704	30.3053	-0.639	35.3053	-0.681
0.30556	-0.63	5.30556	-0.598	10.3056	-0.718	15.3056	-0.604	20.3056	-0.635	25.3056	-0.655	30.3056	-0.638	35.3056	-0.685
0.30583	-0.641	5.30583	-0.605	10.3058	-0.73	15.3058	-0.591	20.3058	-0.624	25.3058	-0.662	30.3058	-0.646	35.3058	-0.68
0.30611	-0.613	5.30611	-0.601	10.3061	-0.746	15.3061	-0.592	20.3061	-0.639	25.3061	-0.674	30.3061	-0.648	35.3061	-0.618
0.30639	-0.633	5.30639	-0.599	10.3064	-0.758	15.3064	-0.602	20.3064	-0.637	25.3064	-0.681	30.3064	-0.646	35.3064	-0.62
0.30667	-0.655	5.30667	-0.605	10.3067	-0.752	15.3067	-0.609	20.3067	-0.625	25.3067	-0.69	30.3067	-0.64	35.3067	-0.625
0.30694	-0.669	5.30694	-0.614	10.3069	-0.737	15.3069	-0.617	20.3069	-0.636	25.3069	-0.678	30.3069	-0.642	35.3069	-0.631
0.30722	-0.689	5.30722	-0.61	10.3072	-0.77	15.3072	-0.617	20.3072	-0.643	25.3072	-0.687	30.3072	-0.644	35.3072	-0.632
0.3075	-0.663	5.3075	-0.617	10.3075	-0.78	15.3075	-0.631	20.3075	-0.638	25.3075	-0.698	30.3075	-0.654	35.3075	-0.638
0.30778	-0.668	5.30778	-0.621	10.3078	-0.768	15.3078	-0.601	20.3078	-0.629	25.3078	-0.715	30.3078	-0.675	35.3078	-0.627
0.30806	-0.663	5.30806	-0.627	10.3081	-0.786	15.3081	-0.591	20.3081	-0.603	25.3081	-0.69	30.3081	-0.683	35.3081	-0.625
0.30833	-0.673	5.30833	-0.625	10.3083	-0.795	15.3083	-0.602	20.3083	-0.616	25.3083	-0.707	30.3083	-0.69	35.3083	-0.623
0.30861	-0.644	5.30861	-0.636	10.3086	-0.785	15.3086	-0.61	20.3086	-0.625	25.3086	-0.721	30.3086	-0.663	35.3086	-0.628
0.30889	-0.642	5.30889	-0.627	10.3089	-0.785	15.3089	-0.623	20.3089	-0.624	25.3089	-0.689	30.3089	-0.666	35.3089	-0.634
0.30917	-0.636	5.30917	-0.632	10.3092	-0.792	15.3092	-0.629	20.3092	-0.632	25.3092	-0.691	30.3092	-0.67	35.3092	-0.638
0.30944	-0.646	5.30944	-0.587	10.3094	-0.804	15.3094	-0.624	20.3094	-0.606	25.3094	-0.702	30.3094	-0.677	35.3094	-0.643
0.30972	-0.66	5.30972	-0.576	10.3097	-0.821	15.3097	-0.599	20.3097	-0.625	25.3097	-0.712	30.3097	-0.675	35.3097	-0.647
0.31	-0.665	5.31	-0.588	10.31	-0.798	15.31	-0.601	20.31	-0.636	25.31	-0.715	30.31	-0.679	35.31	-0.652
0.31028	-0.628	5.31028	-0.598	10.3103	-0.805	15.3103	-0.603	20.3103	-0.643	25.3103	-0.723	30.3103	-0.662	35.3103	-0.652
0.31056	-0.624	5.31056	-0.592	10.3106	-0.813	15.3106	-0.584	20.3106	-0.647	25.3106	-0.735	30.3106	-0.655	35.3106	-0.659
0.31083	-0.616	5.31083	-0.604	10.3108	-0.811	15.3108	-0.593	20.3108	-0.646	25.3108	-0.725	30.3108	-0.521	35.3108	-0.662
0.31111	-0.632	5.31111	-0.617	10.3111	-0.801	15.3111	-0.597	20.3111	-0.648	25.3111	-0.738	30.3111	-0.527	35.3111	-0.668
0.31139	-0.643	5.31139	-0.606	10.3114	-0.81	15.3114	-0.606	20.3114	-0.654	25.3114	-0.749	30.3114	-0.533	35.3114	-0.662
0.31167	-0.643	5.31167	-0.614	10.3117	-0.801	15.3117	-0.601	20.3117	-0.662	25.3117	-0.753	30.3117	-0.539	35.3117	-0.667
0.31194	-0.673	5.31194	-0.622	10.3119	-0.802	15.3119	-0.607	20.3119	-0.669	25.3119	-0.741	30.3119	-0.532	35.3119	-0.653
0.31222	-0.639	5.31222	-0.615	10.3122	-0.815	15.3122	-0.618	20.3122	-0.671	25.3122	-0.752	30.3122	-0.53	35.3122	-0.657
0.3125	-0.658	5.3125	-0.61	10.3125	-0.833	15.3125	-0.633	20.3125	-0.682	25.3125	-0.756	30.3125	-0.536	35.3125	-0.662
0.31278	-0.641	5.31278	-0.576	10.3128	-0.68	15.3128	-0.637	20.3128	-0.693	25.3128	-0.767	30.3128	-0.54	35.3128	-0.657
0.31306	-0.649	5.31306	-0.582	10.3131	-0.645	15.3131	-0.629	20.3131	-0.684	25.3131	-0.769	30.3131	-0.54	35.3131	-0.669
0.31333	-0.651	5.31333	-0.583	10.3133	-0.655	15.3133	-0.629	20.3133	-0.701	25.3133	-0.758	30.3133	-0.544	35.3133	-0.673
0.31361	-0.635	5.31361	-0.593	10.3136	-0.664	15.3136	-0.638	20.3136	-0.702	25.3136	-0.771	30.3136	-0.549	35.3136	-0.674
0.31389	-0.634	5.31389	-0.604	10.3139	-0.677	15.3139	-0.65	20.3139	-0.693	25.3139	-0.784	30.3139	-0.552	35.3139	-0.675
0.31444	-0.646	5.31444	-0.602	10.3144	-0.676	15.3144	-0.647	20.3144	-0.637	25.3144	-0.798	30.3144	-0.556	35.3144	-0.682
0.31472	-0.645	5.31472	-0.611	10.3147	-0.673	15.3147	-0.651	20.3147	-0.628	25.3147	-0.798	30.3147	-0.569	35.3147	-0.685
0.315	-0.654	5.315	-0.621	10.315	-0.681	15.315	-0.656	20.315	-0.623	25.315	-0.782	30.315	-0.568	35.315	-0.674
0.31528	-0.652	5.31528	-0.619	10.3153	-0.693	15.3153	-0.662	20.3153	-0.633	25.3153	-0.799	30.3153	-0.564	35.3153	-0.67
0.31556	-0.653	5.31556	-0.615	10.3156	-0.686	15.3156	-0.646	20.3156	-0.642	25.3156	-0.809	30.3156	-0.569	35.3156	-0.661
0.31583	-0.668	5.31583	-0.609	10.3158	-0.688	15.3158	-0.639	20.3158	-0.642	25.3158	-0.8	30.3158	-0.567	35.3158	-0.665
0.31611	-0.675	5.31611	-0.608	10.3161	-0.659	15.3161	-0.652	20.3161	-0.633	25.3161	-0.809	30.3161	-0.572	35.3161	-0.67
0.31639	-0.661	5.31639	-0.618	10.3164	-0.668	15.3164	-0.661	20.3164	-0.652	25.3164	-0.782	30.3164	-0.578	35.3164	-0.683
0.31667	-0.602	5.31667	-0.623	10.3167	-0.679	15.3167	-0.66	20.3167	-0.65	25.3167	-0.813	30.3167	-0.579	35.3167	-0.688
0.31694	-0.607	5.31694	-0.633	10.3169	-0.66	15.3169	-0.666	20.3169	-0.641	25.3169	-0.834	30.3169	-0.585	35.3169	-0.688
0.31722	-0.604	5.31722	-0.626	10.3172	-0.673	15.3172	-0.679	20.3172	-0.62	25.3172	-0.837	30.3172	-0.591	35.3172	-0.689
0.3175	-0.603	5.3175	-0.635	10.3175	-0.667	15.3175	-0.663	20.3175	-0.625	25.3175	-0.819	30.3175	-0.6	35.3175	-0.696
0.31778	-0.624	5.31778	-0.583	10.3178	-0.649	15.3178	-0.673	20.3178	-0.622	25.3178	-0.816	30.3178	-0.604	35.3178	-0.703
0.31806	-0.627	5.31806	-0.577	10.3181	-0.644	15.3181	-0.678	20.3181	-0.63	25.3181	-0.819	30.3181	-0.588	35.3181	-0.713
0.31833	-0.61	5.31833	-0.585	10.3183	-0.653	15.3183	-0.673	20.3183	-0.634	25.3183	-0.787	30.3183	-0.591	35.3183	-0.712
0.31861	-0.616	5.31861	-0.597	10.3186	-0.642	15.3186	-0.67	20.3186	-0.639	25.3186	-0.795	30.3186	-0.592	35.3186	-0.703
0.31889	-0.627	5.31889	-0.609	10.3189	-0.654	15.3189	-0.639	20.3189	-0.645	25.3189	-0.792	30.3189	-0.597	35.3189	-0.708
0.31917	-0.637	5.31917	-0.611	10.3192	-0.67	15.3192	-0.63	20.3192	-0.652	25.3192	-0.788	30.3192	-0.6	35.3192	-0.721
0.31944	-0.645	5.31944	-0.617	10.3194	-0.657	15.3194	-0.639	20.3194	-0.648	25.3194	-0.778	30.3194	-0.603	35.3194	-0.727
0.31972	-0.648	5.31972	-0.629	10.3197	-0.648	15.3197	-0.65	20.3197	-0.662	25.3197	-0.789	30.3197	-0.621	35.3197	-0.721
0.32	-0.655	5.32	-0.57	10.32	-0.653	15.32	-0.656	20.32	-0.678	25.32	-0.806	30.32	-0.621	35.32	-0.728
0.32028	-0.64	5.32028	-0.585	10.3203	-0.661	15.3203	-0.656	20.3203	-0.646	25.3203	-0.829	30.3203	-0.629	35.3203	-0.712
0.32056	-0.629	5.32056	-0.586	10.3206	-0.667	15.3206	-0.669	20.3206	-0.648	25.3206	-0.809	30.3206	-0.63	35.3206	-0.716
0.32083	-0.641	5.32083	-0.574	10.3208	-0.666	15.3208	-0.677	20.3208	-0.65	25.3208	-0.812	30.3208	-0.619	35.3208	-0.72
0.32111	-0.614	5.32111	-0.584	10.3211	-0.679	15.3211	-0.694	20.3211	-0.665	25.3211	-0.8	30.3211	-0.615	35.3211	-0.722
0.32139	-0.625	5.32139	-0.593	10.3214	-0.68	15.3214	-0.717	20.3214	-0.679	25.3214	-0.79	30.3214	-0.613	35.3214	-0.729
0.32167	-0.63	5.32167	-0.602	10.3217	-0.679	15.3217	-0.682	20.3217	-0.67	25.3217	-0.783	30.3217	-0.611	35.3217	-0.722
0.32194	-0.645	5.32194	-0.597	10.3219	-0.653	15.3219	-0.691	20.3219	-0.668	25.3219	-0.799	30.3219	-0.618	35.3219	-0.726
0.32222	-0.659	5.32222	-0.586	10.3222	-0.632	15.3222	-0.696	20.3222	-0.656	25.3222	-0.811	30.3222	-0.626	35.3222	-0.734
0.3225	-0.658	5.3225	-0.596	10.3225	-0.643	15.3225	-0.616	20.3225	-0.669	25.3225	-0.826	30.3225	-0.629	35.3225	-0.742
0.32278	-0.674	5.32278	-0.558	10.3228	-0.636	15.3228	-0.562	20.3228	-0.654	25.3228	-0.828	30.3228	-0.625	35.3228	-0.738
0.32306	-0.662	5.32306	-0.566	10.3231	-0.645	15.3231	-0.559	20.3231	-0.658	25.3231	-0.79	30.3231	-0.629	35.3231	-0.728
0.32333	-0.661	5.32333	-0.588	10.3233	-0.657	15.3233	-0.568	20.3233	-0.67	25.3233	-0.805	30.3233	-0.626	35.3233	-0.724
0.32361	-0.663	5.32361	-0.598	10.3236	-0.661	15.3236	-0.579	20.3236	-0.675	25.3236	-0.816	30.3236	-0.632	35.3236	-0.728
0.32389	-0.685	5.32389	-0.596	10.3239	-0.644	15.3239	-0.587	20.3239	-0.657	25.3239	-0.578	30.3239	-0.641	35.3239	-0.732
0.32417	-0.654	5.32417	-0.605	10.3242	-0.646	15.3242	-0.588	20.3242	-0.642	25.3242	-0.547	30.3242	-0.623	35.3242	-0.738
0.32444	-0.657	5.32444	-0.617	10.3244	-0.652	15.3244	-0.574	20.3244	-0.636	25.3244	-0.549	30.3244	-0.531	35.3244	-0.73
0.32472	-0.665	5.32472	-0.632	10.3247	-0.659	15.3247	-0.576	20.3247	-0.646	25.3247	-0.558	30.3247	-0.529	35.3247	-0.73
0.325	-0.665	5.325	-0.62	10.325	-0.645	15.325	-0.558	20.325	-0.655	25.325	-0.576	30.325	-0.534	35.325	-0.737
0.32528	-0.647	5.32528	-0.624	10.3253	-0.651	15.3253	-0.566	20.3253	-0.646	25.3253	-0.57	30.3253	-0.54	35.3253	-0.739
0.32556	-0.648	5.32556	-0.639	10.3256	-0.66	15.3256	-0.578	20.3256	-0.658	25.3256	-0.58	30.3256	-0.546	35.3256	-0.735
0.32611	-0.647	5.32611	-0.634	10.3261	-0.643	15.3261	-0.59	20.3261	-0.663	25.3261	-0.594	30.3261	-0.553	35.3261	-0.603
0.32639	-0.649	5.32639	-0.648	10.3264	-0.639	15.3264	-0.562	20.3264	-0.639	25.3264	-0.609	30.3264	-0.556	35.3264	-0.603
0.32667	-0.654	5.32667	-0.659	10.3267	-0.651	15.3267	-0.566	20.3267	-0.622	25.3267	-0.595	30.3267	-0.55	35.3267	-0.608
0.32694	-0.591	5.32694	-0.662	10.3269	-0.662	15.3269	-0.576	20.3269	-0.626	25.3269	-0.609	30.3269	-0.556	35.3269	-0.612
0.32722	-0.608	5.32722	-0.631	10.3272	-0.655	15.3272	-0.551	20.3272	-0.635	25.3272	-0.614	30.3272	-0.563	35.3272	-0.613
0.3275	-0.612	5.3275	-0.642	10.3275	-0.664	15.3275	-0.563	20.3275	-0.643	25.3275	-0.603	30.3275	-0.558	35.3275	-0.616
0.32778	-0.619	5.32778	-0.634	10.3278	-0.674	15.3278	-0.569	20.3278	-0.662	25.3278	-0.598	30.3278	-0.561	35.3278	-0.616
0.32806	-0.632	5.32806	-0.587	10.3281	-0.648	15.3281	-0.561	20.3281	-0.661	25.3281	-0.614	30.3281	-0.566	35.3281	-0.621
0.32833	-0.636	5.32833	-0.583	10.3283	-0.639	15.3283	-0.56	20.3283	-0.648	25.3283	-0.613	30.3283	-0.572	35.3283	-0.628
0.32861	-0.641	5.32861	-0.592	10.3286	-0.651	15.3286	-0.564	20.3286	-0.644	25.3286	-0.611	30.3286	-0.575	35.3286	-0.659
0.32889	-0.644	5.32889	-0.6	10.3289	-0.659	15.3289	-0.567	20.3289	-0.652	25.3289	-0.62	30.3289	-0.584	35.3289	-0.652
0.32917	-0.628	5.32917	-0.599	10.3292	-0.654	15.3292	-0.573	20.3292	-0.633	25.3292	-0.629	30.3292	-0.589	35.3292	-0.654
0.32944	-0.608	5.32944	-0.605	10.3294	-0.662	15.3294	-0.568	20.3294	-0.642	25.3294	-0.64	30.3294	-0.588	35.3294	-0.652
0.32972	-0.608	5.32972	-0.589	10.3297	-0.675	15.3297	-0.568	20.3297	-0.654	25.3297	-0.652	30.3297	-0.59	35.3297	-0.65
0.33	-0.624	5.33	-0.605	10.33	-0.674	15.33	-0.579	20.33	-0.664	25.33	-0.624	30.33	-0.582	35.33	-0.652
0.33028	-0.641	5.33028	-0.613	10.3303	-0.668	15.3303	-0.576	20.3303	-0.676	25.3303	-0.636	30.3303	-0.584	35.3303	-0.661
0.33056	-0.631	5.33056	-0.605	10.3306	-0.676	15.3306	-0.588	20.3306	-0.651	25.3306	-0.651	30.3306	-0.59	35.3306	-0.664
0.33083	-0.641	5.33083	-0.617	10.3308	-0.676	15.3308	-0.59	20.3308	-0.663	25.3308	-0.663	30.3308	-0.596	35.3308	-0.666
0.33111	-0.643	5.33111	-0.631	10.3311	-0.678	15.3311	-0.574	20.3311	-0.641	25.3311	-0.666	30.3311	-0.6	35.3311	-0.664
0.33139	-0.654	5.33139	-0.625	10.3314	-0.687	15.3314	-0.571	20.3314	-0.626	25.3314	-0.665	30.3314	-0.604	35.3314	-0.668
0.33167	-0.666	5.33167	-0.635	10.3317	-0.663	15.3317	-0.576	20.3317	-0.61	25.3317	-0.665	30.3317	-0.59	35.3317	-0.674
0.33194	-0.663	5.33194	-0.646	10.3319	-0.676	15.3319	-0.577	20.3319	-0.613	25.3319	-0.678	30.3319	-0.582	35.3319	-0.681
0.33222	-0.679	5.33222	-0.635	10.3322	-0.692	15.3322	-0.586	20.3322	-0.62	25.3322	-0.693	30.3322	-0.588	35.3322	-0.683
0.3325	-0.641	5.3325	-0.646	10.3325	-0.695	15.3325	-0.591	20.3325	-0.624	25.3325	-0.671	30.3325	-0.593	35.3325	-0.674
0.33278	-0.63	5.33278	-0.646	10.3328	-0.692	15.3328	-0.599	20.3328	-0.631	25.3328	-0.671	30.3328	-0.592	35.3328	-0.68
0.33306	-0.649	5.33306	-0.647	10.3331	-0.705	15.3331	-0.59	20.3331	-0.645	25.3331	-0.677	30.3331	-0.595	35.3331	-0.686
0.33333	-0.621	5.33333	-0.549	10.3333	-0.717	15.3333	-0.6	20.3333	-0.648	25.3333	-0.693	30.3333	-0.601	35.3333	-0.686
0.33361	-0.627	5.33361	-0.561	10.3336	-0.701	15.3336	-0.613	20.3336	-0.666	25.3336	-0.713	30.3336	-0.599	35.3336	-0.69
0.33389	-0.63	5.33389	-0.573	10.3339	-0.696	15.3339	-0.577	20.3339	-0.656	25.3339	-0.702	30.3339	-0.597	35.3339	-0.695
0.33417	-0.638	5.33417	-0.573	10.3342	-0.701	15.3342	-0.572	20.3342	-0.661	25.3342	-0.696	30.3342	-0.599	35.3342	-0.704
0.33444	-0.643	5.33444	-0.579	10.3344	-0.695	15.3344	-0.577	20.3344	-0.68	25.3344	-0.697	30.3344	-0.603	35.3344	-0.713
0.33472	-0.647	5.33472	-0.59	10.3347	-0.703	15.3347	-0.59	20.3347	-0.67	25.3347	-0.695	30.3347	-0.603	35.3347	-0.717
0.335	-0.649	5.335	-0.597	10.335	-0.706	15.335	-0.593	20.335	-0.676	25.335	-0.638	30.335	-0.601	35.335	-0.723
0.33528	-0.652	5.33528	-0.593	10.3353	-0.71	15.3353	-0.603	20.3353	-0.688	25.3353	-0.617	30.3353	-0.606	35.3353	-0.71
0.33556	-0.667	5.33556	-0.607	10.3356	-0.67	15.3356	-0.597	20.3356	-0.67	25.3356	-0.613	30.3356	-0.608	35.3356	-0.716
0.33583	-0.663	5.33583	-0.597	10.3358	-0.672	15.3358	-0.6	20.3358	-0.674	25.3358	-0.625	30.3358	-0.608	35.3358	-0.706
0.33611	-0.646	5.33611	-0.597	10.3361	-0.652	15.3361	-0.61	20.3361	-0.63	25.3361	-0.592	30.3361	-0.608	35.3361	-0.689
0.33639	-0.637	5.33639	-0.602	10.3364	-0.647	15.3364	-0.619	20.3364	-0.606	25.3364	-0.578	30.3364	-0.645	35.3364	-0.608
0.33667	-0.64	5.33667	-0.599	10.3367	-0.66	15.3367	-0.626	20.3367	-0.605	25.3367	-0.589	30.3367	-0.547	35.3367	-0.613
0.33694	-0.642	5.33694	-0.604	10.3369	-0.664	15.3369	-0.633	20.3369	-0.612	25.3369	-0.596	30.3369	-0.552	35.3369	-0.615
0.33722	-0.646	5.33722	-0.614	10.3372	-0.66	15.3372	-0.618	20.3372	-0.619	25.3372	-0.609	30.3372	-0.556	35.3372	-0.619
0.3375	-0.66	5.3375	-0.628	10.3375	-0.663	15.3375	-0.623	20.3375	-0.613	25.3375	-0.608	30.3375	-0.56	35.3375	-0.628
0.33806	-0.661	5.33806	-0.625	10.3381	-0.677	15.3381	-0.613	20.3381	-0.587	25.3381	-0.617	30.3381	-0.552	35.3381	-0.634
0.33833	-0.637	5.33833	-0.638	10.3383	-0.691	15.3383	-0.621	20.3383	-0.596	25.3383	-0.622	30.3383	-0.557	35.3383	-0.635
0.33861	-0.639	5.33861	-0.643	10.3386	-0.68	15.3386	-0.622	20.3386	-0.6	25.3386	-0.633	30.3386	-0.562	35.3386	-0.64
0.33889	-0.653	5.33889	-0.631	10.3389	-0.689	15.3389	-0.633	20.3389	-0.614	25.3389	-0.64	30.3389	-0.564	35.3389	-0.644
0.33917	-0.657	5.33917	-0.642	10.3392	-0.704	15.3392	-0.628	20.3392	-0.627	25.3392	-0.624	30.3392	-0.567	35.3392	-0.642
0.33944	-0.66	5.33944	-0.645	10.3394	-0.717	15.3394	-0.634	20.3394	-0.615	25.3394	-0.63	30.3394	-0.571	35.3394	-0.638
0.33972	-0.664	5.33972	-0.638	10.3397	-0.696	15.3397	-0.624	20.3397	-0.622	25.3397	-0.642	30.3397	-0.576	35.3397	-0.643
0.34	-0.675	5.34	-0.646	10.34	-0.712	15.34	-0.634	20.34	-0.616	25.34	-0.656	30.34	-0.58	35.34	-0.653
0.34028	-0.678	5.34028	-0.569	10.3403	-0.724	15.3403	-0.645	20.3403	-0.613	25.3403	-0.667	30.3403	-0.589	35.3403	-0.654
0.34056	-0.669	5.34056	-0.564	10.3406	-0.737	15.3406	-0.658	20.3406	-0.597	25.3406	-0.662	30.3406	-0.581	35.3406	-0.659
0.34083	-0.604	5.34083	-0.574	10.3408	-0.73	15.3408	-0.639	20.3408	-0.606	25.3408	-0.671	30.3408	-0.588	35.3408	-0.662
0.34111	-0.618	5.34111	-0.586	10.3411	-0.742	15.3411	-0.629	20.3411	-0.619	25.3411	-0.664	30.3411	-0.578	35.3411	-0.658
0.34139	-0.62	5.34139	-0.594	10.3414	-0.756	15.3414	-0.633	20.3414	-0.607	25.3414	-0.669	30.3414	-0.579	35.3414	-0.657
0.34167	-0.632	5.34167	-0.584	10.3417	-0.726	15.3417	-0.63	20.3417	-0.617	25.3417	-0.66	30.3417	-0.584	35.3417	-0.662
0.34194	-0.64	5.34194	-0.587	10.3419	-0.69	15.3419	-0.631	20.3419	-0.609	25.3419	-0.664	30.3419	-0.592	35.3419	-0.666
0.34222	-0.652	5.34222	-0.585	10.3422	-0.687	15.3422	-0.618	20.3422	-0.614	25.3422	-0.671	30.3422	-0.587	35.3422	-0.673
0.3425	-0.648	5.3425	-0.575	10.3425	-0.672	15.3425	-0.624	20.3425	-0.619	25.3425	-0.675	30.3425	-0.589	35.3425	-0.67
0.34278	-0.648	5.34278	-0.58	10.3428	-0.683	15.3428	-0.633	20.3428	-0.633	25.3428	-0.686	30.3428	-0.595	35.3428	-0.672
0.34306	-0.649	5.34306	-0.591	10.3431	-0.691	15.3431	-0.64	20.3431	-0.632	25.3431	-0.668	30.3431	-0.596	35.3431	-0.675
0.34333	-0.638	5.34333	-0.601	10.3433	-0.703	15.3433	-0.65	20.3433	-0.635	25.3433	-0.679	30.3433	-0.602	35.3433	-0.682
0.34361	-0.607	5.34361	-0.596	10.3436	-0.694	15.3436	-0.658	20.3436	-0.639	25.3436	-0.669	30.3436	-0.608	35.3436	-0.684
0.34389	-0.616	5.34389	-0.605	10.3439	-0.69	15.3439	-0.666	20.3439	-0.639	25.3439	-0.644	30.3439	-0.598	35.3439	-0.683
0.34417	-0.623	5.34417	-0.61	10.3442	-0.693	15.3442	-0.651	20.3442	-0.636	25.3442	-0.654	30.3442	-0.597	35.3442	-0.687
0.34444	-0.631	5.34444	-0.584	10.3444	-0.706	15.3444	-0.662	20.3444	-0.644	25.3444	-0.649	30.3444	-0.604	35.3444	-0.694
0.34472	-0.635	5.34472	-0.597	10.3447	-0.701	15.3447	-0.657	20.3447	-0.645	25.3447	-0.65	30.3447	-0.606	35.3447	-0.699
0.345	-0.653	5.345	-0.619	10.345	-0.706	15.345	-0.662	20.345	-0.642	25.345	-0.666	30.345	-0.61	35.345	-0.702
0.34528	-0.663	5.34528	-0.628	10.3453	-0.716	15.3453	-0.673	20.3453	-0.643	25.3453	-0.681	30.3453	-0.617	35.3453	-0.623
0.34556	-0.672	5.34556	-0.614	10.3456	-0.726	15.3456	-0.681	20.3456	-0.646	25.3456	-0.7	30.3456	-0.621	35.3456	-0.624
0.34583	-0.681	5.34583	-0.62	10.3458	-0.706	15.3458	-0.672	20.3458	-0.649	25.3458	-0.663	30.3458	-0.63	35.3458	-0.619
0.34611	-0.683	5.34611	-0.629	10.3461	-0.7	15.3461	-0.667	20.3461	-0.636	25.3461	-0.672	30.3461	-0.615	35.3461	-0.623
0.34639	-0.655	5.34639	-0.623	10.3464	-0.691	15.3464	-0.678	20.3464	-0.629	25.3464	-0.688	30.3464	-0.612	35.3464	-0.625
0.34667	-0.651	5.34667	-0.627	10.3467	-0.705	15.3467	-0.629	20.3467	-0.631	25.3467	-0.696	30.3467	-0.6	35.3467	-0.632
0.34694	-0.646	5.34694	-0.573	10.3469	-0.696	15.3469	-0.661	20.3469	-0.639	25.3469	-0.705	30.3469	-0.604	35.3469	-0.641
0.34722	-0.651	5.34722	-0.561	10.3472	-0.694	15.3472	-0.65	20.3472	-0.65	25.3472	-0.715	30.3472	-0.608	35.3472	-0.644
0.3475	-0.653	5.3475	-0.563	10.3475	-0.705	15.3475	-0.551	20.3475	-0.647	25.3475	-0.686	30.3475	-0.613	35.3475	-0.65
0.34778	-0.634	5.34778	-0.575	10.3478	-0.716	15.3478	-0.561	20.3478	-0.652	25.3478	-0.696	30.3478	-0.618	35.3478	-0.656
0.34806	-0.605	5.34806	-0.585	10.3481	-0.714	15.3481	-0.548	20.3481	-0.656	25.3481	-0.708	30.3481	-0.619	35.3481	-0.666
0.34833	-0.598	5.34833	-0.579	10.3483	-0.712	15.3483	-0.553	20.3483	-0.663	25.3483	-0.727	30.3483	-0.624	35.3483	-0.673
0.34861	-0.611	5.34861	-0.587	10.3486	-0.725	15.3486	-0.555	20.3486	-0.664	25.3486	-0.724	30.3486	-0.629	35.3486	-0.658
0.34889	-0.606	5.34889	-0.597	10.3489	-0.724	15.3489	-0.564	20.3489	-0.677	25.3489	-0.741	30.3489	-0.639	35.3489	-0.658
0.34917	-0.615	5.34917	-0.591	10.3492	-0.726	15.3492	-0.573	20.3492	-0.666	25.3492	-0.72	30.3492	-0.638	35.3492	-0.66
0.34944	-0.628	5.34944	-0.6	10.3494	-0.752	15.3494	-0.577	20.3494	-0.671	25.3494	-0.713	30.3494	-0.643	35.3494	-0.664
0.35	-0.638	5.35	-0.611	10.35	-0.758	15.35	-0.576	20.35	-0.666	25.35	-0.725	30.35	-0.649	35.35	-0.659
0.35028	-0.62	5.35028	-0.6	10.3503	-0.768	15.3503	-0.585	20.3503	-0.671	25.3503	-0.718	30.3503	-0.654	35.3503	-0.657
0.35056	-0.615	5.35056	-0.608	10.3506	-0.779	15.3506	-0.594	20.3506	-0.672	25.3506	-0.718	30.3506	-0.647	35.3506	-0.66
0.35083	-0.614	5.35083	-0.621	10.3508	-0.764	15.3508	-0.594	20.3508	-0.682	25.3508	-0.729	30.3508	-0.652	35.3508	-0.664
0.35111	-0.609	5.35111	-0.631	10.3511	-0.772	15.3511	-0.57	20.3511	-0.69	25.3511	-0.739	30.3511	-0.652	35.3511	-0.668
0.35139	-0.627	5.35139	-0.571	10.3514	-0.784	15.3514	-0.579	20.3514	-0.689	25.3514	-0.683	30.3514	-0.652	35.3514	-0.674
0.35167	-0.636	5.35167	-0.575	10.3517	-0.799	15.3517	-0.581	20.3517	-0.699	25.3517	-0.687	30.3517	-0.661	35.3517	-0.675
0.35194	-0.628	5.35194	-0.574	10.3519	-0.789	15.3519	-0.561	20.3519	-0.71	25.3519	-0.693	30.3519	-0.671	35.3519	-0.677
0.35222	-0.621	5.35222	-0.566	10.3522	-0.785	15.3522	-0.566	20.3522	-0.715	25.3522	-0.709	30.3522	-0.673	35.3522	-0.682
0.3525	-0.634	5.3525	-0.566	10.3525	-0.791	15.3525	-0.572	20.3525	-0.719	25.3525	-0.697	30.3525	-0.662	35.3525	-0.708
0.35278	-0.639	5.35278	-0.573	10.3528	-0.802	15.3528	-0.578	20.3528	-0.731	25.3528	-0.664	30.3528	-0.667	35.3528	-0.709
0.35306	-0.655	5.35306	-0.57	10.3531	-0.794	15.3531	-0.584	20.3531	-0.733	25.3531	-0.666	30.3531	-0.67	35.3531	-0.706
0.35333	-0.671	5.35333	-0.566	10.3533	-0.802	15.3533	-0.595	20.3533	-0.679	25.3533	-0.671	30.3533	-0.674	35.3533	-0.711
0.35361	-0.673	5.35361	-0.572	10.3536	-0.807	15.3536	-0.602	20.3536	-0.681	25.3536	-0.683	30.3536	-0.679	35.3536	-0.717
0.35389	-0.679	5.35389	-0.586	10.3539	-0.78	15.3539	-0.605	20.3539	-0.692	25.3539	-0.7	30.3539	-0.675	35.3539	-0.72
0.35417	-0.682	5.35417	-0.579	10.3542	-0.79	15.3542	-0.591	20.3542	-0.628	25.3542	-0.683	30.3542	-0.677	35.3542	-0.728
0.35444	-0.678	5.35444	-0.589	10.3544	-0.797	15.3544	-0.599	20.3544	-0.603	25.3544	-0.698	30.3544	-0.684	35.3544	-0.731
0.35472	-0.684	5.35472	-0.593	10.3547	-0.765	15.3547	-0.605	20.3547	-0.605	25.3547	-0.707	30.3547	-0.692	35.3547	-0.737
0.355	-0.677	5.355	-0.592	10.355	-0.767	15.355	-0.614	20.355	-0.629	25.355	-0.718	30.355	-0.683	35.355	-0.726
0.35528	-0.609	5.35528	-0.598	10.3553	-0.736	15.3553	-0.623	20.3553	-0.631	25.3553	-0.731	30.3553	-0.686	35.3553	-0.63
0.35556	-0.623	5.35556	-0.599	10.3556	-0.754	15.3556	-0.619	20.3556	-0.635	25.3556	-0.746	30.3556	-0.673	35.3556	-0.633
0.35583	-0.613	5.35583	-0.596	10.3558	-0.742	15.3558	-0.626	20.3558	-0.637	25.3558	-0.762	30.3558	-0.68	35.3558	-0.637
0.35611	-0.604	5.35611	-0.611	10.3561	-0.757	15.3561	-0.637	20.3561	-0.65	25.3561	-0.738	30.3561	-0.678	35.3561	-0.638
0.35639	-0.609	5.35639	-0.62	10.3564	-0.76	15.3564	-0.638	20.3564	-0.652	25.3564	-0.749	30.3564	-0.683	35.3564	-0.646
0.35667	-0.615	5.35667	-0.591	10.3567	-0.757	15.3567	-0.564	20.3567	-0.615	25.3567	-0.764	30.3567	-0.681	35.3567	-0.644
0.35694	-0.622	5.35694	-0.588	10.3569	-0.766	15.3569	-0.565	20.3569	-0.632	25.3569	-0.782	30.3569	-0.684	35.3569	-0.647
0.35722	-0.621	5.35722	-0.599	10.3572	-0.759	15.3572	-0.576	20.3572	-0.626	25.3572	-0.757	30.3572	-0.686	35.3572	-0.652
0.3575	-0.609	5.3575	-0.599	10.3575	-0.769	15.3575	-0.586	20.3575	-0.63	25.3575	-0.771	30.3575	-0.69	35.3575	-0.65
0.35778	-0.614	5.35778	-0.574	10.3578	-0.778	15.3578	-0.598	20.3578	-0.641	25.3578	-0.782	30.3578	-0.731	35.3578	-0.651
0.35806	-0.612	5.35806	-0.584	10.3581	-0.791	15.3581	-0.615	20.3581	-0.633	25.3581	-0.79	30.3581	-0.736	35.3581	-0.654
0.35833	-0.622	5.35833	-0.58	10.3583	-0.776	15.3583	-0.586	20.3583	-0.638	25.3583	-0.804	30.3583	-0.748	35.3583	-0.658
0.35861	-0.638	5.35861	-0.592	10.3586	-0.781	15.3586	-0.589	20.3586	-0.64	25.3586	-0.822	30.3586	-0.742	35.3586	-0.664
0.35889	-0.646	5.35889	-0.598	10.3589	-0.791	15.3589	-0.595	20.3589	-0.652	25.3589	-0.799	30.3589	-0.738	35.3589	-0.667
0.35917	-0.651	5.35917	-0.593	10.3592	-0.793	15.3592	-0.596	20.3592	-0.662	25.3592	-0.801	30.3592	-0.743	35.3592	-0.67
0.35944	-0.628	5.35944	-0.594	10.3594	-0.658	15.3594	-0.599	20.3594	-0.656	25.3594	-0.794	30.3594	-0.737	35.3594	-0.679
0.35972	-0.627	5.35972	-0.607	10.3597	-0.643	15.3597	-0.576	20.3597	-0.67	25.3597	-0.81	30.3597	-0.74	35.3597	-0.634
0.36	-0.6	5.36	-0.594	10.36	-0.647	15.36	-0.572	20.36	-0.659	25.36	-0.829	30.36	-0.733	35.36	-0.64
0.36028	-0.599	5.36028	-0.595	10.3603	-0.658	15.3603	-0.581	20.3603	-0.654	25.3603	-0.805	30.3603	-0.731	35.3603	-0.637
0.36056	-0.604	5.36056	-0.605	10.3606	-0.672	15.3606	-0.588	20.3606	-0.668	25.3606	-0.821	30.3606	-0.734	35.3606	-0.62
0.36083	-0.621	5.36083	-0.631	10.3608	-0.666	15.3608	-0.591	20.3608	-0.681	25.3608	-0.818	30.3608	-0.748	35.3608	-0.612
0.36111	-0.619	5.36111	-0.618	10.3611	-0.678	15.3611	-0.595	20.3611	-0.676	25.3611	-0.838	30.3611	-0.744	35.3611	-0.615
0.36167	-0.625	5.36167	-0.625	10.3617	-0.679	15.3617	-0.605	20.3617	-0.681	25.3617	-0.842	30.3617	-0.747	35.3617	-0.619
0.36194	-0.627	5.36194	-0.62	10.3619	-0.693	15.3619	-0.603	20.3619	-0.686	25.3619	-0.833	30.3619	-0.747	35.3619	-0.622
0.36222	-0.615	5.36222	-0.612	10.3622	-0.685	15.3622	-0.599	20.3622	-0.685	25.3622	-0.845	30.3622	-0.753	35.3622	-0.627
0.3625	-0.642	5.3625	-0.625	10.3625	-0.694	15.3625	-0.615	20.3625	-0.699	25.3625	-0.814	30.3625	-0.752	35.3625	-0.629
0.36278	-0.647	5.36278	-0.6	10.3628	-0.697	15.3628	-0.604	20.3628	-0.699	25.3628	-0.847	30.3628	-0.556	35.3628	-0.637
0.36306	-0.643	5.36306	-0.55	10.3631	-0.686	15.3631	-0.614	20.3631	-0.699	25.3631	-0.864	30.3631	-0.554	35.3631	-0.641
0.36333	-0.672	5.36333	-0.553	10.3633	-0.652	15.3633	-0.618	20.3633	-0.717	25.3633	-0.882	30.3633	-0.554	35.3633	-0.647
0.36361	-0.63	5.36361	-0.553	10.3636	-0.623	15.3636	-0.605	20.3636	-0.729	25.3636	-0.862	30.3636	-0.559	35.3636	-0.645
0.36389	-0.621	5.36389	-0.559	10.3639	-0.634	15.3639	-0.618	20.3639	-0.739	25.3639	-0.871	30.3639	-0.566	35.3639	-0.653
0.36417	-0.632	5.36417	-0.556	10.3642	-0.642	15.3642	-0.626	20.3642	-0.725	25.3642	-0.875	30.3642	-0.569	35.3642	-0.655
0.36444	-0.646	5.36444	-0.567	10.3644	-0.635	15.3644	-0.636	20.3644	-0.73	25.3644	-0.893	30.3644	-0.54	35.3644	-0.653
0.36472	-0.646	5.36472	-0.574	10.3647	-0.648	15.3647	-0.613	20.3647	-0.741	25.3647	-0.919	30.3647	-0.545	35.3647	-0.656
0.365	-0.662	5.365	-0.57	10.365	-0.656	15.365	-0.625	20.365	-0.74	25.365	-0.868	30.365	-0.55	35.365	-0.654
0.36528	-0.661	5.36528	-0.581	10.3653	-0.652	15.3653	-0.632	20.3653	-0.695	25.3653	-0.874	30.3653	-0.55	35.3653	-0.655
0.36556	-0.669	5.36556	-0.58	10.3656	-0.653	15.3656	-0.632	20.3656	-0.705	25.3656	-0.881	30.3656	-0.547	35.3656	-0.661
0.36583	-0.675	5.36583	-0.581	10.3658	-0.665	15.3658	-0.642	20.3658	-0.696	25.3658	-0.845	30.3658	-0.552	35.3658	-0.662
0.36611	-0.692	5.36611	-0.589	10.3661	-0.674	15.3661	-0.651	20.3661	-0.694	25.3661	-0.839	30.3661	-0.557	35.3661	-0.669
0.36639	-0.681	5.36639	-0.599	10.3664	-0.665	15.3664	-0.66	20.3664	-0.704	25.3664	-0.857	30.3664	-0.563	35.3664	-0.676
0.36667	-0.691	5.36667	-0.588	10.3667	-0.656	15.3667	-0.681	20.3667	-0.711	25.3667	-0.869	30.3667	-0.56	35.3667	-0.675
0.36694	-0.631	5.36694	-0.585	10.3669	-0.652	15.3669	-0.661	20.3669	-0.712	25.3669	-0.867	30.3669	-0.566	35.3669	-0.672
0.36722	-0.641	5.36722	-0.576	10.3672	-0.656	15.3672	-0.659	20.3672	-0.721	25.3672	-0.87	30.3672	-0.573	35.3672	-0.678
0.3675	-0.588	5.3675	-0.582	10.3675	-0.651	15.3675	-0.662	20.3675	-0.728	25.3675	-0.881	30.3675	-0.577	35.3675	-0.667
0.36778	-0.593	5.36778	-0.579	10.3678	-0.662	15.3678	-0.667	20.3678	-0.73	25.3678	-0.897	30.3678	-0.574	35.3678	-0.67
0.36806	-0.608	5.36806	-0.587	10.3681	-0.662	15.3681	-0.672	20.3681	-0.733	25.3681	-0.866	30.3681	-0.577	35.3681	-0.675
0.36833	-0.593	5.36833	-0.595	10.3683	-0.671	15.3683	-0.68	20.3683	-0.738	25.3683	-0.878	30.3683	-0.58	35.3683	-0.685
0.36861	-0.617	5.36861	-0.577	10.3686	-0.68	15.3686	-0.698	20.3686	-0.714	25.3686	-0.897	30.3686	-0.584	35.3686	-0.687
0.36889	-0.619	5.36889	-0.59	10.3689	-0.663	15.3689	-0.675	20.3689	-0.616	25.3689	-0.901	30.3689	-0.591	35.3689	-0.693
0.36917	-0.633	5.36917	-0.597	10.3692	-0.671	15.3692	-0.688	20.3692	-0.625	25.3692	-0.911	30.3692	-0.598	35.3692	-0.706
0.36944	-0.619	5.36944	-0.611	10.3694	-0.681	15.3694	-0.698	20.3694	-0.635	25.3694	-0.922	30.3694	-0.586	35.3694	-0.706
0.36972	-0.627	5.36972	-0.602	10.3697	-0.686	15.3697	-0.706	20.3697	-0.634	25.3697	-0.902	30.3697	-0.591	35.3697	-0.71
0.37	-0.618	5.37	-0.609	10.37	-0.664	15.37	-0.722	20.37	-0.637	25.37	-0.901	30.37	-0.588	35.37	-0.709
0.37028	-0.625	5.37028	-0.61	10.3703	-0.675	15.3703	-0.713	20.3703	-0.63	25.3703	-0.907	30.3703	-0.591	35.3703	-0.718
0.37056	-0.628	5.37056	-0.614	10.3706	-0.682	15.3706	-0.715	20.3706	-0.634	25.3706	-0.922	30.3706	-0.593	35.3706	-0.707
0.37083	-0.609	5.37083	-0.612	10.3708	-0.698	15.3708	-0.732	20.3708	-0.645	25.3708	-0.949	30.3708	-0.6	35.3708	-0.709
0.37111	-0.634	5.37111	-0.621	10.3711	-0.651	15.3711	-0.713	20.3711	-0.658	25.3711	-0.921	30.3711	-0.606	35.3711	-0.7
0.37139	-0.631	5.37139	-0.626	10.3714	-0.653	15.3714	-0.729	20.3714	-0.661	25.3714	-0.936	30.3714	-0.612	35.3714	-0.7
0.37167	-0.637	5.37167	-0.622	10.3717	-0.663	15.3717	-0.723	20.3717	-0.641	25.3717	-0.945	30.3717	-0.605	35.3717	-0.704
0.37194	-0.644	5.37194	-0.631	10.3719	-0.664	15.3719	-0.539	20.3719	-0.654	25.3719	-0.95	30.3719	-0.611	35.3719	-0.705
0.37222	-0.648	5.37222	-0.641	10.3722	-0.651	15.3722	-0.546	20.3722	-0.641	25.3722	-0.949	30.3722	-0.619	35.3722	-0.71
0.3725	-0.662	5.3725	-0.555	10.3725	-0.664	15.3725	-0.555	20.3725	-0.633	25.3725	-0.847	30.3725	-0.628	35.3725	-0.704
0.37278	-0.667	5.37278	-0.557	10.3728	-0.672	15.3728	-0.57	20.3728	-0.643	25.3728	-0.568	30.3728	-0.612	35.3728	-0.708
0.37306	-0.664	5.37306	-0.554	10.3731	-0.683	15.3731	-0.561	20.3731	-0.652	25.3731	-0.575	30.3731	-0.629	35.3731	-0.716
0.37361	-0.665	5.37361	-0.567	10.3736	-0.684	15.3736	-0.564	20.3736	-0.638	25.3736	-0.588	30.3736	-0.611	35.3736	-0.708
0.37389	-0.634	5.37389	-0.562	10.3739	-0.7	15.3739	-0.567	20.3739	-0.644	25.3739	-0.593	30.3739	-0.613	35.3739	-0.705
0.37417	-0.635	5.37417	-0.548	10.3742	-0.713	15.3742	-0.579	20.3742	-0.654	25.3742	-0.61	30.3742	-0.616	35.3742	-0.706
0.37444	-0.65	5.37444	-0.559	10.3744	-0.712	15.3744	-0.587	20.3744	-0.662	25.3744	-0.602	30.3744	-0.622	35.3744	-0.712
0.37472	-0.626	5.37472	-0.571	10.3747	-0.714	15.3747	-0.579	20.3747	-0.661	25.3747	-0.612	30.3747	-0.622	35.3747	-0.743
0.375	-0.63	5.375	-0.562	10.375	-0.722	15.375	-0.579	20.375	-0.644	25.375	-0.617	30.375	-0.626	35.375	-0.74
0.37528	-0.635	5.37528	-0.587	10.3753	-0.722	15.3753	-0.591	20.3753	-0.608	25.3753	-0.633	30.3753	-0.626	35.3753	-0.736
0.37556	-0.646	5.37556	-0.597	10.3756	-0.718	15.3756	-0.601	20.3756	-0.604	25.3756	-0.647	30.3756	-0.557	35.3756	-0.753
0.37583	-0.657	5.37583	-0.587	10.3758	-0.696	15.3758	-0.608	20.3758	-0.61	25.3758	-0.663	30.3758	-0.547	35.3758	-0.753
0.37611	-0.637	5.37611	-0.594	10.3761	-0.699	15.3761	-0.581	20.3761	-0.619	25.3761	-0.654	30.3761	-0.539	35.3761	-0.759
0.37639	-0.641	5.37639	-0.597	10.3764	-0.691	15.3764	-0.58	20.3764	-0.615	25.3764	-0.667	30.3764	-0.544	35.3764	-0.764
0.37667	-0.648	5.37667	-0.606	10.3767	-0.684	15.3767	-0.59	20.3767	-0.63	25.3767	-0.699	30.3767	-0.54	35.3767	-0.758
0.37694	-0.67	5.37694	-0.6	10.3769	-0.678	15.3769	-0.601	20.3769	-0.634	25.3769	-0.711	30.3769	-0.545	35.3769	-0.761
0.37722	-0.665	5.37722	-0.61	10.3772	-0.708	15.3772	-0.604	20.3772	-0.636	25.3772	-0.701	30.3772	-0.553	35.3772	-0.768
0.3775	-0.599	5.3775	-0.619	10.3775	-0.721	15.3775	-0.617	20.3775	-0.645	25.3775	-0.711	30.3775	-0.557	35.3775	-0.765
0.37778	-0.604	5.37778	-0.633	10.3778	-0.73	15.3778	-0.626	20.3778	-0.658	25.3778	-0.728	30.3778	-0.563	35.3778	-0.628
0.37806	-0.618	5.37806	-0.605	10.3781	-0.719	15.3781	-0.643	20.3781	-0.659	25.3781	-0.741	30.3781	-0.549	35.3781	-0.633
0.37833	-0.624	5.37833	-0.613	10.3783	-0.728	15.3783	-0.586	20.3783	-0.607	25.3783	-0.741	30.3783	-0.554	35.3783	-0.637
0.37861	-0.632	5.37861	-0.622	10.3786	-0.745	15.3786	-0.593	20.3786	-0.616	25.3786	-0.665	30.3786	-0.557	35.3786	-0.644
0.37889	-0.631	5.37889	-0.632	10.3789	-0.731	15.3789	-0.589	20.3789	-0.62	25.3789	-0.657	30.3789	-0.562	35.3789	-0.637
0.37917	-0.635	5.37917	-0.625	10.3792	-0.737	15.3792	-0.595	20.3792	-0.632	25.3792	-0.649	30.3792	-0.563	35.3792	-0.638
0.37944	-0.639	5.37944	-0.575	10.3794	-0.747	15.3794	-0.595	20.3794	-0.645	25.3794	-0.656	30.3794	-0.563	35.3794	-0.642
0.37972	-0.63	5.37972	-0.537	10.3797	-0.758	15.3797	-0.574	20.3797	-0.641	25.3797	-0.682	30.3797	-0.56	35.3797	-0.645
0.38	-0.621	5.38	-0.529	10.38	-0.739	15.38	-0.56	20.38	-0.65	25.38	-0.697	30.38	-0.566	35.38	-0.638
0.38028	-0.629	5.38028	-0.537	10.3803	-0.75	15.3803	-0.573	20.3803	-0.649	25.3803	-0.668	30.3803	-0.569	35.3803	-0.641
0.38056	-0.623	5.38056	-0.547	10.3806	-0.762	15.3806	-0.567	20.3806	-0.661	25.3806	-0.665	30.3806	-0.571	35.3806	-0.647
0.38083	-0.63	5.38083	-0.56	10.3808	-0.775	15.3808	-0.574	20.3808	-0.669	25.3808	-0.679	30.3808	-0.578	35.3808	-0.654
0.38111	-0.624	5.38111	-0.554	10.3811	-0.756	15.3811	-0.581	20.3811	-0.639	25.3811	-0.696	30.3811	-0.57	35.3811	-0.657
0.38139	-0.642	5.38139	-0.56	10.3814	-0.764	15.3814	-0.591	20.3814	-0.613	25.3814	-0.706	30.3814	-0.574	35.3814	-0.648
0.38167	-0.639	5.38167	-0.573	10.3817	-0.689	15.3817	-0.601	20.3817	-0.621	25.3817	-0.689	30.3817	-0.581	35.3817	-0.651
0.38194	-0.64	5.38194	-0.564	10.3819	-0.667	15.3819	-0.594	20.3819	-0.622	25.3819	-0.693	30.3819	-0.583	35.3819	-0.655
0.38222	-0.614	5.38222	-0.569	10.3822	-0.66	15.3822	-0.6	20.3822	-0.612	25.3822	-0.619	30.3822	-0.587	35.3822	-0.656
0.3825	-0.633	5.3825	-0.581	10.3825	-0.661	15.3825	-0.608	20.3825	-0.619	25.3825	-0.617	30.3825	-0.592	35.3825	-0.661
0.38278	-0.638	5.38278	-0.578	10.3828	-0.674	15.3828	-0.604	20.3828	-0.629	25.3828	-0.627	30.3828	-0.593	35.3828	-0.667
0.38306	-0.64	5.38306	-0.544	10.3831	-0.687	15.3831	-0.608	20.3831	-0.641	25.3831	-0.643	30.3831	-0.588	35.3831	-0.672
0.38333	-0.63	5.38333	-0.551	10.3833	-0.679	15.3833	-0.609	20.3833	-0.638	25.3833	-0.629	30.3833	-0.59	35.3833	-0.679
0.38361	-0.635	5.38361	-0.564	10.3836	-0.677	15.3836	-0.627	20.3836	-0.639	25.3836	-0.593	30.3836	-0.582	35.3836	-0.679
0.38389	-0.638	5.38389	-0.559	10.3839	-0.676	15.3839	-0.622	20.3839	-0.651	25.3839	-0.597	30.3839	-0.583	35.3839	-0.685
0.38417	-0.647	5.38417	-0.57	10.3842	-0.695	15.3842	-0.634	20.3842	-0.666	25.3842	-0.61	30.3842	-0.589	35.3842	-0.685
0.38444	-0.59	5.38444	-0.578	10.3844	-0.681	15.3844	-0.617	20.3844	-0.638	25.3844	-0.626	30.3844	-0.592	35.3844	-0.689
0.38472	-0.594	5.38472	-0.579	10.3847	-0.698	15.3847	-0.623	20.3847	-0.65	25.3847	-0.604	30.3847	-0.618	35.3847	-0.684
0.38528	-0.606	5.38528	-0.586	10.3853	-0.712	15.3853	-0.637	20.3853	-0.656	25.3853	-0.61	30.3853	-0.622	35.3853	-0.679
0.38556	-0.627	5.38556	-0.593	10.3856	-0.715	15.3856	-0.592	20.3856	-0.645	25.3856	-0.618	30.3856	-0.627	35.3856	-0.688
0.38583	-0.625	5.38583	-0.597	10.3858	-0.701	15.3858	-0.601	20.3858	-0.656	25.3858	-0.632	30.3858	-0.628	35.3858	-0.688
0.38611	-0.636	5.38611	-0.574	10.3861	-0.707	15.3861	-0.61	20.3861	-0.633	25.3861	-0.648	30.3861	-0.627	35.3861	-0.69
0.38639	-0.611	5.38639	-0.586	10.3864	-0.642	15.3864	-0.599	20.3864	-0.635	25.3864	-0.626	30.3864	-0.637	35.3864	-0.687
0.38667	-0.605	5.38667	-0.589	10.3867	-0.652	15.3867	-0.597	20.3867	-0.65	25.3867	-0.626	30.3867	-0.628	35.3867	-0.693
0.38694	-0.616	5.38694	-0.593	10.3869	-0.622	15.3869	-0.629	20.3869	-0.66	25.3869	-0.631	30.3869	-0.626	35.3869	-0.697
0.38722	-0.619	5.38722	-0.574	10.3872	-0.632	15.3872	-0.638	20.3872	-0.645	25.3872	-0.615	30.3872	-0.609	35.3872	-0.701
0.3875	-0.635	5.3875	-0.565	10.3875	-0.646	15.3875	-0.611	20.3875	-0.659	25.3875	-0.62	30.3875	-0.615	35.3875	-0.702
0.38778	-0.644	5.38778	-0.576	10.3878	-0.653	15.3878	-0.603	20.3878	-0.672	25.3878	-0.618	30.3878	-0.619	35.3878	-0.703
0.38806	-0.604	5.38806	-0.583	10.3881	-0.654	15.3881	-0.588	20.3881	-0.649	25.3881	-0.624	30.3881	-0.62	35.3881	-0.704
0.38833	-0.606	5.38833	-0.527	10.3883	-0.64	15.3883	-0.597	20.3883	-0.64	25.3883	-0.635	30.3883	-0.625	35.3883	-0.622
0.38861	-0.615	5.38861	-0.537	10.3886	-0.646	15.3886	-0.606	20.3886	-0.65	25.3886	-0.647	30.3886	-0.628	35.3886	-0.624
0.38889	-0.617	5.38889	-0.545	10.3889	-0.657	15.3889	-0.61	20.3889	-0.665	25.3889	-0.648	30.3889	-0.625	35.3889	-0.63
0.38917	-0.627	5.38917	-0.551	10.3892	-0.664	15.3892	-0.622	20.3892	-0.68	25.3892	-0.637	30.3892	-0.595	35.3892	-0.638
0.38944	-0.644	5.38944	-0.545	10.3894	-0.683	15.3894	-0.617	20.3894	-0.673	25.3894	-0.646	30.3894	-0.536	35.3894	-0.638
0.38972	-0.638	5.38972	-0.556	10.3897	-0.674	15.3897	-0.618	20.3897	-0.643	25.3897	-0.652	30.3897	-0.541	35.3897	-0.645
0.39	-0.646	5.39	-0.567	10.39	-0.681	15.39	-0.614	20.39	-0.621	25.39	-0.677	30.39	-0.547	35.39	-0.638
0.39028	-0.634	5.39028	-0.56	10.3903	-0.684	15.3903	-0.591	20.3903	-0.626	25.3903	-0.694	30.3903	-0.551	35.3903	-0.639
0.39056	-0.613	5.39056	-0.571	10.3906	-0.697	15.3906	-0.59	20.3906	-0.633	25.3906	-0.703	30.3906	-0.56	35.3906	-0.642
0.39083	-0.626	5.39083	-0.581	10.3908	-0.695	15.3908	-0.598	20.3908	-0.628	25.3908	-0.679	30.3908	-0.572	35.3908	-0.645
0.39111	-0.625	5.39111	-0.59	10.3911	-0.657	15.3911	-0.604	20.3911	-0.629	25.3911	-0.685	30.3911	-0.546	35.3911	-0.648
0.39139	-0.631	5.39139	-0.572	10.3914	-0.666	15.3914	-0.611	20.3914	-0.642	25.3914	-0.698	30.3914	-0.552	35.3914	-0.654
0.39167	-0.631	5.39167	-0.585	10.3917	-0.673	15.3917	-0.643	20.3917	-0.623	25.3917	-0.715	30.3917	-0.549	35.3917	-0.66
0.39194	-0.617	5.39194	-0.575	10.3919	-0.663	15.3919	-0.651	20.3919	-0.625	25.3919	-0.734	30.3919	-0.555	35.3919	-0.66
0.39222	-0.627	5.39222	-0.579	10.3922	-0.673	15.3922	-0.658	20.3922	-0.634	25.3922	-0.702	30.3922	-0.562	35.3922	-0.671
0.3925	-0.638	5.3925	-0.547	10.3925	-0.676	15.3925	-0.667	20.3925	-0.643	25.3925	-0.707	30.3925	-0.565	35.3925	-0.665
0.39278	-0.638	5.39278	-0.554	10.3928	-0.69	15.3928	-0.678	20.3928	-0.643	25.3928	-0.716	30.3928	-0.572	35.3928	-0.668
0.39306	-0.639	5.39306	-0.547	10.3931	-0.685	15.3931	-0.693	20.3931	-0.653	25.3931	-0.727	30.3931	-0.576	35.3931	-0.671
0.39333	-0.653	5.39333	-0.537	10.3933	-0.684	15.3933	-0.654	20.3933	-0.661	25.3933	-0.741	30.3933	-0.581	35.3933	-0.679
0.39361	-0.633	5.39361	-0.53	10.3936	-0.688	15.3936	-0.657	20.3936	-0.655	25.3936	-0.74	30.3936	-0.572	35.3936	-0.68
0.39389	-0.637	5.39389	-0.525	10.3939	-0.697	15.3939	-0.658	20.3939	-0.658	25.3939	-0.736	30.3939	-0.575	35.3939	-0.678
0.39417	-0.661	5.39417	-0.536	10.3942	-0.641	15.3942	-0.654	20.3942	-0.661	25.3942	-0.748	30.3942	-0.565	35.3942	-0.679
0.39444	-0.664	5.39444	-0.542	10.3944	-0.645	15.3944	-0.66	20.3944	-0.638	25.3944	-0.742	30.3944	-0.565	35.3944	-0.683
0.39472	-0.664	5.39472	-0.545	10.3947	-0.642	15.3947	-0.667	20.3947	-0.647	25.3947	-0.751	30.3947	-0.568	35.3947	-0.685
0.395	-0.588	5.395	-0.548	10.395	-0.635	15.395	-0.676	20.395	-0.655	25.395	-0.747	30.395	-0.571	35.395	-0.675
0.39528	-0.599	5.39528	-0.558	10.3953	-0.643	15.3953	-0.685	20.3953	-0.668	25.3953	-0.698	30.3953	-0.572	35.3953	-0.679
0.39556	-0.601	5.39556	-0.563	10.3956	-0.649	15.3956	-0.7	20.3956	-0.668	25.3956	-0.708	30.3956	-0.575	35.3956	-0.684
0.39583	-0.617	5.39583	-0.548	10.3958	-0.657	15.3958	-0.679	20.3958	-0.679	25.3958	-0.721	30.3958	-0.571	35.3958	-0.693
0.39611	-0.632	5.39611	-0.56	10.3961	-0.649	15.3961	-0.689	20.3961	-0.691	25.3961	-0.757	30.3961	-0.578	35.3961	-0.688
0.39639	-0.639	5.39639	-0.572	10.3964	-0.649	15.3964	-0.701	20.3964	-0.675	25.3964	-0.761	30.3964	-0.569	35.3964	-0.694
0.39667	-0.637	5.39667	-0.556	10.3967	-0.661	15.3967	-0.701	20.3967	-0.646	25.3967	-0.773	30.3967	-0.572	35.3967	-0.7
0.39722	-0.653	5.39722	-0.565	10.3972	-0.674	15.3972	-0.7	20.3972	-0.654	25.3972	-0.78	30.3972	-0.578	35.3972	-0.693
0.3975	-0.655	5.3975	-0.576	10.3975	-0.663	15.3975	-0.579	20.3975	-0.664	25.3975	-0.792	30.3975	-0.585	35.3975	-0.682
0.39778	-0.655	5.39778	-0.55	10.3978	-0.663	15.3978	-0.569	20.3978	-0.671	25.3978	-0.751	30.3978	-0.581	35.3978	-0.618
0.39806	-0.667	5.39806	-0.551	10.3981	-0.678	15.3981	-0.579	20.3981	-0.676	25.3981	-0.748	30.3981	-0.582	35.3981	-0.619
0.39833	-0.667	5.39833	-0.563	10.3983	-0.687	15.3983	-0.588	20.3983	-0.677	25.3983	-0.763	30.3983	-0.588	35.3983	-0.616
0.39861	-0.65	5.39861	-0.572	10.3986	-0.696	15.3986	-0.59	20.3986	-0.682	25.3986	-0.782	30.3986	-0.594	35.3986	-0.621
0.39889	-0.659	5.39889	-0.567	10.3989	-0.684	15.3989	-0.6	20.3989	-0.68	25.3989	-0.759	30.3989	-0.593	35.3989	-0.631
0.39917	-0.661	5.39917	-0.566	10.3992	-0.688	15.3992	-0.609	20.3992	-0.698	25.3992	-0.755	30.3992	-0.593	35.3992	-0.636
0.39944	-0.607	5.39944	-0.571	10.3994	-0.678	15.3994	-0.596	20.3994	-0.73	25.3994	-0.767	30.3994	-0.6	35.3994	-0.64
0.39972	-0.592	5.39972	-0.56	10.3997	-0.67	15.3997	-0.55	20.3997	-0.718	25.3997	-0.782	30.3997	-0.605	35.3997	-0.633
0.4	-0.582	5.4	-0.567	10.4	-0.682	15.4	-0.55	20.4	-0.727	25.4	-0.802	30.4	-0.613	35.4	-0.654
0.40028	-0.588	5.40028	-0.567	10.4003	-0.683	15.4003	-0.551	20.4003	-0.718	25.4003	-0.775	30.4003	-0.592	35.4003	-0.658
0.40056	-0.592	5.40056	-0.516	10.4006	-0.681	15.4006	-0.559	20.4006	-0.725	25.4006	-0.786	30.4006	-0.609	35.4006	-0.665
0.40083	-0.599	5.40083	-0.515	10.4008	-0.686	15.4008	-0.566	20.4008	-0.739	25.4008	-0.797	30.4008	-0.613	35.4008	-0.663
0.40111	-0.61	5.40111	-0.522	10.4011	-0.698	15.4011	-0.575	20.4011	-0.749	25.4011	-0.812	30.4011	-0.616	35.4011	-0.669
0.40139	-0.609	5.40139	-0.532	10.4014	-0.704	15.4014	-0.585	20.4014	-0.762	25.4014	-0.817	30.4014	-0.622	35.4014	-0.67
0.40167	-0.623	5.40167	-0.54	10.4017	-0.698	15.4017	-0.574	20.4017	-0.761	25.4017	-0.827	30.4017	-0.613	35.4017	-0.673
0.40194	-0.625	5.40194	-0.55	10.4019	-0.705	15.4019	-0.566	20.4019	-0.738	25.4019	-0.806	30.4019	-0.62	35.4019	-0.67
0.40222	-0.636	5.40222	-0.572	10.4022	-0.717	15.4022	-0.56	20.4022	-0.737	25.4022	-0.815	30.4022	-0.621	35.4022	-0.625
0.4025	-0.638	5.4025	-0.562	10.4025	-0.719	15.4025	-0.573	20.4025	-0.733	25.4025	-0.831	30.4025	-0.615	35.4025	-0.628
0.40278	-0.646	5.40278	-0.568	10.4028	-0.724	15.4028	-0.588	20.4028	-0.725	25.4028	-0.843	30.4028	-0.618	35.4028	-0.633
0.40306	-0.647	5.40306	-0.581	10.4031	-0.734	15.4031	-0.595	20.4031	-0.738	25.4031	-0.825	30.4031	-0.617	35.4031	-0.635
0.40333	-0.653	5.40333	-0.589	10.4033	-0.748	15.4033	-0.604	20.4033	-0.748	25.4033	-0.834	30.4033	-0.62	35.4033	-0.64
0.40361	-0.655	5.40361	-0.584	10.4036	-0.738	15.4036	-0.594	20.4036	-0.765	25.4036	-0.842	30.4036	-0.622	35.4036	-0.645
0.40389	-0.66	5.40389	-0.593	10.4039	-0.767	15.4039	-0.599	20.4039	-0.753	25.4039	-0.861	30.4039	-0.63	35.4039	-0.645
0.40417	-0.669	5.40417	-0.556	10.4042	-0.781	15.4042	-0.58	20.4042	-0.747	25.4042	-0.828	30.4042	-0.628	35.4042	-0.642
0.40444	-0.665	5.40444	-0.561	10.4044	-0.787	15.4044	-0.593	20.4044	-0.759	25.4044	-0.834	30.4044	-0.628	35.4044	-0.647
0.40472	-0.656	5.40472	-0.559	10.4047	-0.762	15.4047	-0.594	20.4047	-0.772	25.4047	-0.84	30.4047	-0.635	35.4047	-0.639
0.405	-0.652	5.405	-0.571	10.405	-0.776	15.405	-0.545	20.405	-0.78	25.405	-0.86	30.405	-0.645	35.405	-0.649
0.40528	-0.646	5.40528	-0.569	10.4053	-0.796	15.4053	-0.553	20.4053	-0.779	25.4053	-0.834	30.4053	-0.639	35.4053	-0.654
0.40556	-0.605	5.40556	-0.569	10.4056	-0.819	15.4056	-0.562	20.4056	-0.777	25.4056	-0.849	30.4056	-0.629	35.4056	-0.659
0.40583	-0.606	5.40583	-0.568	10.4058	-0.799	15.4058	-0.572	20.4058	-0.632	25.4058	-0.859	30.4058	-0.633	35.4058	-0.657
0.40611	-0.613	5.40611	-0.569	10.4061	-0.807	15.4061	-0.585	20.4061	-0.645	25.4061	-0.838	30.4061	-0.631	35.4061	-0.658
0.40639	-0.614	5.40639	-0.537	10.4064	-0.79	15.4064	-0.564	20.4064	-0.619	25.4064	-0.843	30.4064	-0.633	35.4064	-0.66
0.40667	-0.62	5.40667	-0.546	10.4067	-0.803	15.4067	-0.57	20.4067	-0.619	25.4067	-0.856	30.4067	-0.639	35.4067	-0.663
0.40694	-0.618	5.40694	-0.559	10.4069	-0.793	15.4069	-0.566	20.4069	-0.623	25.4069	-0.878	30.4069	-0.646	35.4069	-0.669
0.40722	-0.621	5.40722	-0.553	10.4072	-0.803	15.4072	-0.573	20.4072	-0.634	25.4072	-0.852	30.4072	-0.651	35.4072	-0.667
0.4075	-0.616	5.4075	-0.56	10.4075	-0.81	15.4075	-0.581	20.4075	-0.629	25.4075	-0.861	30.4075	-0.661	35.4075	-0.672
0.40778	-0.614	5.40778	-0.548	10.4078	-0.818	15.4078	-0.581	20.4078	-0.62	25.4078	-0.855	30.4078	-0.652	35.4078	-0.671
0.40806	-0.627	5.40806	-0.541	10.4081	-0.828	15.4081	-0.576	20.4081	-0.629	25.4081	-0.864	30.4081	-0.651	35.4081	-0.674
0.40833	-0.628	5.40833	-0.554	10.4083	-0.815	15.4083	-0.58	20.4083	-0.642	25.4083	-0.826	30.4083	-0.654	35.4083	-0.681
0.40861	-0.638	5.40861	-0.552	10.4086	-0.828	15.4086	-0.586	20.4086	-0.65	25.4086	-0.802	30.4086	-0.655	35.4086	-0.691
0.40917	-0.643	5.40917	-0.56	10.4092	-0.841	15.4092	-0.593	20.4092	-0.627	25.4092	-0.782	30.4092	-0.659	35.4092	-0.698
0.40944	-0.651	5.40944	-0.567	10.4094	-0.831	15.4094	-0.617	20.4094	-0.631	25.4094	-0.793	30.4094	-0.667	35.4094	-0.684
0.40972	-0.66	5.40972	-0.562	10.4097	-0.805	15.4097	-0.632	20.4097	-0.625	25.4097	-0.81	30.4097	-0.671	35.4097	-0.69
0.41	-0.667	5.41	-0.57	10.41	-0.804	15.41	-0.623	20.41	-0.623	25.41	-0.818	30.41	-0.668	35.41	-0.695
0.41028	-0.682	5.41028	-0.541	10.4103	-0.757	15.4103	-0.626	20.4103	-0.633	25.4103	-0.836	30.4103	-0.665	35.4103	-0.693
0.41056	-0.662	5.41056	-0.536	10.4106	-0.774	15.4106	-0.617	20.4106	-0.644	25.4106	-0.799	30.4106	-0.693	35.4106	-0.698
0.41083	-0.685	5.41083	-0.541	10.4108	-0.763	15.4108	-0.624	20.4108	-0.648	25.4108	-0.781	30.4108	-0.694	35.4108	-0.702
0.41111	-0.702	5.41111	-0.545	10.4111	-0.776	15.4111	-0.606	20.4111	-0.654	25.4111	-0.781	30.4111	-0.693	35.4111	-0.699
0.41139	-0.681	5.41139	-0.553	10.4114	-0.788	15.4114	-0.618	20.4114	-0.666	25.4114	-0.759	30.4114	-0.698	35.4114	-0.68
0.41167	-0.641	5.41167	-0.547	10.4117	-0.805	15.4117	-0.596	20.4117	-0.648	25.4117	-0.54	30.4117	-0.696	35.4117	-0.661
0.41194	-0.635	5.41194	-0.556	10.4119	-0.783	15.4119	-0.57	20.4119	-0.639	25.4119	-0.544	30.4119	-0.717	35.4119	-0.667
0.41222	-0.633	5.41222	-0.567	10.4122	-0.798	15.4122	-0.574	20.4122	-0.638	25.4122	-0.555	30.4122	-0.728	35.4122	-0.667
0.4125	-0.643	5.4125	-0.548	10.4125	-0.813	15.4125	-0.58	20.4125	-0.639	25.4125	-0.562	30.4125	-0.728	35.4125	-0.669
0.41278	-0.652	5.41278	-0.549	10.4128	-0.819	15.4128	-0.593	20.4128	-0.652	25.4128	-0.574	30.4128	-0.715	35.4128	-0.687
0.41306	-0.646	5.41306	-0.558	10.4131	-0.805	15.4131	-0.589	20.4131	-0.656	25.4131	-0.587	30.4131	-0.722	35.4131	-0.691
0.41333	-0.584	5.41333	-0.568	10.4133	-0.798	15.4133	-0.594	20.4133	-0.649	25.4133	-0.577	30.4133	-0.728	35.4133	-0.691
0.41361	-0.6	5.41361	-0.562	10.4136	-0.814	15.4136	-0.606	20.4136	-0.645	25.4136	-0.585	30.4136	-0.733	35.4136	-0.696
0.41389	-0.603	5.41389	-0.573	10.4139	-0.832	15.4139	-0.598	20.4139	-0.643	25.4139	-0.597	30.4139	-0.741	35.4139	-0.702
0.41417	-0.611	5.41417	-0.582	10.4142	-0.829	15.4142	-0.585	20.4142	-0.648	25.4142	-0.608	30.4142	-0.734	35.4142	-0.708
0.41444	-0.612	5.41444	-0.576	10.4144	-0.842	15.4144	-0.592	20.4144	-0.636	25.4144	-0.639	30.4144	-0.742	35.4144	-0.704
0.41472	-0.625	5.41472	-0.587	10.4147	-0.835	15.4147	-0.589	20.4147	-0.643	25.4147	-0.625	30.4147	-0.752	35.4147	-0.701
0.415	-0.633	5.415	-0.585	10.415	-0.788	15.415	-0.602	20.415	-0.658	25.415	-0.617	30.415	-0.762	35.415	-0.697
0.41528	-0.654	5.41528	-0.59	10.4153	-0.766	15.4153	-0.594	20.4153	-0.67	25.4153	-0.612	30.4153	-0.736	35.4153	-0.696
0.41556	-0.647	5.41556	-0.589	10.4156	-0.748	15.4156	-0.602	20.4156	-0.669	25.4156	-0.621	30.4156	-0.73	35.4156	-0.703
0.41583	-0.637	5.41583	-0.602	10.4158	-0.758	15.4158	-0.562	20.4158	-0.686	25.4158	-0.632	30.4158	-0.736	35.4158	-0.71
0.41611	-0.627	5.41611	-0.615	10.4161	-0.767	15.4161	-0.541	20.4161	-0.703	25.4161	-0.647	30.4161	-0.739	35.4161	-0.716
0.41639	-0.64	5.41639	-0.608	10.4164	-0.781	15.4164	-0.531	20.4164	-0.7	25.4164	-0.617	30.4164	-0.748	35.4164	-0.718
0.41667	-0.646	5.41667	-0.577	10.4167	-0.763	15.4167	-0.539	20.4167	-0.701	25.4167	-0.628	30.4167	-0.746	35.4167	-0.715
0.41694	-0.635	5.41694	-0.585	10.4169	-0.681	15.4169	-0.544	20.4169	-0.661	25.4169	-0.639	30.4169	-0.747	35.4169	-0.709
0.41722	-0.624	5.41722	-0.577	10.4172	-0.681	15.4172	-0.554	20.4172	-0.657	25.4172	-0.646	30.4172	-0.736	35.4172	-0.715
0.4175	-0.643	5.4175	-0.585	10.4175	-0.667	15.4175	-0.556	20.4175	-0.674	25.4175	-0.659	30.4175	-0.542	35.4175	-0.603
0.41778	-0.654	5.41778	-0.597	10.4178	-0.658	15.4178	-0.559	20.4178	-0.677	25.4178	-0.645	30.4178	-0.546	35.4178	-0.604
0.41806	-0.647	5.41806	-0.6	10.4181	-0.66	15.4181	-0.559	20.4181	-0.691	25.4181	-0.654	30.4181	-0.545	35.4181	-0.61
0.41833	-0.634	5.41833	-0.53	10.4183	-0.664	15.4183	-0.562	20.4183	-0.663	25.4183	-0.667	30.4183	-0.55	35.4183	-0.63
0.41861	-0.649	5.41861	-0.537	10.4186	-0.665	15.4186	-0.556	20.4186	-0.673	25.4186	-0.679	30.4186	-0.551	35.4186	-0.636
0.41889	-0.661	5.41889	-0.547	10.4189	-0.653	15.4189	-0.568	20.4189	-0.652	25.4189	-0.691	30.4189	-0.559	35.4189	-0.634
0.41917	-0.654	5.41917	-0.539	10.4192	-0.645	15.4192	-0.562	20.4192	-0.66	25.4192	-0.683	30.4192	-0.565	35.4192	-0.637
0.41944	-0.668	5.41944	-0.546	10.4194	-0.655	15.4194	-0.567	20.4194	-0.669	25.4194	-0.679	30.4194	-0.571	35.4194	-0.636
0.41972	-0.669	5.41972	-0.557	10.4197	-0.672	15.4197	-0.562	20.4197	-0.672	25.4197	-0.691	30.4197	-0.564	35.4197	-0.644
0.42	-0.68	5.42	-0.566	10.42	-0.664	15.42	-0.567	20.42	-0.683	25.42	-0.709	30.42	-0.57	35.42	-0.649
0.42028	-0.61	5.42028	-0.556	10.4203	-0.674	15.4203	-0.575	20.4203	-0.685	25.4203	-0.695	30.4203	-0.575	35.4203	-0.646
0.42083	-0.618	5.42083	-0.565	10.4208	-0.677	15.4208	-0.583	20.4208	-0.722	25.4208	-0.704	30.4208	-0.579	35.4208	-0.639
0.42111	-0.632	5.42111	-0.558	10.4211	-0.615	15.4211	-0.584	20.4211	-0.727	25.4211	-0.691	30.4211	-0.582	35.4211	-0.638
0.42139	-0.582	5.42139	-0.572	10.4214	-0.617	15.4214	-0.604	20.4214	-0.705	25.4214	-0.674	30.4214	-0.575	35.4214	-0.633
0.42167	-0.58	5.42167	-0.574	10.4217	-0.623	15.4217	-0.606	20.4217	-0.707	25.4217	-0.688	30.4217	-0.58	35.4217	-0.639
0.42194	-0.587	5.42194	-0.571	10.4219	-0.632	15.4219	-0.62	20.4219	-0.7	25.4219	-0.688	30.4219	-0.582	35.4219	-0.644
0.42222	-0.592	5.42222	-0.581	10.4222	-0.63	15.4222	-0.62	20.4222	-0.708	25.4222	-0.674	30.4222	-0.586	35.4222	-0.645
0.4225	-0.597	5.4225	-0.583	10.4225	-0.637	15.4225	-0.593	20.4225	-0.71	25.4225	-0.654	30.4225	-0.586	35.4225	-0.648
0.42278	-0.609	5.42278	-0.518	10.4228	-0.645	15.4228	-0.6	20.4228	-0.713	25.4228	-0.665	30.4228	-0.584	35.4228	-0.644
0.42306	-0.606	5.42306	-0.527	10.4231	-0.653	15.4231	-0.609	20.4231	-0.669	25.4231	-0.683	30.4231	-0.589	35.4231	-0.649
0.42333	-0.624	5.42333	-0.538	10.4233	-0.643	15.4233	-0.619	20.4233	-0.669	25.4233	-0.69	30.4233	-0.591	35.4233	-0.654
0.42361	-0.632	5.42361	-0.534	10.4236	-0.642	15.4236	-0.636	20.4236	-0.678	25.4236	-0.705	30.4236	-0.601	35.4236	-0.648
0.42389	-0.634	5.42389	-0.539	10.4239	-0.643	15.4239	-0.678	20.4239	-0.687	25.4239	-0.705	30.4239	-0.576	35.4239	-0.65
0.42417	-0.643	5.42417	-0.536	10.4242	-0.644	15.4242	-0.65	20.4242	-0.69	25.4242	-0.716	30.4242	-0.564	35.4242	-0.654
0.42444	-0.644	5.42444	-0.537	10.4244	-0.661	15.4244	-0.64	20.4244	-0.694	25.4244	-0.731	30.4244	-0.557	35.4244	-0.658
0.42472	-0.638	5.42472	-0.532	10.4247	-0.641	15.4247	-0.546	20.4247	-0.698	25.4247	-0.746	30.4247	-0.522	35.4247	-0.661
0.425	-0.638	5.425	-0.554	10.425	-0.651	15.425	-0.553	20.425	-0.711	25.425	-0.726	30.425	-0.523	35.425	-0.662
0.42528	-0.648	5.42528	-0.561	10.4253	-0.663	15.4253	-0.558	20.4253	-0.721	25.4253	-0.728	30.4253	-0.528	35.4253	-0.668
0.42556	-0.657	5.42556	-0.543	10.4256	-0.683	15.4256	-0.563	20.4256	-0.712	25.4256	-0.745	30.4256	-0.535	35.4256	-0.67
0.42583	-0.652	5.42583	-0.546	10.4258	-0.673	15.4258	-0.579	20.4258	-0.717	25.4258	-0.753	30.4258	-0.534	35.4258	-0.669
0.42611	-0.632	5.42611	-0.554	10.4261	-0.682	15.4261	-0.603	20.4261	-0.722	25.4261	-0.775	30.4261	-0.543	35.4261	-0.672
0.42639	-0.624	5.42639	-0.563	10.4264	-0.692	15.4264	-0.566	20.4264	-0.729	25.4264	-0.758	30.4264	-0.545	35.4264	-0.609
0.42667	-0.639	5.42667	-0.555	10.4267	-0.644	15.4267	-0.576	20.4267	-0.735	25.4267	-0.766	30.4267	-0.549	35.4267	-0.595
0.42694	-0.646	5.42694	-0.563	10.4269	-0.646	15.4269	-0.579	20.4269	-0.738	25.4269	-0.784	30.4269	-0.547	35.4269	-0.599
0.42722	-0.642	5.42722	-0.572	10.4272	-0.661	15.4272	-0.58	20.4272	-0.718	25.4272	-0.797	30.4272	-0.554	35.4272	-0.603
0.4275	-0.662	5.4275	-0.56	10.4275	-0.68	15.4275	-0.584	20.4275	-0.728	25.4275	-0.728	30.4275	-0.551	35.4275	-0.608
0.42778	-0.669	5.42778	-0.565	10.4278	-0.671	15.4278	-0.592	20.4278	-0.711	25.4278	-0.741	30.4278	-0.558	35.4278	-0.616
0.42806	-0.654	5.42806	-0.577	10.4281	-0.682	15.4281	-0.601	20.4281	-0.724	25.4281	-0.75	30.4281	-0.565	35.4281	-0.618
0.42833	-0.597	5.42833	-0.566	10.4283	-0.691	15.4283	-0.614	20.4283	-0.728	25.4283	-0.763	30.4283	-0.557	35.4283	-0.624
0.42861	-0.613	5.42861	-0.576	10.4286	-0.697	15.4286	-0.631	20.4286	-0.735	25.4286	-0.75	30.4286	-0.562	35.4286	-0.637
0.42889	-0.613	5.42889	-0.576	10.4289	-0.68	15.4289	-0.634	20.4289	-0.743	25.4289	-0.737	30.4289	-0.565	35.4289	-0.64
0.42917	-0.634	5.42917	-0.585	10.4292	-0.674	15.4292	-0.647	20.4292	-0.761	25.4292	-0.745	30.4292	-0.568	35.4292	-0.642
0.42944	-0.65	5.42944	-0.576	10.4294	-0.637	15.4294	-0.613	20.4294	-0.76	25.4294	-0.76	30.4294	-0.568	35.4294	-0.641
0.42972	-0.658	5.42972	-0.587	10.4297	-0.65	15.4297	-0.609	20.4297	-0.755	25.4297	-0.781	30.4297	-0.569	35.4297	-0.641
0.43	-0.65	5.43	-0.601	10.43	-0.66	15.43	-0.619	20.43	-0.761	25.43	-0.786	30.43	-0.567	35.43	-0.646
0.43028	-0.636	5.43028	-0.528	10.4303	-0.659	15.4303	-0.59	20.4303	-0.713	25.4303	-0.759	30.4303	-0.574	35.4303	-0.648
0.43056	-0.65	5.43056	-0.536	10.4306	-0.67	15.4306	-0.592	20.4306	-0.724	25.4306	-0.772	30.4306	-0.577	35.4306	-0.646
0.43083	-0.602	5.43083	-0.543	10.4308	-0.688	15.4308	-0.606	20.4308	-0.618	25.4308	-0.781	30.4308	-0.581	35.4308	-0.648
0.43111	-0.619	5.43111	-0.532	10.4311	-0.684	15.4311	-0.572	20.4311	-0.616	25.4311	-0.777	30.4311	-0.588	35.4311	-0.642
0.43139	-0.625	5.43139	-0.534	10.4314	-0.689	15.4314	-0.566	20.4314	-0.625	25.4314	-0.798	30.4314	-0.595	35.4314	-0.646
0.43167	-0.631	5.43167	-0.543	10.4317	-0.653	15.4317	-0.578	20.4317	-0.639	25.4317	-0.777	30.4317	-0.587	35.4317	-0.649
0.43194	-0.633	5.43194	-0.539	10.4319	-0.658	15.4319	-0.588	20.4319	-0.639	25.4319	-0.77	30.4319	-0.578	35.4319	-0.65
0.43222	-0.63	5.43222	-0.531	10.4322	-0.658	15.4322	-0.593	20.4322	-0.64	25.4322	-0.784	30.4322	-0.567	35.4322	-0.655
0.43278	-0.643	5.43278	-0.537	10.4328	-0.666	15.4328	-0.583	20.4328	-0.632	25.4328	-0.795	30.4328	-0.566	35.4328	-0.656
0.43306	-0.655	5.43306	-0.549	10.4331	-0.671	15.4331	-0.594	20.4331	-0.629	25.4331	-0.793	30.4331	-0.57	35.4331	-0.661
0.43333	-0.658	5.43333	-0.542	10.4333	-0.652	15.4333	-0.573	20.4333	-0.621	25.4333	-0.771	30.4333	-0.573	35.4333	-0.665
0.43361	-0.67	5.43361	-0.55	10.4336	-0.651	15.4336	-0.582	20.4336	-0.623	25.4336	-0.805	30.4336	-0.576	35.4336	-0.665
0.43389	-0.668	5.43389	-0.558	10.4339	-0.66	15.4339	-0.592	20.4339	-0.623	25.4339	-0.81	30.4339	-0.578	35.4339	-0.67
0.43417	-0.685	5.43417	-0.568	10.4342	-0.667	15.4342	-0.593	20.4342	-0.628	25.4342	-0.839	30.4342	-0.583	35.4342	-0.676
0.43444	-0.691	5.43444	-0.562	10.4344	-0.667	15.4344	-0.569	20.4344	-0.625	25.4344	-0.848	30.4344	-0.589	35.4344	-0.673
0.43472	-0.672	5.43472	-0.527	10.4347	-0.669	15.4347	-0.567	20.4347	-0.618	25.4347	-0.835	30.4347	-0.595	35.4347	-0.679
0.435	-0.648	5.435	-0.532	10.435	-0.681	15.435	-0.573	20.435	-0.618	25.435	-0.846	30.435	-0.58	35.435	-0.687
0.43528	-0.664	5.43528	-0.525	10.4353	-0.659	15.4353	-0.584	20.4353	-0.62	25.4353	-0.853	30.4353	-0.583	35.4353	-0.674
0.43556	-0.62	5.43556	-0.534	10.4356	-0.657	15.4356	-0.596	20.4356	-0.621	25.4356	-0.857	30.4356	-0.613	35.4356	-0.675
0.43583	-0.594	5.43583	-0.537	10.4358	-0.648	15.4358	-0.605	20.4358	-0.632	25.4358	-0.838	30.4358	-0.611	35.4358	-0.676
0.43611	-0.598	5.43611	-0.536	10.4361	-0.655	15.4361	-0.609	20.4361	-0.631	25.4361	-0.828	30.4361	-0.616	35.4361	-0.675
0.43639	-0.614	5.43639	-0.543	10.4364	-0.666	15.4364	-0.62	20.4364	-0.639	25.4364	-0.842	30.4364	-0.622	35.4364	-0.68
0.43667	-0.62	5.43667	-0.547	10.4367	-0.682	15.4367	-0.614	20.4367	-0.636	25.4367	-0.857	30.4367	-0.629	35.4367	-0.684
0.43694	-0.622	5.43694	-0.548	10.4369	-0.668	15.4369	-0.622	20.4369	-0.615	25.4369	-0.802	30.4369	-0.629	35.4369	-0.695
0.43722	-0.626	5.43722	-0.557	10.4372	-0.633	15.4372	-0.573	20.4372	-0.604	25.4372	-0.796	30.4372	-0.632	35.4372	-0.693
0.4375	-0.629	5.4375	-0.555	10.4375	-0.641	15.4375	-0.561	20.4375	-0.61	25.4375	-0.808	30.4375	-0.639	35.4375	-0.625
0.43778	-0.639	5.43778	-0.537	10.4378	-0.653	15.4378	-0.567	20.4378	-0.612	25.4378	-0.821	30.4378	-0.644	35.4378	-0.627
0.43806	-0.65	5.43806	-0.545	10.4381	-0.644	15.4381	-0.574	20.4381	-0.621	25.4381	-0.811	30.4381	-0.648	35.4381	-0.629
0.43833	-0.652	5.43833	-0.555	10.4383	-0.651	15.4383	-0.592	20.4383	-0.632	25.4383	-0.815	30.4383	-0.645	35.4383	-0.632
0.43861	-0.663	5.43861	-0.551	10.4386	-0.661	15.4386	-0.602	20.4386	-0.641	25.4386	-0.824	30.4386	-0.647	35.4386	-0.638
0.43889	-0.654	5.43889	-0.56	10.4389	-0.665	15.4389	-0.601	20.4389	-0.653	25.4389	-0.837	30.4389	-0.653	35.4389	-0.638
0.43917	-0.669	5.43917	-0.563	10.4392	-0.668	15.4392	-0.605	20.4392	-0.636	25.4392	-0.848	30.4392	-0.658	35.4392	-0.638
0.43944	-0.668	5.43944	-0.568	10.4394	-0.667	15.4394	-0.62	20.4394	-0.633	25.4394	-0.82	30.4394	-0.66	35.4394	-0.641
0.43972	-0.675	5.43972	-0.524	10.4397	-0.668	15.4397	-0.594	20.4397	-0.632	25.4397	-0.835	30.4397	-0.664	35.4397	-0.646
0.44	-0.652	5.44	-0.521	10.44	-0.669	15.44	-0.597	20.44	-0.627	25.44	-0.844	30.44	-0.669	35.44	-0.653
0.44028	-0.662	5.44028	-0.523	10.4403	-0.651	15.4403	-0.599	20.4403	-0.641	25.4403	-0.856	30.4403	-0.676	35.4403	-0.661
0.44056	-0.67	5.44056	-0.522	10.4406	-0.645	15.4406	-0.569	20.4406	-0.653	25.4406	-0.872	30.4406	-0.664	35.4406	-0.661
0.44083	-0.684	5.44083	-0.531	10.4408	-0.656	15.4408	-0.579	20.4408	-0.662	25.4408	-0.849	30.4408	-0.669	35.4408	-0.661
0.44111	-0.626	5.44111	-0.542	10.4411	-0.663	15.4411	-0.576	20.4411	-0.661	25.4411	-0.862	30.4411	-0.666	35.4411	-0.663
0.44139	-0.635	5.44139	-0.548	10.4414	-0.671	15.4414	-0.579	20.4414	-0.646	25.4414	-0.81	30.4414	-0.672	35.4414	-0.654
0.44167	-0.632	5.44167	-0.547	10.4417	-0.673	15.4417	-0.594	20.4417	-0.636	25.4417	-0.568	30.4417	-0.68	35.4417	-0.656
0.44194	-0.636	5.44194	-0.551	10.4419	-0.681	15.4419	-0.603	20.4419	-0.634	25.4419	-0.557	30.4419	-0.685	35.4419	-0.66
0.44222	-0.636	5.44222	-0.564	10.4422	-0.689	15.4422	-0.61	20.4422	-0.635	25.4422	-0.566	30.4422	-0.676	35.4422	-0.65
0.4425	-0.643	5.4425	-0.542	10.4425	-0.682	15.4425	-0.615	20.4425	-0.622	25.4425	-0.573	30.4425	-0.678	35.4425	-0.653
0.44278	-0.64	5.44278	-0.553	10.4428	-0.689	15.4428	-0.624	20.4428	-0.629	25.4428	-0.584	30.4428	-0.68	35.4428	-0.655
0.44306	-0.647	5.44306	-0.563	10.4431	-0.699	15.4431	-0.615	20.4431	-0.638	25.4431	-0.601	30.4431	-0.682	35.4431	-0.672
0.44333	-0.602	5.44333	-0.555	10.4433	-0.706	15.4433	-0.615	20.4433	-0.649	25.4433	-0.595	30.4433	-0.689	35.4433	-0.675
0.44361	-0.612	5.44361	-0.555	10.4436	-0.694	15.4436	-0.621	20.4436	-0.671	25.4436	-0.607	30.4436	-0.695	35.4436	-0.68
0.44389	-0.613	5.44389	-0.565	10.4439	-0.704	15.4439	-0.629	20.4439	-0.684	25.4439	-0.626	30.4439	-0.689	35.4439	-0.686
0.44444	-0.626	5.44444	-0.572	10.4444	-0.707	15.4444	-0.633	20.4444	-0.668	25.4444	-0.617	30.4444	-0.547	35.4444	-0.69
0.44472	-0.624	5.44472	-0.568	10.4447	-0.721	15.4447	-0.643	20.4447	-0.674	25.4447	-0.612	30.4447	-0.54	35.4447	-0.692
0.445	-0.631	5.445	-0.58	10.445	-0.726	15.445	-0.652	20.445	-0.684	25.445	-0.614	30.445	-0.547	35.445	-0.685
0.44528	-0.636	5.44528	-0.579	10.4453	-0.697	15.4453	-0.66	20.4453	-0.684	25.4453	-0.628	30.4453	-0.548	35.4453	-0.689
0.44556	-0.618	5.44556	-0.535	10.4456	-0.671	15.4456	-0.647	20.4456	-0.692	25.4456	-0.642	30.4456	-0.548	35.4456	-0.695
0.44583	-0.611	5.44583	-0.536	10.4458	-0.656	15.4458	-0.66	20.4458	-0.699	25.4458	-0.642	30.4458	-0.553	35.4458	-0.703
0.44611	-0.615	5.44611	-0.548	10.4461	-0.654	15.4461	-0.67	20.4461	-0.688	25.4461	-0.644	30.4461	-0.557	35.4461	-0.623
0.44639	-0.617	5.44639	-0.542	10.4464	-0.655	15.4464	-0.542	20.4464	-0.661	25.4464	-0.656	30.4464	-0.563	35.4464	-0.626
0.44667	-0.614	5.44667	-0.55	10.4467	-0.658	15.4467	-0.549	20.4467	-0.666	25.4467	-0.669	30.4467	-0.567	35.4467	-0.627
0.44694	-0.616	5.44694	-0.554	10.4469	-0.667	15.4469	-0.557	20.4469	-0.676	25.4469	-0.669	30.4469	-0.569	35.4469	-0.63
0.44722	-0.614	5.44722	-0.57	10.4472	-0.636	15.4472	-0.553	20.4472	-0.683	25.4472	-0.68	30.4472	-0.571	35.4472	-0.633
0.4475	-0.614	5.4475	-0.568	10.4475	-0.646	15.4475	-0.566	20.4475	-0.693	25.4475	-0.681	30.4475	-0.568	35.4475	-0.638
0.44778	-0.628	5.44778	-0.568	10.4478	-0.655	15.4478	-0.574	20.4478	-0.695	25.4478	-0.692	30.4478	-0.574	35.4478	-0.644
0.44806	-0.627	5.44806	-0.56	10.4481	-0.661	15.4481	-0.583	20.4481	-0.709	25.4481	-0.709	30.4481	-0.581	35.4481	-0.649
0.44833	-0.628	5.44833	-0.549	10.4483	-0.657	15.4483	-0.574	20.4483	-0.694	25.4483	-0.724	30.4483	-0.584	35.4483	-0.651
0.44861	-0.635	5.44861	-0.52	10.4486	-0.666	15.4486	-0.558	20.4486	-0.691	25.4486	-0.7	30.4486	-0.581	35.4486	-0.654
0.44889	-0.647	5.44889	-0.53	10.4489	-0.677	15.4489	-0.567	20.4489	-0.71	25.4489	-0.707	30.4489	-0.581	35.4489	-0.659
0.44917	-0.639	5.44917	-0.529	10.4492	-0.685	15.4492	-0.566	20.4492	-0.726	25.4492	-0.711	30.4492	-0.576	35.4492	-0.659
0.44944	-0.665	5.44944	-0.538	10.4494	-0.676	15.4494	-0.568	20.4494	-0.726	25.4494	-0.721	30.4494	-0.585	35.4494	-0.666
0.44972	-0.668	5.44972	-0.545	10.4497	-0.687	15.4497	-0.577	20.4497	-0.738	25.4497	-0.707	30.4497	-0.58	35.4497	-0.665
0.45	-0.655	5.45	-0.539	10.45	-0.697	15.45	-0.587	20.45	-0.747	25.45	-0.714	30.45	-0.585	35.45	-0.662
0.45028	-0.666	5.45028	-0.548	10.4503	-0.705	15.4503	-0.594	20.4503	-0.739	25.4503	-0.719	30.4503	-0.59	35.4503	-0.662
0.45056	-0.65	5.45056	-0.56	10.4506	-0.692	15.4506	-0.607	20.4506	-0.752	25.4506	-0.733	30.4506	-0.553	35.4506	-0.662
0.45083	-0.6	5.45083	-0.558	10.4508	-0.703	15.4508	-0.615	20.4508	-0.761	25.4508	-0.742	30.4508	-0.56	35.4508	-0.633
0.45111	-0.61	5.45111	-0.545	10.4511	-0.706	15.4511	-0.543	20.4511	-0.766	25.4511	-0.76	30.4511	-0.56	35.4511	-0.633
0.45139	-0.627	5.45139	-0.553	10.4514	-0.715	15.4514	-0.547	20.4514	-0.654	25.4514	-0.733	30.4514	-0.566	35.4514	-0.637
0.45167	-0.625	5.45167	-0.558	10.4517	-0.708	15.4517	-0.551	20.4517	-0.667	25.4517	-0.745	30.4517	-0.562	35.4517	-0.631
0.45194	-0.636	5.45194	-0.541	10.4519	-0.72	15.4519	-0.559	20.4519	-0.671	25.4519	-0.757	30.4519	-0.546	35.4519	-0.636
0.45222	-0.64	5.45222	-0.549	10.4522	-0.735	15.4522	-0.558	20.4522	-0.682	25.4522	-0.764	30.4522	-0.55	35.4522	-0.639
0.4525	-0.645	5.4525	-0.559	10.4525	-0.72	15.4525	-0.568	20.4525	-0.683	25.4525	-0.732	30.4525	-0.554	35.4525	-0.636
0.45278	-0.653	5.45278	-0.563	10.4528	-0.73	15.4528	-0.572	20.4528	-0.66	25.4528	-0.744	30.4528	-0.56	35.4528	-0.639
0.45306	-0.677	5.45306	-0.556	10.4531	-0.742	15.4531	-0.583	20.4531	-0.668	25.4531	-0.754	30.4531	-0.568	35.4531	-0.632
0.45333	-0.671	5.45333	-0.567	10.4533	-0.761	15.4533	-0.577	20.4533	-0.646	25.4533	-0.762	30.4533	-0.577	35.4533	-0.639
0.45361	-0.681	5.45361	-0.535	10.4536	-0.771	15.4536	-0.576	20.4536	-0.657	25.4536	-0.777	30.4536	-0.558	35.4536	-0.646
0.45389	-0.698	5.45389	-0.529	10.4539	-0.766	15.4539	-0.584	20.4539	-0.663	25.4539	-0.785	30.4539	-0.562	35.4539	-0.65
0.45417	-0.692	5.45417	-0.534	10.4542	-0.774	15.4542	-0.591	20.4542	-0.663	25.4542	-0.756	30.4542	-0.568	35.4542	-0.651
0.45444	-0.696	5.45444	-0.543	10.4544	-0.77	15.4544	-0.593	20.4544	-0.663	25.4544	-0.749	30.4544	-0.57	35.4544	-0.645
0.45472	-0.643	5.45472	-0.557	10.4547	-0.755	15.4547	-0.603	20.4547	-0.675	25.4547	-0.761	30.4547	-0.561	35.4547	-0.629
0.455	-0.659	5.455	-0.553	10.455	-0.746	15.455	-0.608	20.455	-0.685	25.455	-0.777	30.455	-0.57	35.455	-0.629
0.45528	-0.647	5.45528	-0.573	10.4553	-0.708	15.4553	-0.586	20.4553	-0.66	25.4553	-0.786	30.4553	-0.575	35.4553	-0.629
0.45556	-0.639	5.45556	-0.574	10.4556	-0.712	15.4556	-0.594	20.4556	-0.661	25.4556	-0.777	30.4556	-0.579	35.4556	-0.631
0.45583	-0.616	5.45583	-0.58	10.4558	-0.709	15.4558	-0.607	20.4558	-0.672	25.4558	-0.792	30.4558	-0.584	35.4558	-0.637
0.45639	-0.618	5.45639	-0.579	10.4564	-0.723	15.4564	-0.616	20.4564	-0.654	25.4564	-0.829	30.4564	-0.589	35.4564	-0.635
0.45667	-0.622	5.45667	-0.587	10.4567	-0.735	15.4567	-0.61	20.4567	-0.643	25.4567	-0.826	30.4567	-0.59	35.4567	-0.632
0.45694	-0.636	5.45694	-0.586	10.4569	-0.732	15.4569	-0.618	20.4569	-0.649	25.4569	-0.805	30.4569	-0.593	35.4569	-0.635
0.45722	-0.647	5.45722	-0.569	10.4572	-0.731	15.4572	-0.597	20.4572	-0.672	25.4572	-0.821	30.4572	-0.61	35.4572	-0.639
0.4575	-0.655	5.4575	-0.569	10.4575	-0.737	15.4575	-0.599	20.4575	-0.673	25.4575	-0.831	30.4575	-0.616	35.4575	-0.642
0.45778	-0.663	5.45778	-0.571	10.4578	-0.747	15.4578	-0.57	20.4578	-0.679	25.4578	-0.85	30.4578	-0.617	35.4578	-0.645
0.45806	-0.655	5.45806	-0.572	10.4581	-0.76	15.4581	-0.575	20.4581	-0.686	25.4581	-0.819	30.4581	-0.625	35.4581	-0.658
0.45833	-0.616	5.45833	-0.569	10.4583	-0.743	15.4583	-0.574	20.4583	-0.691	25.4583	-0.819	30.4583	-0.629	35.4583	-0.664
0.45861	-0.617	5.45861	-0.578	10.4586	-0.754	15.4586	-0.587	20.4586	-0.692	25.4586	-0.826	30.4586	-0.608	35.4586	-0.65
0.45889	-0.584	5.45889	-0.591	10.4589	-0.754	15.4589	-0.592	20.4589	-0.686	25.4589	-0.837	30.4589	-0.614	35.4589	-0.653
0.45917	-0.597	5.45917	-0.57	10.4592	-0.764	15.4592	-0.601	20.4592	-0.661	25.4592	-0.844	30.4592	-0.622	35.4592	-0.65
0.45944	-0.605	5.45944	-0.555	10.4594	-0.756	15.4594	-0.611	20.4594	-0.667	25.4594	-0.828	30.4594	-0.621	35.4594	-0.658
0.45972	-0.597	5.45972	-0.563	10.4597	-0.767	15.4597	-0.593	20.4597	-0.662	25.4597	-0.837	30.4597	-0.622	35.4597	-0.664
0.46	-0.605	5.46	-0.557	10.46	-0.78	15.46	-0.609	20.46	-0.673	25.46	-0.847	30.46	-0.626	35.46	-0.659
0.46028	-0.621	5.46028	-0.565	10.4603	-0.792	15.4603	-0.615	20.4603	-0.635	25.4603	-0.864	30.4603	-0.63	35.4603	-0.663
0.46056	-0.626	5.46056	-0.568	10.4606	-0.779	15.4606	-0.629	20.4606	-0.64	25.4606	-0.832	30.4606	-0.637	35.4606	-0.664
0.46083	-0.641	5.46083	-0.56	10.4608	-0.793	15.4608	-0.623	20.4608	-0.648	25.4608	-0.841	30.4608	-0.642	35.4608	-0.667
0.46111	-0.643	5.46111	-0.563	10.4611	-0.804	15.4611	-0.628	20.4611	-0.658	25.4611	-0.819	30.4611	-0.644	35.4611	-0.672
0.46139	-0.62	5.46139	-0.571	10.4614	-0.807	15.4614	-0.614	20.4614	-0.672	25.4614	-0.832	30.4614	-0.643	35.4614	-0.677
0.46167	-0.634	5.46167	-0.581	10.4617	-0.79	15.4617	-0.607	20.4617	-0.671	25.4617	-0.836	30.4617	-0.644	35.4617	-0.669
0.46194	-0.643	5.46194	-0.58	10.4619	-0.802	15.4619	-0.614	20.4619	-0.637	25.4619	-0.821	30.4619	-0.665	35.4619	-0.696
0.46222	-0.667	5.46222	-0.581	10.4622	-0.794	15.4622	-0.601	20.4622	-0.617	25.4622	-0.841	30.4622	-0.656	35.4622	-0.696
0.4625	-0.672	5.4625	-0.581	10.4625	-0.801	15.4625	-0.611	20.4625	-0.623	25.4625	-0.857	30.4625	-0.657	35.4625	-0.698
0.46278	-0.671	5.46278	-0.546	10.4628	-0.788	15.4628	-0.618	20.4628	-0.633	25.4628	-0.875	30.4628	-0.661	35.4628	-0.7
0.46306	-0.688	5.46306	-0.529	10.4631	-0.794	15.4631	-0.633	20.4631	-0.645	25.4631	-0.849	30.4631	-0.665	35.4631	-0.704
0.46333	-0.668	5.46333	-0.537	10.4633	-0.791	15.4633	-0.623	20.4633	-0.659	25.4633	-0.839	30.4633	-0.669	35.4633	-0.708
0.46361	-0.682	5.46361	-0.549	10.4636	-0.763	15.4636	-0.634	20.4636	-0.645	25.4636	-0.863	30.4636	-0.675	35.4636	-0.703
0.46389	-0.677	5.46389	-0.541	10.4639	-0.753	15.4639	-0.637	20.4639	-0.631	25.4639	-0.877	30.4639	-0.676	35.4639	-0.702
0.46417	-0.669	5.46417	-0.55	10.4642	-0.764	15.4642	-0.631	20.4642	-0.624	25.4642	-0.893	30.4642	-0.681	35.4642	-0.706
0.46444	-0.675	5.46444	-0.549	10.4644	-0.779	15.4644	-0.62	20.4644	-0.622	25.4644	-0.86	30.4644	-0.688	35.4644	-0.712
0.46472	-0.658	5.46472	-0.559	10.4647	-0.787	15.4647	-0.619	20.4647	-0.631	25.4647	-0.868	30.4647	-0.695	35.4647	-0.715
0.465	-0.621	5.465	-0.555	10.465	-0.781	15.465	-0.629	20.465	-0.64	25.465	-0.879	30.465	-0.696	35.465	-0.72
0.46528	-0.618	5.46528	-0.567	10.4653	-0.782	15.4653	-0.636	20.4653	-0.648	25.4653	-0.896	30.4653	-0.701	35.4653	-0.709
0.46556	-0.588	5.46556	-0.578	10.4656	-0.791	15.4656	-0.646	20.4656	-0.656	25.4656	-0.897	30.4656	-0.697	35.4656	-0.726
0.46583	-0.598	5.46583	-0.574	10.4658	-0.808	15.4658	-0.654	20.4658	-0.661	25.4658	-0.902	30.4658	-0.704	35.4658	-0.731
0.46611	-0.611	5.46611	-0.577	10.4661	-0.818	15.4661	-0.639	20.4661	-0.66	25.4661	-0.858	30.4661	-0.691	35.4661	-0.726
0.46639	-0.605	5.46639	-0.584	10.4664	-0.812	15.4664	-0.644	20.4664	-0.649	25.4664	-0.876	30.4664	-0.696	35.4664	-0.731
0.46667	-0.603	5.46667	-0.587	10.4667	-0.81	15.4667	-0.656	20.4667	-0.655	25.4667	-0.888	30.4667	-0.699	35.4667	-0.728
0.46694	-0.617	5.46694	-0.585	10.4669	-0.828	15.4669	-0.662	20.4669	-0.665	25.4669	-0.902	30.4669	-0.704	35.4669	-0.737
0.46722	-0.626	5.46722	-0.592	10.4672	-0.842	15.4672	-0.66	20.4672	-0.653	25.4672	-0.918	30.4672	-0.696	35.4672	-0.735
0.4675	-0.634	5.4675	-0.591	10.4675	-0.853	15.4675	-0.671	20.4675	-0.657	25.4675	-0.88	30.4675	-0.703	35.4675	-0.738
0.46806	-0.629	5.46806	-0.539	10.4681	-0.848	15.4681	-0.656	20.4681	-0.653	25.4681	-0.881	30.4681	-0.709	35.4681	-0.741
0.46833	-0.635	5.46833	-0.541	10.4683	-0.865	15.4683	-0.656	20.4683	-0.652	25.4683	-0.602	30.4683	-0.718	35.4683	-0.753
0.46861	-0.648	5.46861	-0.552	10.4686	-0.675	15.4686	-0.664	20.4686	-0.665	25.4686	-0.619	30.4686	-0.7	35.4686	-0.758
0.46889	-0.635	5.46889	-0.548	10.4689	-0.645	15.4689	-0.671	20.4689	-0.659	25.4689	-0.63	30.4689	-0.706	35.4689	-0.768
0.46917	-0.652	5.46917	-0.558	10.4692	-0.65	15.4692	-0.706	20.4692	-0.659	25.4692	-0.62	30.4692	-0.712	35.4692	-0.777
0.46944	-0.642	5.46944	-0.566	10.4694	-0.661	15.4694	-0.713	20.4694	-0.655	25.4694	-0.637	30.4694	-0.715	35.4694	-0.744
0.46972	-0.629	5.46972	-0.554	10.4697	-0.675	15.4697	-0.729	20.4697	-0.661	25.4697	-0.653	30.4697	-0.719	35.4697	-0.736
0.47	-0.639	5.47	-0.562	10.47	-0.664	15.47	-0.709	20.47	-0.649	25.47	-0.671	30.47	-0.71	35.47	-0.742
0.47028	-0.649	5.47028	-0.568	10.4703	-0.662	15.4703	-0.703	20.4703	-0.656	25.4703	-0.686	30.4703	-0.717	35.4703	-0.746
0.47056	-0.654	5.47056	-0.552	10.4706	-0.664	15.4706	-0.705	20.4706	-0.665	25.4706	-0.692	30.4706	-0.734	35.4706	-0.748
0.47083	-0.636	5.47083	-0.558	10.4708	-0.661	15.4708	-0.565	20.4708	-0.672	25.4708	-0.724	30.4708	-0.716	35.4708	-0.751
0.47111	-0.656	5.47111	-0.571	10.4711	-0.66	15.4711	-0.569	20.4711	-0.657	25.4711	-0.714	30.4711	-0.719	35.4711	-0.759
0.47139	-0.65	5.47139	-0.566	10.4714	-0.673	15.4714	-0.578	20.4714	-0.656	25.4714	-0.733	30.4714	-0.72	35.4714	-0.765
0.47167	-0.675	5.47167	-0.559	10.4717	-0.682	15.4717	-0.591	20.4717	-0.662	25.4717	-0.737	30.4717	-0.718	35.4717	-0.771
0.47194	-0.691	5.47194	-0.566	10.4719	-0.672	15.4719	-0.594	20.4719	-0.669	25.4719	-0.749	30.4719	-0.544	35.4719	-0.772
0.47222	-0.685	5.47222	-0.573	10.4722	-0.636	15.4722	-0.584	20.4722	-0.669	25.4722	-0.729	30.4722	-0.546	35.4722	-0.775
0.4725	-0.604	5.4725	-0.585	10.4725	-0.638	15.4725	-0.587	20.4725	-0.666	25.4725	-0.742	30.4725	-0.551	35.4725	-0.781
0.47278	-0.615	5.47278	-0.535	10.4728	-0.624	15.4728	-0.555	20.4728	-0.639	25.4728	-0.755	30.4728	-0.556	35.4728	-0.789
0.47306	-0.608	5.47306	-0.544	10.4731	-0.62	15.4731	-0.563	20.4731	-0.632	25.4731	-0.727	30.4731	-0.561	35.4731	-0.786
0.47333	-0.605	5.47333	-0.552	10.4733	-0.624	15.4733	-0.578	20.4733	-0.637	25.4733	-0.724	30.4733	-0.572	35.4733	-0.79
0.47361	-0.62	5.47361	-0.544	10.4736	-0.637	15.4736	-0.567	20.4736	-0.645	25.4736	-0.694	30.4736	-0.566	35.4736	-0.787
0.47389	-0.62	5.47389	-0.545	10.4739	-0.648	15.4739	-0.565	20.4739	-0.646	25.4739	-0.674	30.4739	-0.569	35.4739	-0.8
0.47417	-0.625	5.47417	-0.556	10.4742	-0.639	15.4742	-0.568	20.4742	-0.66	25.4742	-0.684	30.4742	-0.571	35.4742	-0.809
0.47444	-0.63	5.47444	-0.567	10.4744	-0.65	15.4744	-0.574	20.4744	-0.648	25.4744	-0.689	30.4744	-0.572	35.4744	-0.787
0.47472	-0.649	5.47472	-0.568	10.4747	-0.663	15.4747	-0.584	20.4747	-0.661	25.4747	-0.703	30.4747	-0.574	35.4747	-0.79
0.475	-0.659	5.475	-0.576	10.475	-0.664	15.475	-0.593	20.475	-0.619	25.475	-0.714	30.475	-0.58	35.475	-0.796
0.47528	-0.676	5.47528	-0.588	10.4753	-0.657	15.4753	-0.595	20.4753	-0.618	25.4753	-0.73	30.4753	-0.581	35.4753	-0.804
0.47556	-0.685	5.47556	-0.596	10.4756	-0.658	15.4756	-0.596	20.4756	-0.605	25.4756	-0.721	30.4756	-0.575	35.4756	-0.814
0.47583	-0.682	5.47583	-0.585	10.4758	-0.671	15.4758	-0.605	20.4758	-0.613	25.4758	-0.719	30.4758	-0.58	35.4758	-0.81
0.47611	-0.627	5.47611	-0.598	10.4761	-0.672	15.4761	-0.591	20.4761	-0.622	25.4761	-0.732	30.4761	-0.59	35.4761	-0.8
0.47639	-0.615	5.47639	-0.608	10.4764	-0.662	15.4764	-0.586	20.4764	-0.626	25.4764	-0.706	30.4764	-0.577	35.4764	-0.8
0.47667	-0.63	5.47667	-0.567	10.4767	-0.659	15.4767	-0.587	20.4767	-0.637	25.4767	-0.612	30.4767	-0.583	35.4767	-0.807
0.47694	-0.649	5.47694	-0.57	10.4769	-0.675	15.4769	-0.6	20.4769	-0.632	25.4769	-0.592	30.4769	-0.588	35.4769	-0.817
0.47722	-0.656	5.47722	-0.576	10.4772	-0.666	15.4772	-0.604	20.4772	-0.638	25.4772	-0.598	30.4772	-0.587	35.4772	-0.82
0.4775	-0.658	5.4775	-0.572	10.4775	-0.63	15.4775	-0.603	20.4775	-0.64	25.4775	-0.602	30.4775	-0.594	35.4775	-0.824
0.47778	-0.637	5.47778	-0.569	10.4778	-0.64	15.4778	-0.606	20.4778	-0.653	25.4778	-0.619	30.4778	-0.59	35.4778	-0.829
0.47806	-0.634	5.47806	-0.566	10.4781	-0.646	15.4781	-0.594	20.4781	-0.663	25.4781	-0.605	30.4781	-0.595	35.4781	-0.831
0.47833	-0.623	5.47833	-0.579	10.4783	-0.645	15.4783	-0.583	20.4783	-0.664	25.4783	-0.614	30.4783	-0.6	35.4783	-0.827
0.47861	-0.64	5.47861	-0.575	10.4786	-0.654	15.4786	-0.586	20.4786	-0.661	25.4786	-0.624	30.4786	-0.608	35.4786	-0.831
0.47889	-0.587	5.47889	-0.562	10.4789	-0.661	15.4789	-0.582	20.4789	-0.65	25.4789	-0.639	30.4789	-0.615	35.4789	-0.776
0.47917	-0.581	5.47917	-0.568	10.4792	-0.663	15.4792	-0.571	20.4792	-0.648	25.4792	-0.658	30.4792	-0.602	35.4792	-0.786
0.47944	-0.597	5.47944	-0.557	10.4794	-0.663	15.4794	-0.579	20.4794	-0.66	25.4794	-0.647	30.4794	-0.607	35.4794	-0.771
0.48	-0.593	5.48	-0.565	10.48	-0.661	15.48	-0.587	20.48	-0.671	25.48	-0.645	30.48	-0.608	35.48	-0.778
0.48028	-0.592	5.48028	-0.575	10.4803	-0.655	15.4803	-0.584	20.4803	-0.626	25.4803	-0.653	30.4803	-0.614	35.4803	-0.799
0.48056	-0.601	5.48056	-0.574	10.4806	-0.64	15.4806	-0.591	20.4806	-0.635	25.4806	-0.629	30.4806	-0.604	35.4806	-0.795
0.48083	-0.617	5.48083	-0.576	10.4808	-0.655	15.4808	-0.598	20.4808	-0.637	25.4808	-0.642	30.4808	-0.609	35.4808	-0.791
0.48111	-0.599	5.48111	-0.585	10.4811	-0.644	15.4811	-0.605	20.4811	-0.64	25.4811	-0.631	30.4811	-0.611	35.4811	-0.8
0.48139	-0.616	5.48139	-0.591	10.4814	-0.648	15.4814	-0.615	20.4814	-0.649	25.4814	-0.615	30.4814	-0.616	35.4814	-0.802
0.48167	-0.633	5.48167	-0.588	10.4817	-0.662	15.4817	-0.606	20.4817	-0.659	25.4817	-0.618	30.4817	-0.62	35.4817	-0.803
0.48194	-0.645	5.48194	-0.595	10.4819	-0.653	15.4819	-0.618	20.4819	-0.66	25.4819	-0.626	30.4819	-0.625	35.4819	-0.802
0.48222	-0.658	5.48222	-0.597	10.4822	-0.664	15.4822	-0.631	20.4822	-0.675	25.4822	-0.611	30.4822	-0.632	35.4822	-0.8
0.4825	-0.656	5.4825	-0.606	10.4825	-0.675	15.4825	-0.638	20.4825	-0.685	25.4825	-0.643	30.4825	-0.641	35.4825	-0.802
0.48278	-0.671	5.48278	-0.602	10.4828	-0.688	15.4828	-0.647	20.4828	-0.68	25.4828	-0.655	30.4828	-0.65	35.4828	-0.809
0.48306	-0.673	5.48306	-0.577	10.4831	-0.7	15.4831	-0.658	20.4831	-0.69	25.4831	-0.667	30.4831	-0.65	35.4831	-0.809
0.48333	-0.668	5.48333	-0.563	10.4833	-0.687	15.4833	-0.651	20.4833	-0.696	25.4833	-0.655	30.4833	-0.655	35.4833	-0.812
0.48361	-0.652	5.48361	-0.575	10.4836	-0.698	15.4836	-0.655	20.4836	-0.688	25.4836	-0.668	30.4836	-0.657	35.4836	-0.816
0.48389	-0.636	5.48389	-0.584	10.4839	-0.71	15.4839	-0.568	20.4839	-0.698	25.4839	-0.669	30.4839	-0.657	35.4839	-0.821
0.48417	-0.641	5.48417	-0.539	10.4842	-0.671	15.4842	-0.576	20.4842	-0.707	25.4842	-0.669	30.4842	-0.664	35.4842	-0.827
0.48444	-0.647	5.48444	-0.546	10.4844	-0.676	15.4844	-0.579	20.4844	-0.694	25.4844	-0.648	30.4844	-0.672	35.4844	-0.821
0.48472	-0.649	5.48472	-0.554	10.4847	-0.714	15.4847	-0.576	20.4847	-0.666	25.4847	-0.657	30.4847	-0.676	35.4847	-0.818
0.485	-0.659	5.485	-0.552	10.485	-0.723	15.485	-0.579	20.485	-0.674	25.485	-0.671	30.485	-0.68	35.485	-0.822
0.48528	-0.632	5.48528	-0.559	10.4853	-0.735	15.4853	-0.558	20.4853	-0.678	25.4853	-0.68	30.4853	-0.672	35.4853	-0.828
0.48556	-0.627	5.48556	-0.568	10.4856	-0.726	15.4856	-0.565	20.4856	-0.694	25.4856	-0.693	30.4856	-0.556	35.4856	-0.823
0.48583	-0.644	5.48583	-0.566	10.4858	-0.738	15.4858	-0.575	20.4858	-0.691	25.4858	-0.705	30.4858	-0.541	35.4858	-0.82
0.48611	-0.658	5.48611	-0.568	10.4861	-0.754	15.4861	-0.565	20.4861	-0.695	25.4861	-0.672	30.4861	-0.539	35.4861	-0.808
0.48639	-0.659	5.48639	-0.573	10.4864	-0.766	15.4864	-0.571	20.4864	-0.664	25.4864	-0.666	30.4864	-0.543	35.4864	-0.803
0.48667	-0.661	5.48667	-0.553	10.4867	-0.762	15.4867	-0.586	20.4867	-0.671	25.4867	-0.676	30.4867	-0.54	35.4867	-0.609
0.48694	-0.662	5.48694	-0.56	10.4869	-0.781	15.4869	-0.6	20.4869	-0.684	25.4869	-0.687	30.4869	-0.545	35.4869	-0.61
0.48722	-0.681	5.48722	-0.573	10.4872	-0.782	15.4872	-0.6	20.4872	-0.685	25.4872	-0.672	30.4872	-0.548	35.4872	-0.612
0.4875	-0.679	5.4875	-0.561	10.4875	-0.797	15.4875	-0.603	20.4875	-0.692	25.4875	-0.676	30.4875	-0.553	35.4875	-0.615
0.48778	-0.602	5.48778	-0.571	10.4878	-0.779	15.4878	-0.564	20.4878	-0.689	25.4878	-0.688	30.4878	-0.561	35.4878	-0.62
0.48806	-0.6	5.48806	-0.58	10.4881	-0.785	15.4881	-0.563	20.4881	-0.681	25.4881	-0.698	30.4881	-0.569	35.4881	-0.62
0.48833	-0.601	5.48833	-0.576	10.4883	-0.744	15.4883	-0.564	20.4883	-0.693	25.4883	-0.709	30.4883	-0.575	35.4883	-0.619
0.48861	-0.598	5.48861	-0.583	10.4886	-0.757	15.4886	-0.571	20.4886	-0.696	25.4886	-0.693	30.4886	-0.58	35.4886	-0.62
0.48889	-0.616	5.48889	-0.584	10.4889	-0.734	15.4889	-0.537	20.4889	-0.703	25.4889	-0.679	30.4889	-0.571	35.4889	-0.627
0.48917	-0.621	5.48917	-0.59	10.4892	-0.742	15.4892	-0.543	20.4892	-0.71	25.4892	-0.666	30.4892	-0.572	35.4892	-0.632
0.48944	-0.637	5.48944	-0.597	10.4894	-0.75	15.4894	-0.549	20.4894	-0.597	25.4894	-0.674	30.4894	-0.577	35.4894	-0.631
0.48972	-0.632	5.48972	-0.61	10.4897	-0.763	15.4897	-0.554	20.4897	-0.597	25.4897	-0.706	30.4897	-0.573	35.4897	-0.631
0.49	-0.629	5.49	-0.605	10.49	-0.75	15.49	-0.566	20.49	-0.62	25.49	-0.72	30.49	-0.573	35.49	-0.636
0.49028	-0.622	5.49028	-0.588	10.4903	-0.674	15.4903	-0.565	20.4903	-0.63	25.4903	-0.707	30.4903	-0.579	35.4903	-0.636
0.49056	-0.637	5.49056	-0.566	10.4906	-0.689	15.4906	-0.566	20.4906	-0.642	25.4906	-0.719	30.4906	-0.582	35.4906	-0.632
0.49083	-0.622	5.49083	-0.555	10.4908	-0.696	15.4908	-0.574	20.4908	-0.632	25.4908	-0.729	30.4908	-0.595	35.4908	-0.634
0.49111	-0.633	5.49111	-0.566	10.4911	-0.691	15.4911	-0.583	20.4911	-0.631	25.4911	-0.731	30.4911	-0.605	35.4911	-0.639
0.49139	-0.631	5.49139	-0.578	10.4914	-0.689	15.4914	-0.596	20.4914	-0.643	25.4914	-0.757	30.4914	-0.614	35.4914	-0.643
0.49194	-0.61	5.49194	-0.571	10.4919	-0.695	15.4919	-0.596	20.4919	-0.652	25.4919	-0.739	30.4919	-0.604	35.4919	-0.648
0.49222	-0.579	5.49222	-0.579	10.4922	-0.71	15.4922	-0.609	20.4922	-0.66	25.4922	-0.746	30.4922	-0.598	35.4922	-0.648
0.4925	-0.591	5.4925	-0.589	10.4925	-0.699	15.4925	-0.598	20.4925	-0.679	25.4925	-0.761	30.4925	-0.599	35.4925	-0.646
0.49278	-0.603	5.49278	-0.603	10.4928	-0.684	15.4928	-0.594	20.4928	-0.66	25.4928	-0.774	30.4928	-0.605	35.4928	-0.651
0.49306	-0.616	5.49306	-0.597	10.4931	-0.663	15.4931	-0.602	20.4931	-0.662	25.4931	-0.762	30.4931	-0.609	35.4931	-0.672
0.49333	-0.62	5.49333	-0.606	10.4933	-0.676	15.4933	-0.598	20.4933	-0.644	25.4933	-0.774	30.4933	-0.6	35.4933	-0.672
0.49361	-0.627	5.49361	-0.603	10.4936	-0.686	15.4936	-0.626	20.4936	-0.647	25.4936	-0.739	30.4936	-0.605	35.4936	-0.68
0.49389	-0.646	5.49389	-0.595	10.4939	-0.696	15.4939	-0.628	20.4939	-0.652	25.4939	-0.75	30.4939	-0.605	35.4939	-0.688
0.49417	-0.659	5.49417	-0.604	10.4942	-0.694	15.4942	-0.64	20.4942	-0.659	25.4942	-0.741	30.4942	-0.611	35.4942	-0.676
0.49444	-0.625	5.49444	-0.61	10.4944	-0.709	15.4944	-0.648	20.4944	-0.62	25.4944	-0.75	30.4944	-0.611	35.4944	-0.679
0.49472	-0.609	5.49472	-0.615	10.4947	-0.719	15.4947	-0.668	20.4947	-0.628	25.4947	-0.768	30.4947	-0.607	35.4947	-0.683
0.495	-0.604	5.495	-0.552	10.495	-0.687	15.495	-0.691	20.495	-0.636	25.495	-0.784	30.495	-0.614	35.495	-0.671
0.49528	-0.604	5.49528	-0.559	10.4953	-0.648	15.4953	-0.698	20.4953	-0.63	25.4953	-0.755	30.4953	-0.611	35.4953	-0.668
0.49556	-0.622	5.49556	-0.572	10.4956	-0.654	15.4956	-0.575	20.4956	-0.64	25.4956	-0.759	30.4956	-0.616	35.4956	-0.671
0.49583	-0.636	5.49583	-0.581	10.4958	-0.663	15.4958	-0.579	20.4958	-0.633	25.4958	-0.774	30.4958	-0.621	35.4958	-0.674
0.49611	-0.65	5.49611	-0.604	10.4961	-0.656	15.4961	-0.573	20.4961	-0.631	25.4961	-0.789	30.4961	-0.621	35.4961	-0.68
0.49639	-0.654	5.49639	-0.621	10.4964	-0.664	15.4964	-0.581	20.4964	-0.63	25.4964	-0.776	30.4964	-0.625	35.4964	-0.682
0.49667	-0.652	5.49667	-0.628	10.4967	-0.669	15.4967	-0.585	20.4967	-0.637	25.4967	-0.769	30.4967	-0.627	35.4967	-0.687
0.49694	-0.669	5.49694	-0.629	10.4969	-0.665	15.4969	-0.574	20.4969	-0.642	25.4969	-0.756	30.4969	-0.618	35.4969	-0.694
0.49722	-0.665	5.49722	-0.634	10.4972	-0.667	15.4972	-0.582	20.4972	-0.647	25.4972	-0.768	30.4972	-0.629	35.4972	-0.696
0.4975	-0.677	5.4975	-0.641	10.4975	-0.671	15.4975	-0.596	20.4975	-0.652	25.4975	-0.78	30.4975	-0.637	35.4975	-0.697
0.49778	-0.607	5.49778	-0.619	10.4978	-0.68	15.4978	-0.595	20.4978	-0.647	25.4978	-0.754	30.4978	-0.643	35.4978	-0.704
0.49806	-0.593	5.49806	-0.63	10.4981	-0.694	15.4981	-0.578	20.4981	-0.661	25.4981	-0.75	30.4981	-0.644	35.4981	-0.702
0.49833	-0.601	5.49833	-0.64	10.4983	-0.684	15.4983	-0.583	20.4983	-0.668	25.4983	-0.764	30.4983	-0.646	35.4983	-0.707
0.49861	-0.589	5.49861	-0.652	10.4986	-0.692	15.4986	-0.596	20.4986	-0.674	25.4986	-0.771	30.4986	-0.646	35.4986	-0.716
0.49889	-0.593	5.49889	-0.639	10.4989	-0.72	15.4989	-0.59	20.4989	-0.685	25.4989	-0.777	30.4989	-0.656	35.4989	-0.675
0.49917	-0.601	5.49917	-0.642	10.4992	-0.735	15.4992	-0.582	20.4992	-0.656	25.4992	-0.783	30.4992	-0.644	35.4992	-0.621
0.49944	-0.61	5.49944	-0.639	10.4994	-0.722	15.4994	-0.573	20.4994	-0.659	25.4994	-0.762	30.4994	-0.65	35.4994	-0.612
0.49972	-0.614	5.49972	-0.626	10.4997	-0.726	15.4997	-0.58	20.4997	-0.642	25.4997	-0.752	30.4997	-0.65	35.4997	-0.613
0.5	-0.615	5.5	-0.636	10.5	-0.737	15.5	-0.564	20.5	-0.65	25.5	-0.764	30.5	-0.652	35.5	-0.617
0.50028	-0.621	5.50028	-0.622	10.5003	-0.753	15.5003	-0.574	20.5003	-0.656	25.5003	-0.781	30.5003	-0.654	35.5003	-0.621
0.50056	-0.608	5.50056	-0.62	10.5006	-0.717	15.5006	-0.586	20.5006	-0.662	25.5006	-0.802	30.5006	-0.655	35.5006	-0.624
0.50083	-0.602	5.50083	-0.593	10.5008	-0.722	15.5008	-0.589	20.5008	-0.658	25.5008	-0.774	30.5008	-0.647	35.5008	-0.626
0.50111	-0.598	5.50111	-0.585	10.5011	-0.733	15.5011	-0.595	20.5011	-0.651	25.5011	-0.777	30.5011	-0.645	35.5011	-0.628
0.50139	-0.618	5.50139	-0.593	10.5014	-0.749	15.5014	-0.579	20.5014	-0.664	25.5014	-0.781	30.5014	-0.648	35.5014	-0.63
0.50167	-0.623	5.50167	-0.602	10.5017	-0.749	15.5017	-0.593	20.5017	-0.676	25.5017	-0.791	30.5017	-0.653	35.5017	-0.625
0.50194	-0.626	5.50194	-0.596	10.5019	-0.731	15.5019	-0.601	20.5019	-0.69	25.5019	-0.802	30.5019	-0.658	35.5019	-0.633
0.50222	-0.639	5.50222	-0.603	10.5022	-0.742	15.5022	-0.608	20.5022	-0.686	25.5022	-0.787	30.5022	-0.665	35.5022	-0.641
0.5025	-0.664	5.5025	-0.614	10.5025	-0.745	15.5025	-0.62	20.5025	-0.696	25.5025	-0.797	30.5025	-0.672	35.5025	-0.652
0.50278	-0.673	5.50278	-0.62	10.5028	-0.735	15.5028	-0.618	20.5028	-0.707	25.5028	-0.805	30.5028	-0.673	35.5028	-0.635
0.50306	-0.659	5.50306	-0.616	10.5031	-0.745	15.5031	-0.619	20.5031	-0.72	25.5031	-0.807	30.5031	-0.675	35.5031	-0.611
0.50361	-0.654	5.50361	-0.618	10.5036	-0.723	15.5036	-0.62	20.5036	-0.69	25.5036	-0.803	30.5036	-0.679	35.5036	-0.614
0.50389	-0.641	5.50389	-0.632	10.5039	-0.714	15.5039	-0.632	20.5039	-0.633	25.5039	-0.773	30.5039	-0.66	35.5039	-0.617
0.50417	-0.662	5.50417	-0.625	10.5042	-0.719	15.5042	-0.651	20.5042	-0.641	25.5042	-0.772	30.5042	-0.666	35.5042	-0.621
0.50444	-0.666	5.50444	-0.62	10.5044	-0.708	15.5044	-0.645	20.5044	-0.651	25.5044	-0.781	30.5044	-0.672	35.5044	-0.623
0.50472	-0.683	5.50472	-0.631	10.5047	-0.719	15.5047	-0.654	20.5047	-0.667	25.5047	-0.797	30.5047	-0.662	35.5047	-0.628
0.505	-0.687	5.505	-0.618	10.505	-0.731	15.505	-0.659	20.505	-0.644	25.505	-0.782	30.505	-0.662	35.505	-0.633
0.50528	-0.622	5.50528	-0.616	10.5053	-0.72	15.5053	-0.654	20.5053	-0.65	25.5053	-0.791	30.5053	-0.525	35.5053	-0.638
0.50556	-0.626	5.50556	-0.626	10.5056	-0.679	15.5056	-0.668	20.5056	-0.652	25.5056	-0.813	30.5056	-0.526	35.5056	-0.637
0.50583	-0.642	5.50583	-0.627	10.5058	-0.692	15.5058	-0.696	20.5058	-0.656	25.5058	-0.815	30.5058	-0.529	35.5058	-0.643
0.50611	-0.607	5.50611	-0.638	10.5061	-0.69	15.5061	-0.612	20.5061	-0.649	25.5061	-0.818	30.5061	-0.531	35.5061	-0.647
0.50639	-0.596	5.50639	-0.635	10.5064	-0.675	15.5064	-0.543	20.5064	-0.636	25.5064	-0.827	30.5064	-0.541	35.5064	-0.655
0.50667	-0.592	5.50667	-0.628	10.5067	-0.681	15.5067	-0.53	20.5067	-0.64	25.5067	-0.83	30.5067	-0.541	35.5067	-0.647
0.50694	-0.591	5.50694	-0.644	10.5069	-0.693	15.5069	-0.534	20.5069	-0.653	25.5069	-0.832	30.5069	-0.546	35.5069	-0.635
0.50722	-0.603	5.50722	-0.644	10.5072	-0.707	15.5072	-0.542	20.5072	-0.645	25.5072	-0.572	30.5072	-0.559	35.5072	-0.638
0.5075	-0.603	5.5075	-0.625	10.5075	-0.695	15.5075	-0.556	20.5075	-0.648	25.5075	-0.563	30.5075	-0.557	35.5075	-0.644
0.50778	-0.616	5.50778	-0.591	10.5078	-0.651	15.5078	-0.55	20.5078	-0.654	25.5078	-0.561	30.5078	-0.543	35.5078	-0.643
0.50806	-0.617	5.50806	-0.596	10.5081	-0.644	15.5081	-0.555	20.5081	-0.648	25.5081	-0.59	30.5081	-0.547	35.5081	-0.65
0.50833	-0.623	5.50833	-0.603	10.5083	-0.659	15.5083	-0.566	20.5083	-0.659	25.5083	-0.6	30.5083	-0.551	35.5083	-0.648
0.50861	-0.616	5.50861	-0.6	10.5086	-0.648	15.5086	-0.569	20.5086	-0.662	25.5086	-0.609	30.5086	-0.547	35.5086	-0.645
0.50889	-0.621	5.50889	-0.6	10.5089	-0.66	15.5089	-0.573	20.5089	-0.656	25.5089	-0.591	30.5089	-0.559	35.5089	-0.648
0.50917	-0.633	5.50917	-0.59	10.5092	-0.669	15.5092	-0.578	20.5092	-0.657	25.5092	-0.602	30.5092	-0.553	35.5092	-0.649
0.50944	-0.643	5.50944	-0.593	10.5094	-0.652	15.5094	-0.582	20.5094	-0.667	25.5094	-0.613	30.5094	-0.558	35.5094	-0.653
0.50972	-0.648	5.50972	-0.592	10.5097	-0.66	15.5097	-0.596	20.5097	-0.676	25.5097	-0.63	30.5097	-0.568	35.5097	-0.654
0.51	-0.647	5.51	-0.592	10.51	-0.669	15.51	-0.608	20.51	-0.653	25.51	-0.645	30.51	-0.573	35.51	-0.655
0.51028	-0.654	5.51028	-0.562	10.5103	-0.645	15.5103	-0.593	20.5103	-0.651	25.5103	-0.632	30.5103	-0.578	35.5103	-0.657
0.51056	-0.669	5.51056	-0.571	10.5106	-0.64	15.5106	-0.591	20.5106	-0.676	25.5106	-0.643	30.5106	-0.583	35.5106	-0.678
0.51083	-0.68	5.51083	-0.566	10.5108	-0.651	15.5108	-0.584	20.5108	-0.683	25.5108	-0.643	30.5108	-0.585	35.5108	-0.682
0.51111	-0.682	5.51111	-0.571	10.5111	-0.663	15.5111	-0.594	20.5111	-0.688	25.5111	-0.661	30.5111	-0.603	35.5111	-0.688
0.51139	-0.649	5.51139	-0.58	10.5114	-0.676	15.5114	-0.606	20.5114	-0.695	25.5114	-0.67	30.5114	-0.592	35.5114	-0.685
0.51167	-0.626	5.51167	-0.59	10.5117	-0.667	15.5117	-0.594	20.5117	-0.694	25.5117	-0.669	30.5117	-0.594	35.5117	-0.685
0.51194	-0.643	5.51194	-0.586	10.5119	-0.656	15.5119	-0.602	20.5119	-0.693	25.5119	-0.655	30.5119	-0.596	35.5119	-0.685
0.51222	-0.635	5.51222	-0.587	10.5122	-0.672	15.5122	-0.609	20.5122	-0.706	25.5122	-0.664	30.5122	-0.601	35.5122	-0.686
0.5125	-0.642	5.5125	-0.595	10.5125	-0.686	15.5125	-0.591	20.5125	-0.706	25.5125	-0.677	30.5125	-0.611	35.5125	-0.685
0.51278	-0.587	5.51278	-0.59	10.5128	-0.638	15.5128	-0.604	20.5128	-0.71	25.5128	-0.686	30.5128	-0.612	35.5128	-0.605
0.51306	-0.596	5.51306	-0.596	10.5131	-0.646	15.5131	-0.613	20.5131	-0.693	25.5131	-0.668	30.5131	-0.617	35.5131	-0.607
0.51333	-0.606	5.51333	-0.606	10.5133	-0.655	15.5133	-0.626	20.5133	-0.697	25.5133	-0.664	30.5133	-0.618	35.5133	-0.609
0.51361	-0.608	5.51361	-0.617	10.5136	-0.654	15.5136	-0.64	20.5136	-0.708	25.5136	-0.681	30.5136	-0.611	35.5136	-0.615
0.51389	-0.627	5.51389	-0.61	10.5139	-0.628	15.5139	-0.608	20.5139	-0.704	25.5139	-0.685	30.5139	-0.613	35.5139	-0.613
0.51417	-0.621	5.51417	-0.624	10.5142	-0.637	15.5142	-0.614	20.5142	-0.667	25.5142	-0.697	30.5142	-0.615	35.5142	-0.621
0.51444	-0.629	5.51444	-0.625	10.5144	-0.65	15.5144	-0.621	20.5144	-0.628	25.5144	-0.699	30.5144	-0.624	35.5144	-0.626
0.51472	-0.642	5.51472	-0.621	10.5147	-0.667	15.5147	-0.631	20.5147	-0.639	25.5147	-0.678	30.5147	-0.616	35.5147	-0.63
0.515	-0.646	5.515	-0.628	10.515	-0.643	15.515	-0.638	20.515	-0.64	25.515	-0.686	30.515	-0.621	35.515	-0.628
0.51556	-0.625	5.51556	-0.641	10.5156	-0.655	15.5156	-0.63	20.5156	-0.639	25.5156	-0.696	30.5156	-0.629	35.5156	-0.631
0.51583	-0.606	5.51583	-0.619	10.5158	-0.664	15.5158	-0.634	20.5158	-0.648	25.5158	-0.705	30.5158	-0.627	35.5158	-0.635
0.51611	-0.618	5.51611	-0.621	10.5161	-0.668	15.5161	-0.632	20.5161	-0.649	25.5161	-0.697	30.5161	-0.63	35.5161	-0.64
0.51639	-0.633	5.51639	-0.604	10.5164	-0.656	15.5164	-0.642	20.5164	-0.657	25.5164	-0.696	30.5164	-0.624	35.5164	-0.635
0.51667	-0.626	5.51667	-0.613	10.5167	-0.666	15.5167	-0.642	20.5167	-0.652	25.5167	-0.71	30.5167	-0.632	35.5167	-0.635
0.51694	-0.617	5.51694	-0.601	10.5169	-0.673	15.5169	-0.651	20.5169	-0.648	25.5169	-0.705	30.5169	-0.637	35.5169	-0.635
0.51722	-0.623	5.51722	-0.605	10.5172	-0.613	15.5172	-0.653	20.5172	-0.651	25.5172	-0.713	30.5172	-0.634	35.5172	-0.634
0.5175	-0.638	5.5175	-0.576	10.5175	-0.6	15.5175	-0.662	20.5175	-0.624	25.5175	-0.726	30.5175	-0.644	35.5175	-0.64
0.51778	-0.627	5.51778	-0.58	10.5178	-0.623	15.5178	-0.669	20.5178	-0.623	25.5178	-0.621	30.5178	-0.654	35.5178	-0.641
0.51806	-0.641	5.51806	-0.592	10.5181	-0.633	15.5181	-0.682	20.5181	-0.631	25.5181	-0.631	30.5181	-0.632	35.5181	-0.638
0.51833	-0.632	5.51833	-0.586	10.5183	-0.646	15.5183	-0.67	20.5183	-0.628	25.5183	-0.643	30.5183	-0.578	35.5183	-0.663
0.51861	-0.638	5.51861	-0.59	10.5186	-0.637	15.5186	-0.671	20.5186	-0.63	25.5186	-0.659	30.5186	-0.539	35.5186	-0.664
0.51889	-0.588	5.51889	-0.594	10.5189	-0.644	15.5189	-0.544	20.5189	-0.639	25.5189	-0.669	30.5189	-0.537	35.5189	-0.669
0.51917	-0.599	5.51917	-0.601	10.5192	-0.655	15.5192	-0.541	20.5192	-0.652	25.5192	-0.669	30.5192	-0.533	35.5192	-0.667
0.51944	-0.613	5.51944	-0.592	10.5194	-0.667	15.5194	-0.553	20.5194	-0.645	25.5194	-0.665	30.5194	-0.534	35.5194	-0.663
0.51972	-0.623	5.51972	-0.594	10.5197	-0.679	15.5197	-0.564	20.5197	-0.638	25.5197	-0.681	30.5197	-0.536	35.5197	-0.668
0.52	-0.592	5.52	-0.562	10.52	-0.692	15.52	-0.572	20.52	-0.635	25.52	-0.694	30.52	-0.544	35.52	-0.671
0.52028	-0.596	5.52028	-0.573	10.5203	-0.696	15.5203	-0.555	20.5203	-0.63	25.5203	-0.708	30.5203	-0.551	35.5203	-0.674
0.52056	-0.606	5.52056	-0.581	10.5206	-0.706	15.5206	-0.561	20.5206	-0.634	25.5206	-0.723	30.5206	-0.556	35.5206	-0.674
0.52083	-0.613	5.52083	-0.591	10.5208	-0.717	15.5208	-0.566	20.5208	-0.648	25.5208	-0.722	30.5208	-0.553	35.5208	-0.679
0.52111	-0.621	5.52111	-0.605	10.5211	-0.71	15.5211	-0.572	20.5211	-0.648	25.5211	-0.712	30.5211	-0.559	35.5211	-0.683
0.52139	-0.623	5.52139	-0.573	10.5214	-0.714	15.5214	-0.561	20.5214	-0.653	25.5214	-0.725	30.5214	-0.557	35.5214	-0.686
0.52167	-0.637	5.52167	-0.589	10.5217	-0.706	15.5217	-0.573	20.5217	-0.644	25.5217	-0.736	30.5217	-0.56	35.5217	-0.688
0.52194	-0.628	5.52194	-0.597	10.5219	-0.696	15.5219	-0.586	20.5219	-0.638	25.5219	-0.756	30.5219	-0.565	35.5219	-0.694
0.52222	-0.62	5.52222	-0.594	10.5222	-0.695	15.5222	-0.587	20.5222	-0.639	25.5222	-0.772	30.5222	-0.571	35.5222	-0.696
0.5225	-0.618	5.5225	-0.592	10.5225	-0.71	15.5225	-0.579	20.5225	-0.646	25.5225	-0.746	30.5225	-0.559	35.5225	-0.701
0.52278	-0.611	5.52278	-0.6	10.5228	-0.722	15.5228	-0.596	20.5228	-0.655	25.5228	-0.747	30.5228	-0.565	35.5228	-0.706
0.52306	-0.625	5.52306	-0.608	10.5231	-0.699	15.5231	-0.612	20.5231	-0.665	25.5231	-0.761	30.5231	-0.571	35.5231	-0.701
0.52333	-0.638	5.52333	-0.61	10.5233	-0.713	15.5233	-0.609	20.5233	-0.672	25.5233	-0.748	30.5233	-0.569	35.5233	-0.703
0.52361	-0.633	5.52361	-0.618	10.5236	-0.719	15.5236	-0.599	20.5236	-0.689	25.5236	-0.758	30.5236	-0.571	35.5236	-0.71
0.52389	-0.627	5.52389	-0.63	10.5239	-0.716	15.5239	-0.567	20.5239	-0.672	25.5239	-0.769	30.5239	-0.573	35.5239	-0.711
0.52417	-0.634	5.52417	-0.617	10.5242	-0.708	15.5242	-0.572	20.5242	-0.659	25.5242	-0.79	30.5242	-0.578	35.5242	-0.714
0.52444	-0.643	5.52444	-0.619	10.5244	-0.714	15.5244	-0.575	20.5244	-0.667	25.5244	-0.753	30.5244	-0.58	35.5244	-0.676
0.52472	-0.646	5.52472	-0.631	10.5247	-0.722	15.5247	-0.585	20.5247	-0.677	25.5247	-0.762	30.5247	-0.582	35.5247	-0.634
0.525	-0.665	5.525	-0.641	10.525	-0.722	15.525	-0.596	20.525	-0.688	25.525	-0.775	30.525	-0.586	35.525	-0.629
0.52528	-0.607	5.52528	-0.605	10.5253	-0.696	15.5253	-0.612	20.5253	-0.67	25.5253	-0.765	30.5253	-0.593	35.5253	-0.63
0.52556	-0.628	5.52556	-0.612	10.5256	-0.683	15.5256	-0.554	20.5256	-0.682	25.5256	-0.78	30.5256	-0.591	35.5256	-0.631
0.52583	-0.611	5.52583	-0.623	10.5258	-0.682	15.5258	-0.561	20.5258	-0.694	25.5258	-0.776	30.5258	-0.593	35.5258	-0.637
0.52611	-0.611	5.52611	-0.57	10.5261	-0.704	15.5261	-0.565	20.5261	-0.689	25.5261	-0.787	30.5261	-0.601	35.5261	-0.643
0.52639	-0.61	5.52639	-0.57	10.5264	-0.694	15.5264	-0.575	20.5264	-0.689	25.5264	-0.802	30.5264	-0.59	35.5264	-0.636
0.52667	-0.622	5.52667	-0.567	10.5267	-0.697	15.5267	-0.582	20.5267	-0.693	25.5267	-0.814	30.5267	-0.585	35.5267	-0.637
0.52722	-0.623	5.52722	-0.576	10.5272	-0.708	15.5272	-0.588	20.5272	-0.697	25.5272	-0.829	30.5272	-0.587	35.5272	-0.64
0.5275	-0.638	5.5275	-0.582	10.5275	-0.723	15.5275	-0.596	20.5275	-0.712	25.5275	-0.784	30.5275	-0.596	35.5275	-0.645
0.52778	-0.642	5.52778	-0.579	10.5278	-0.717	15.5278	-0.588	20.5278	-0.706	25.5278	-0.797	30.5278	-0.612	35.5278	-0.649
0.52806	-0.628	5.52806	-0.592	10.5281	-0.719	15.5281	-0.587	20.5281	-0.72	25.5281	-0.806	30.5281	-0.605	35.5281	-0.657
0.52833	-0.63	5.52833	-0.601	10.5283	-0.716	15.5283	-0.594	20.5283	-0.639	25.5283	-0.817	30.5283	-0.609	35.5283	-0.666
0.52861	-0.639	5.52861	-0.598	10.5286	-0.732	15.5286	-0.604	20.5286	-0.645	25.5286	-0.829	30.5286	-0.614	35.5286	-0.657
0.52889	-0.664	5.52889	-0.609	10.5289	-0.745	15.5289	-0.61	20.5289	-0.655	25.5289	-0.818	30.5289	-0.621	35.5289	-0.657
0.52917	-0.664	5.52917	-0.615	10.5292	-0.729	15.5292	-0.616	20.5292	-0.661	25.5292	-0.804	30.5292	-0.621	35.5292	-0.662
0.52944	-0.675	5.52944	-0.603	10.5294	-0.735	15.5294	-0.619	20.5294	-0.647	25.5294	-0.815	30.5294	-0.628	35.5294	-0.663
0.52972	-0.66	5.52972	-0.593	10.5297	-0.737	15.5297	-0.622	20.5297	-0.653	25.5297	-0.817	30.5297	-0.635	35.5297	-0.668
0.53	-0.628	5.53	-0.591	10.53	-0.72	15.53	-0.615	20.53	-0.653	25.53	-0.865	30.53	-0.621	35.53	-0.669
0.53028	-0.629	5.53028	-0.59	10.5303	-0.709	15.5303	-0.635	20.5303	-0.668	25.5303	-0.884	30.5303	-0.626	35.5303	-0.673
0.53056	-0.627	5.53056	-0.595	10.5306	-0.719	15.5306	-0.618	20.5306	-0.685	25.5306	-0.867	30.5306	-0.621	35.5306	-0.677
0.53083	-0.634	5.53083	-0.603	10.5308	-0.735	15.5308	-0.642	20.5308	-0.692	25.5308	-0.879	30.5308	-0.619	35.5308	-0.673
0.53111	-0.577	5.53111	-0.609	10.5311	-0.751	15.5311	-0.651	20.5311	-0.7	25.5311	-0.898	30.5311	-0.614	35.5311	-0.674
0.53139	-0.588	5.53139	-0.599	10.5314	-0.735	15.5314	-0.662	20.5314	-0.709	25.5314	-0.906	30.5314	-0.611	35.5314	-0.682
0.53167	-0.604	5.53167	-0.6	10.5317	-0.739	15.5317	-0.658	20.5317	-0.664	25.5317	-0.899	30.5317	-0.608	35.5317	-0.688
0.53194	-0.604	5.53194	-0.606	10.5319	-0.75	15.5319	-0.67	20.5319	-0.663	25.5319	-0.894	30.5319	-0.528	35.5319	-0.693
0.53222	-0.62	5.53222	-0.592	10.5322	-0.765	15.5322	-0.656	20.5322	-0.665	25.5322	-0.902	30.5322	-0.532	35.5322	-0.699
0.5325	-0.636	5.5325	-0.597	10.5325	-0.755	15.5325	-0.66	20.5325	-0.683	25.5325	-0.885	30.5325	-0.537	35.5325	-0.706
0.53278	-0.644	5.53278	-0.603	10.5328	-0.765	15.5328	-0.648	20.5328	-0.678	25.5328	-0.847	30.5328	-0.544	35.5328	-0.708
0.53306	-0.635	5.53306	-0.559	10.5331	-0.776	15.5331	-0.65	20.5331	-0.683	25.5331	-0.849	30.5331	-0.551	35.5331	-0.697
0.53333	-0.629	5.53333	-0.568	10.5333	-0.787	15.5333	-0.662	20.5333	-0.683	25.5333	-0.837	30.5333	-0.555	35.5333	-0.703
0.53361	-0.64	5.53361	-0.58	10.5336	-0.775	15.5336	-0.658	20.5336	-0.681	25.5336	-0.834	30.5336	-0.548	35.5336	-0.706
0.53389	-0.622	5.53389	-0.585	10.5339	-0.759	15.5339	-0.645	20.5339	-0.678	25.5339	-0.849	30.5339	-0.551	35.5339	-0.701
0.53417	-0.624	5.53417	-0.579	10.5342	-0.751	15.5342	-0.608	20.5342	-0.692	25.5342	-0.856	30.5342	-0.555	35.5342	-0.709
0.53444	-0.618	5.53444	-0.589	10.5344	-0.746	15.5344	-0.597	20.5344	-0.658	25.5344	-0.877	30.5344	-0.551	35.5344	-0.714
0.53472	-0.626	5.53472	-0.603	10.5347	-0.718	15.5347	-0.604	20.5347	-0.648	25.5347	-0.89	30.5347	-0.557	35.5347	-0.718
0.535	-0.641	5.535	-0.598	10.535	-0.728	15.535	-0.607	20.535	-0.651	25.535	-0.851	30.535	-0.564	35.535	-0.701
0.53528	-0.646	5.53528	-0.599	10.5353	-0.741	15.5353	-0.618	20.5353	-0.664	25.5353	-0.861	30.5353	-0.57	35.5353	-0.682
0.53556	-0.652	5.53556	-0.611	10.5356	-0.756	15.5356	-0.627	20.5356	-0.669	25.5356	-0.859	30.5356	-0.577	35.5356	-0.679
0.53583	-0.662	5.53583	-0.561	10.5358	-0.754	15.5358	-0.617	20.5358	-0.678	25.5358	-0.745	30.5358	-0.573	35.5358	-0.681
0.53611	-0.677	5.53611	-0.567	10.5361	-0.762	15.5361	-0.629	20.5361	-0.674	25.5361	-0.733	30.5361	-0.579	35.5361	-0.677
0.53639	-0.674	5.53639	-0.578	10.5364	-0.767	15.5364	-0.637	20.5364	-0.687	25.5364	-0.741	30.5364	-0.583	35.5364	-0.677
0.53667	-0.66	5.53667	-0.576	10.5367	-0.764	15.5367	-0.65	20.5367	-0.686	25.5367	-0.749	30.5367	-0.568	35.5367	-0.682
0.53694	-0.661	5.53694	-0.587	10.5369	-0.76	15.5369	-0.654	20.5369	-0.693	25.5369	-0.763	30.5369	-0.574	35.5369	-0.687
0.53722	-0.667	5.53722	-0.585	10.5372	-0.774	15.5372	-0.67	20.5372	-0.701	25.5372	-0.771	30.5372	-0.575	35.5372	-0.691
0.5375	-0.582	5.5375	-0.564	10.5375	-0.773	15.5375	-0.661	20.5375	-0.701	25.5375	-0.789	30.5375	-0.575	35.5375	-0.697
0.53778	-0.58	5.53778	-0.572	10.5378	-0.769	15.5378	-0.663	20.5378	-0.691	25.5378	-0.761	30.5378	-0.59	35.5378	-0.698
0.53806	-0.591	5.53806	-0.576	10.5381	-0.618	15.5381	-0.654	20.5381	-0.697	25.5381	-0.767	30.5381	-0.576	35.5381	-0.694
0.53833	-0.6	5.53833	-0.588	10.5383	-0.615	15.5383	-0.667	20.5383	-0.702	25.5383	-0.769	30.5383	-0.582	35.5383	-0.697
0.53861	-0.606	5.53861	-0.582	10.5386	-0.626	15.5386	-0.673	20.5386	-0.715	25.5386	-0.775	30.5386	-0.542	35.5386	-0.7
0.53917	-0.623	5.53917	-0.585	10.5392	-0.636	15.5392	-0.674	20.5392	-0.649	25.5392	-0.79	30.5392	-0.544	35.5392	-0.699
0.53944	-0.627	5.53944	-0.597	10.5394	-0.626	15.5394	-0.679	20.5394	-0.635	25.5394	-0.757	30.5394	-0.548	35.5394	-0.699
0.53972	-0.633	5.53972	-0.59	10.5397	-0.635	15.5397	-0.695	20.5397	-0.637	25.5397	-0.759	30.5397	-0.551	35.5397	-0.695
0.54	-0.598	5.54	-0.565	10.54	-0.63	15.54	-0.697	20.54	-0.643	25.54	-0.77	30.54	-0.558	35.54	-0.713
0.54028	-0.614	5.54028	-0.562	10.5403	-0.638	15.5403	-0.556	20.5403	-0.658	25.5403	-0.783	30.5403	-0.564	35.5403	-0.719
0.54056	-0.606	5.54056	-0.567	10.5406	-0.631	15.5406	-0.545	20.5406	-0.656	25.5406	-0.792	30.5406	-0.589	35.5406	-0.721
0.54083	-0.619	5.54083	-0.561	10.5408	-0.637	15.5408	-0.56	20.5408	-0.662	25.5408	-0.768	30.5408	-0.595	35.5408	-0.727
0.54111	-0.624	5.54111	-0.567	10.5411	-0.65	15.5411	-0.563	20.5411	-0.658	25.5411	-0.771	30.5411	-0.602	35.5411	-0.722
0.54139	-0.623	5.54139	-0.554	10.5414	-0.661	15.5414	-0.573	20.5414	-0.665	25.5414	-0.782	30.5414	-0.589	35.5414	-0.725
0.54167	-0.618	5.54167	-0.557	10.5417	-0.676	15.5417	-0.588	20.5417	-0.678	25.5417	-0.81	30.5417	-0.592	35.5417	-0.728
0.54194	-0.633	5.54194	-0.563	10.5419	-0.661	15.5419	-0.583	20.5419	-0.665	25.5419	-0.823	30.5419	-0.599	35.5419	-0.731
0.54222	-0.632	5.54222	-0.564	10.5422	-0.67	15.5422	-0.569	20.5422	-0.678	25.5422	-0.8	30.5422	-0.601	35.5422	-0.726
0.5425	-0.634	5.5425	-0.574	10.5425	-0.649	15.5425	-0.581	20.5425	-0.698	25.5425	-0.795	30.5425	-0.608	35.5425	-0.714
0.54278	-0.643	5.54278	-0.582	10.5428	-0.662	15.5428	-0.59	20.5428	-0.659	25.5428	-0.81	30.5428	-0.598	35.5428	-0.716
0.54306	-0.641	5.54306	-0.59	10.5431	-0.649	15.5431	-0.605	20.5431	-0.663	25.5431	-0.825	30.5431	-0.6	35.5431	-0.719
0.54333	-0.646	5.54333	-0.585	10.5433	-0.654	15.5433	-0.611	20.5433	-0.684	25.5433	-0.812	30.5433	-0.604	35.5433	-0.726
0.54361	-0.653	5.54361	-0.593	10.5436	-0.649	15.5436	-0.623	20.5436	-0.695	25.5436	-0.818	30.5436	-0.601	35.5436	-0.733
0.54389	-0.651	5.54389	-0.591	10.5439	-0.652	15.5439	-0.61	20.5439	-0.683	25.5439	-0.787	30.5439	-0.608	35.5439	-0.735
0.54417	-0.644	5.54417	-0.597	10.5442	-0.655	15.5442	-0.615	20.5442	-0.682	25.5442	-0.799	30.5442	-0.612	35.5442	-0.738
0.54444	-0.618	5.54444	-0.606	10.5444	-0.646	15.5444	-0.61	20.5444	-0.666	25.5444	-0.81	30.5444	-0.615	35.5444	-0.745
0.54472	-0.585	5.54472	-0.602	10.5447	-0.64	15.5447	-0.618	20.5447	-0.661	25.5447	-0.829	30.5447	-0.624	35.5447	-0.738
0.545	-0.596	5.545	-0.611	10.545	-0.645	15.545	-0.618	20.545	-0.662	25.545	-0.839	30.545	-0.61	35.545	-0.75
0.54528	-0.605	5.54528	-0.569	10.5453	-0.651	15.5453	-0.629	20.5453	-0.645	25.5453	-0.851	30.5453	-0.61	35.5453	-0.751
0.54556	-0.614	5.54556	-0.574	10.5456	-0.664	15.5456	-0.608	20.5456	-0.646	25.5456	-0.8	30.5456	-0.617	35.5456	-0.742
0.54583	-0.626	5.54583	-0.563	10.5458	-0.673	15.5458	-0.58	20.5458	-0.655	25.5458	-0.607	30.5458	-0.623	35.5458	-0.619
0.54611	-0.622	5.54611	-0.565	10.5461	-0.67	15.5461	-0.554	20.5461	-0.655	25.5461	-0.549	30.5461	-0.622	35.5461	-0.621
0.54639	-0.607	5.54639	-0.568	10.5464	-0.681	15.5464	-0.552	20.5464	-0.663	25.5464	-0.561	30.5464	-0.609	35.5464	-0.624
0.54667	-0.613	5.54667	-0.563	10.5467	-0.673	15.5467	-0.557	20.5467	-0.676	25.5467	-0.574	30.5467	-0.612	35.5467	-0.628
0.54694	-0.611	5.54694	-0.569	10.5469	-0.646	15.5469	-0.567	20.5469	-0.69	25.5469	-0.593	30.5469	-0.619	35.5469	-0.615
0.54722	-0.614	5.54722	-0.579	10.5472	-0.645	15.5472	-0.581	20.5472	-0.676	25.5472	-0.58	30.5472	-0.62	35.5472	-0.619
0.5475	-0.636	5.5475	-0.568	10.5475	-0.65	15.5475	-0.574	20.5475	-0.683	25.5475	-0.58	30.5475	-0.629	35.5475	-0.625
0.54778	-0.618	5.54778	-0.573	10.5478	-0.633	15.5478	-0.581	20.5478	-0.682	25.5478	-0.591	30.5478	-0.625	35.5478	-0.63
0.54806	-0.625	5.54806	-0.583	10.5481	-0.618	15.5481	-0.572	20.5481	-0.675	25.5481	-0.606	30.5481	-0.632	35.5481	-0.621
0.54833	-0.618	5.54833	-0.568	10.5483	-0.629	15.5483	-0.581	20.5483	-0.681	25.5483	-0.622	30.5483	-0.636	35.5483	-0.624
0.54861	-0.619	5.54861	-0.581	10.5486	-0.641	15.5486	-0.591	20.5486	-0.688	25.5486	-0.638	30.5486	-0.625	35.5486	-0.627
0.54889	-0.62	5.54889	-0.59	10.5489	-0.632	15.5489	-0.598	20.5489	-0.704	25.5489	-0.625	30.5489	-0.626	35.5489	-0.629
0.54917	-0.628	5.54917	-0.595	10.5492	-0.64	15.5492	-0.609	20.5492	-0.691	25.5492	-0.62	30.5492	-0.629	35.5492	-0.63
0.54944	-0.62	5.54944	-0.573	10.5494	-0.648	15.5494	-0.622	20.5494	-0.694	25.5494	-0.629	30.5494	-0.633	35.5494	-0.636
0.54972	-0.633	5.54972	-0.553	10.5497	-0.641	15.5497	-0.603	20.5497	-0.691	25.5497	-0.639	30.5497	-0.638	35.5497	-0.642
0.55	-0.638	5.55	-0.563	10.55	-0.661	15.55	-0.607	20.55	-0.707	25.55	-0.618	30.55	-0.645	35.55	-0.651
0.55028	-0.641	5.55028	-0.56	10.5503	-0.667	15.5503	-0.619	20.5503	-0.711	25.5503	-0.606	30.5503	-0.645	35.5503	-0.657
0.55056	-0.574	5.55056	-0.57	10.5506	-0.67	15.5506	-0.617	20.5506	-0.715	25.5506	-0.617	30.5506	-0.647	35.5506	-0.648
0.55111	-0.585	5.55111	-0.571	10.5511	-0.625	15.5511	-0.632	20.5511	-0.7	25.5511	-0.627	30.5511	-0.651	35.5511	-0.641
0.55139	-0.579	5.55139	-0.563	10.5514	-0.632	15.5514	-0.605	20.5514	-0.685	25.5514	-0.642	30.5514	-0.66	35.5514	-0.649
0.55167	-0.587	5.55167	-0.572	10.5517	-0.638	15.5517	-0.63	20.5517	-0.712	25.5517	-0.643	30.5517	-0.668	35.5517	-0.645
0.55194	-0.605	5.55194	-0.576	10.5519	-0.646	15.5519	-0.639	20.5519	-0.721	25.5519	-0.644	30.5519	-0.649	35.5519	-0.648
0.55222	-0.602	5.55222	-0.572	10.5522	-0.643	15.5522	-0.644	20.5522	-0.737	25.5522	-0.654	30.5522	-0.652	35.5522	-0.651
0.5525	-0.61	5.5525	-0.576	10.5525	-0.654	15.5525	-0.65	20.5525	-0.719	25.5525	-0.656	30.5525	-0.651	35.5525	-0.654
0.55278	-0.604	5.55278	-0.589	10.5528	-0.661	15.5528	-0.651	20.5528	-0.721	25.5528	-0.667	30.5528	-0.657	35.5528	-0.659
0.55306	-0.612	5.55306	-0.569	10.5531	-0.676	15.5531	-0.651	20.5531	-0.725	25.5531	-0.644	30.5531	-0.662	35.5531	-0.665
0.55333	-0.604	5.55333	-0.535	10.5533	-0.662	15.5533	-0.639	20.5533	-0.731	25.5533	-0.652	30.5533	-0.669	35.5533	-0.665
0.55361	-0.599	5.55361	-0.545	10.5536	-0.674	15.5536	-0.647	20.5536	-0.736	25.5536	-0.659	30.5536	-0.665	35.5536	-0.665
0.55389	-0.62	5.55389	-0.555	10.5539	-0.694	15.5539	-0.651	20.5539	-0.737	25.5539	-0.674	30.5539	-0.69	35.5539	-0.662
0.55417	-0.627	5.55417	-0.549	10.5542	-0.703	15.5542	-0.656	20.5542	-0.743	25.5542	-0.689	30.5542	-0.697	35.5542	-0.661
0.55444	-0.629	5.55444	-0.56	10.5544	-0.688	15.5544	-0.667	20.5544	-0.73	25.5544	-0.703	30.5544	-0.702	35.5544	-0.663
0.55472	-0.64	5.55472	-0.565	10.5547	-0.684	15.5547	-0.65	20.5547	-0.741	25.5547	-0.685	30.5547	-0.677	35.5547	-0.663
0.555	-0.627	5.555	-0.558	10.555	-0.697	15.555	-0.643	20.555	-0.739	25.555	-0.69	30.555	-0.652	35.555	-0.664
0.55528	-0.624	5.55528	-0.559	10.5553	-0.715	15.5553	-0.655	20.5553	-0.727	25.5553	-0.703	30.5553	-0.659	35.5553	-0.671
0.55556	-0.622	5.55556	-0.567	10.5556	-0.709	15.5556	-0.664	20.5556	-0.709	25.5556	-0.712	30.5556	-0.641	35.5556	-0.673
0.55583	-0.625	5.55583	-0.58	10.5558	-0.712	15.5558	-0.675	20.5558	-0.718	25.5558	-0.721	30.5558	-0.644	35.5558	-0.678
0.55611	-0.627	5.55611	-0.571	10.5561	-0.715	15.5561	-0.685	20.5561	-0.721	25.5561	-0.703	30.5561	-0.649	35.5561	-0.678
0.55639	-0.633	5.55639	-0.583	10.5564	-0.708	15.5564	-0.691	20.5564	-0.707	25.5564	-0.729	30.5564	-0.65	35.5564	-0.68
0.55667	-0.65	5.55667	-0.579	10.5567	-0.674	15.5567	-0.676	20.5567	-0.723	25.5567	-0.741	30.5567	-0.653	35.5567	-0.682
0.55694	-0.646	5.55694	-0.576	10.5569	-0.686	15.5569	-0.55	20.5569	-0.715	25.5569	-0.749	30.5569	-0.659	35.5569	-0.686
0.55722	-0.592	5.55722	-0.577	10.5572	-0.651	15.5572	-0.546	20.5572	-0.719	25.5572	-0.753	30.5572	-0.667	35.5572	-0.682
0.5575	-0.596	5.5575	-0.578	10.5575	-0.639	15.5575	-0.555	20.5575	-0.71	25.5575	-0.763	30.5575	-0.671	35.5575	-0.608
0.55778	-0.606	5.55778	-0.572	10.5578	-0.647	15.5578	-0.547	20.5578	-0.719	25.5578	-0.742	30.5578	-0.682	35.5578	-0.612
0.55806	-0.609	5.55806	-0.578	10.5581	-0.651	15.5581	-0.558	20.5581	-0.732	25.5581	-0.752	30.5581	-0.67	35.5581	-0.608
0.55833	-0.611	5.55833	-0.589	10.5583	-0.652	15.5583	-0.56	20.5583	-0.748	25.5583	-0.766	30.5583	-0.675	35.5583	-0.607
0.55861	-0.612	5.55861	-0.595	10.5586	-0.658	15.5586	-0.576	20.5586	-0.727	25.5586	-0.782	30.5586	-0.682	35.5586	-0.61
0.55889	-0.631	5.55889	-0.554	10.5589	-0.648	15.5589	-0.589	20.5589	-0.727	25.5589	-0.796	30.5589	-0.671	35.5589	-0.616
0.55917	-0.625	5.55917	-0.561	10.5592	-0.654	15.5592	-0.567	20.5592	-0.74	25.5592	-0.777	30.5592	-0.668	35.5592	-0.619
0.55944	-0.626	5.55944	-0.567	10.5594	-0.664	15.5594	-0.577	20.5594	-0.756	25.5594	-0.787	30.5594	-0.67	35.5594	-0.621
0.55972	-0.633	5.55972	-0.561	10.5597	-0.676	15.5597	-0.587	20.5597	-0.755	25.5597	-0.802	30.5597	-0.675	35.5597	-0.618
0.56	-0.613	5.56	-0.569	10.56	-0.668	15.56	-0.592	20.56	-0.758	25.56	-0.808	30.56	-0.673	35.56	-0.621
0.56028	-0.628	5.56028	-0.568	10.5603	-0.682	15.5603	-0.607	20.5603	-0.765	25.5603	-0.826	30.5603	-0.68	35.5603	-0.626
0.56056	-0.627	5.56056	-0.575	10.5606	-0.689	15.5606	-0.621	20.5606	-0.773	25.5606	-0.773	30.5606	-0.683	35.5606	-0.631
0.56083	-0.635	5.56083	-0.572	10.5608	-0.699	15.5608	-0.593	20.5608	-0.789	25.5608	-0.771	30.5608	-0.692	35.5608	-0.632
0.56111	-0.633	5.56111	-0.581	10.5611	-0.69	15.5611	-0.597	20.5611	-0.66	25.5611	-0.76	30.5611	-0.702	35.5611	-0.631
0.56139	-0.63	5.56139	-0.589	10.5614	-0.687	15.5614	-0.608	20.5614	-0.675	25.5614	-0.748	30.5614	-0.694	35.5614	-0.635
0.56167	-0.648	5.56167	-0.585	10.5617	-0.694	15.5617	-0.58	20.5617	-0.684	25.5617	-0.757	30.5617	-0.679	35.5617	-0.64
0.56194	-0.648	5.56194	-0.596	10.5619	-0.707	15.5619	-0.593	20.5619	-0.684	25.5619	-0.778	30.5619	-0.712	35.5619	-0.643
0.56222	-0.61	5.56222	-0.538	10.5622	-0.696	15.5622	-0.588	20.5622	-0.672	25.5622	-0.788	30.5622	-0.715	35.5622	-0.634
0.56278	-0.625	5.56278	-0.529	10.5628	-0.708	15.5628	-0.597	20.5628	-0.663	25.5628	-0.8	30.5628	-0.714	35.5628	-0.63
0.56306	-0.616	5.56306	-0.543	10.5631	-0.717	15.5631	-0.608	20.5631	-0.657	25.5631	-0.819	30.5631	-0.704	35.5631	-0.62
0.56333	-0.619	5.56333	-0.547	10.5633	-0.707	15.5633	-0.624	20.5633	-0.665	25.5633	-0.853	30.5633	-0.709	35.5633	-0.641
0.56361	-0.602	5.56361	-0.545	10.5636	-0.703	15.5636	-0.637	20.5636	-0.66	25.5636	-0.842	30.5636	-0.717	35.5636	-0.643
0.56389	-0.6	5.56389	-0.552	10.5639	-0.711	15.5639	-0.612	20.5639	-0.663	25.5639	-0.859	30.5639	-0.723	35.5639	-0.647
0.56417	-0.616	5.56417	-0.56	10.5642	-0.726	15.5642	-0.554	20.5642	-0.664	25.5642	-0.822	30.5642	-0.711	35.5642	-0.648
0.56444	-0.631	5.56444	-0.558	10.5644	-0.664	15.5644	-0.561	20.5644	-0.675	25.5644	-0.834	30.5644	-0.728	35.5644	-0.652
0.56472	-0.631	5.56472	-0.559	10.5647	-0.649	15.5647	-0.57	20.5647	-0.647	25.5647	-0.831	30.5647	-0.728	35.5647	-0.655
0.565	-0.634	5.565	-0.568	10.565	-0.655	15.565	-0.582	20.565	-0.654	25.565	-0.843	30.565	-0.73	35.565	-0.657
0.56528	-0.629	5.56528	-0.58	10.5653	-0.669	15.5653	-0.59	20.5653	-0.661	25.5653	-0.861	30.5653	-0.73	35.5653	-0.661
0.56556	-0.63	5.56556	-0.561	10.5656	-0.682	15.5656	-0.588	20.5656	-0.669	25.5656	-0.866	30.5656	-0.733	35.5656	-0.663
0.56583	-0.623	5.56583	-0.555	10.5658	-0.648	15.5658	-0.586	20.5658	-0.659	25.5658	-0.845	30.5658	-0.734	35.5658	-0.67
0.56611	-0.616	5.56611	-0.566	10.5661	-0.652	15.5661	-0.592	20.5661	-0.66	25.5661	-0.858	30.5661	-0.735	35.5661	-0.683
0.56639	-0.621	5.56639	-0.553	10.5664	-0.66	15.5664	-0.587	20.5664	-0.644	25.5664	-0.873	30.5664	-0.731	35.5664	-0.689
0.56667	-0.582	5.56667	-0.56	10.5667	-0.674	15.5667	-0.597	20.5667	-0.647	25.5667	-0.893	30.5667	-0.733	35.5667	-0.695
0.56694	-0.579	5.56694	-0.562	10.5669	-0.664	15.5669	-0.594	20.5669	-0.65	25.5669	-0.878	30.5669	-0.535	35.5669	-0.678
0.56722	-0.581	5.56722	-0.564	10.5672	-0.648	15.5672	-0.605	20.5672	-0.662	25.5672	-0.87	30.5672	-0.54	35.5672	-0.68
0.5675	-0.577	5.5675	-0.545	10.5675	-0.651	15.5675	-0.6	20.5675	-0.665	25.5675	-0.885	30.5675	-0.545	35.5675	-0.672
0.56778	-0.577	5.56778	-0.517	10.5678	-0.659	15.5678	-0.579	20.5678	-0.677	25.5678	-0.889	30.5678	-0.55	35.5678	-0.668
0.56806	-0.578	5.56806	-0.526	10.5681	-0.647	15.5681	-0.58	20.5681	-0.674	25.5681	-0.885	30.5681	-0.549	35.5681	-0.601
0.56833	-0.593	5.56833	-0.523	10.5683	-0.649	15.5683	-0.593	20.5683	-0.683	25.5683	-0.899	30.5683	-0.556	35.5683	-0.603
0.56861	-0.594	5.56861	-0.528	10.5686	-0.655	15.5686	-0.607	20.5686	-0.667	25.5686	-0.878	30.5686	-0.559	35.5686	-0.607
[truncated: 15,598 more rows]
