# Supplementary material for: Modulating adsorbed hydrogen drives electrochemical CO2-to-C2 products
Source: Nat Commun. 2023 Aug 1;14:4615. doi: 10.1038/s41467-023-40412-9 (PMC10394046; doi:10.1038/s41467-023-40412-9)
Supplement: Supplementary file 3 — Source Data [file 41467_2023_40412_MOESM3_ESM.zip › Separate Source Data files/Figure 3.xlsx]

## Sheet: Figure 3a
	C2H4	Error	C2H4	Error	KIE
P-Cu1/CuNP	125.8	8.53745	43.8	3.30807	2.87
M-Cu1/CuNP	350.484	23.6647	289.507	12.3011	1.21
R-Cu1/CuNP	23.525	0.70347	21.0333	1.49778	1.12

## Sheet: Figure 3b
E	R-Cu1/CuNP	M-Cu1/CuNP	P-Cu1/CuNP
0.4107	-0.0262	-0.04411	-0.0423
0.4117	-0.02512	-0.04295	-0.04034
0.4127	-0.02451	-0.0421	-0.03926
0.4137	-0.02399	-0.04135	-0.03834
0.4147	-0.02353	-0.04065	-0.03748
0.4157	-0.02309	-0.04003	-0.03669
0.4167	-0.02266	-0.03933	-0.03592
0.4177	-0.02221	-0.0387	-0.03519
0.4187	-0.0218	-0.03807	-0.0345
0.4197	-0.02136	-0.03746	-0.03376
0.4207	-0.02097	-0.03681	-0.0331
0.4217	-0.02058	-0.03623	-0.03244
0.4227	-0.02021	-0.03564	-0.03178
0.4237	-0.01981	-0.03509	-0.03117
0.4247	-0.01944	-0.0345	-0.03057
0.4257	-0.01905	-0.03394	-0.02998
0.4267	-0.0187	-0.03339	-0.02939
0.4277	-0.01835	-0.03284	-0.02882
0.4287	-0.01802	-0.03232	-0.02826
0.4297	-0.01767	-0.03178	-0.02771
0.4307	-0.01731	-0.03126	-0.02717
0.4317	-0.01697	-0.03076	-0.02664
0.4327	-0.01662	-0.03024	-0.0261
0.4337	-0.01629	-0.02975	-0.02561
0.4347	-0.01597	-0.02926	-0.02513
0.4357	-0.01563	-0.02876	-0.02462
0.4367	-0.01532	-0.02829	-0.02415
0.4377	-0.01501	-0.02782	-0.0237
0.4387	-0.01468	-0.02734	-0.02326
0.4397	-0.01437	-0.02689	-0.0228
0.4407	-0.01406	-0.02641	-0.02232
0.4417	-0.01376	-0.02596	-0.02194
0.4427	-0.01346	-0.02553	-0.02149
0.4437	-0.01317	-0.02507	-0.02106
0.4447	-0.01289	-0.02465	-0.02065
0.4457	-0.01259	-0.02419	-0.02024
0.4467	-0.01229	-0.02378	-0.01982
0.4477	-0.01203	-0.02341	-0.01944
0.4487	-0.01173	-0.02301	-0.01904
0.4497	-0.01144	-0.02257	-0.01866
0.4507	-0.01118	-0.02218	-0.0183
0.4517	-0.0109	-0.02176	-0.01794
0.4527	-0.01062	-0.02136	-0.01758
0.4537	-0.01037	-0.02097	-0.01723
0.4547	-0.0101	-0.02059	-0.01686
0.4557	-0.00984	-0.02021	-0.01654
0.4567	-0.00957	-0.01981	-0.01618
0.4577	-0.0093	-0.01941	-0.01582
0.4587	-0.00905	-0.01905	-0.01551
0.4597	-0.0088	-0.01869	-0.01518
0.4607	-0.00855	-0.01835	-0.01486
0.4617	-0.00831	-0.01799	-0.01454
0.4627	-0.00807	-0.01765	-0.01421
0.4637	-0.00784	-0.01731	-0.01393
0.4647	-0.00761	-0.01694	-0.01362
0.4657	-0.00737	-0.01658	-0.01332
0.4667	-0.00716	-0.01627	-0.01303
0.4677	-0.00691	-0.01592	-0.01274
0.4687	-0.00668	-0.0156	-0.01247
0.4697	-0.00645	-0.01526	-0.01219
0.4707	-0.00621	-0.01493	-0.0119
0.4717	-0.006	-0.0146	-0.01162
0.4727	-0.00577	-0.01428	-0.01136
0.4737	-0.00555	-0.01396	-0.01109
0.4747	-0.00532	-0.01367	-0.01084
0.4757	-0.0051	-0.01336	-0.01057
0.4767	-0.00487	-0.01305	-0.01031
0.4777	-0.00463	-0.01275	-0.01007
0.4787	-0.00439	-0.01245	-0.00983
0.4797	-0.00418	-0.01216	-0.00957
0.4807	-0.00395	-0.01185	-0.00933
0.4817	-0.00373	-0.01156	-0.00908
0.4827	-0.00354	-0.01127	-0.00886
0.4837	-0.00332	-0.01097	-0.00863
0.4847	-0.00312	-0.01068	-0.0084
0.4857	-0.00293	-0.01041	-0.00819
0.4867	-0.00273	-0.01013	-0.00797
0.4877	-0.00254	-0.00985	-0.00775
0.4887	-0.00232	-0.00957	-0.00755
0.4897	-0.00213	-0.00929	-0.00734
0.4907	-0.00194	-0.00902	-0.00713
0.4917	-0.00174	-0.00878	-0.00692
0.4927	-0.00156	-0.00852	-0.00671
0.4937	-0.00137	-0.00826	-0.00652
0.4947	-0.00119	-0.008	-0.00631
0.4957	-0.00102	-0.00775	-0.00612
0.4967	-0.000833	-0.0075	-0.00591
0.4977	-0.0006449	-0.00726	-0.0057
0.4987	-0.0004883	-0.00701	-0.00552
0.4997	-0.0003031	-0.00676	-0.00532
0.5007	-0.0001229	-0.00651	-0.00513
0.5017	5.338e-05	-0.00627	-0.00494
0.5027	0.0002385	-0.00602	-0.00473
0.5037	0.0004069	-0.00577	-0.00455
0.5047	0.0005842	-0.00554	-0.00435
0.5057	0.0007566	-0.00529	-0.00416
0.5067	0.0009181	-0.00505	-0.00398
0.5077	0.00109	-0.00479	-0.00379
0.5087	0.00127	-0.00454	-0.00362
0.5097	0.00143	-0.00427	-0.00346
0.5107	0.0016	-0.00403	-0.00329
0.5117	0.00175	-0.0038	-0.00314
0.5127	0.00192	-0.00357	-0.00296
0.5137	0.00209	-0.00335	-0.00279
0.5147	0.00223	-0.00314	-0.00264
0.5157	0.0024	-0.0029	-0.00248
0.5167	0.00256	-0.00268	-0.00232
0.5177	0.00272	-0.00246	-0.00216
0.5187	0.00287	-0.00225	-0.002
0.5197	0.00302	-0.00203	-0.00186
0.5207	0.00317	-0.00181	-0.00171
0.5217	0.00333	-0.0016	-0.00154
0.5227	0.00348	-0.00139	-0.00141
0.5237	0.00363	-0.00119	-0.00126
0.5247	0.00377	-0.0009856	-0.00113
0.5257	0.00391	-0.0007798	-0.0009915
0.5267	0.00407	-0.0005759	-0.0008497
0.5277	0.0042	-0.0003908	-0.0007237
0.5287	0.00434	-0.00018	-0.0005868
0.5297	0.00449	2.974e-05	-0.0004459
0.5307	0.00461	0.0002257	-0.0003287
0.5317	0.00475	0.0004375	-0.0001761
0.5327	0.00489	0.0006325	-4.511e-05
0.5337	0.00503	0.0008275	9.868e-05
0.5347	0.00519	0.00102	0.0002405
0.5357	0.00532	0.00122	0.0003636
0.5367	0.00547	0.00141	0.0005025
0.5377	0.0056	0.00161	0.0006315
0.5387	0.00574	0.0018	0.0007575
0.5397	0.00588	0.00199	0.0008856
0.5407	0.00602	0.00217	0.00101
0.5417	0.00615	0.00237	0.00113
0.5427	0.0063	0.00256	0.00126
0.5437	0.00641	0.00273	0.00138
0.5447	0.00654	0.00292	0.0015
0.5457	0.00668	0.0031	0.00163
0.5467	0.00681	0.00328	0.00173
0.5477	0.00694	0.00347	0.00186
0.5487	0.00706	0.00363	0.00198
0.5497	0.00719	0.00381	0.00209
0.5507	0.00732	0.00399	0.00222
0.5517	0.00744	0.00416	0.00233
0.5527	0.00757	0.00433	0.00244
0.5537	0.00769	0.00449	0.00256
0.5547	0.00782	0.00467	0.00267
0.5557	0.00795	0.00484	0.00279
0.5567	0.00807	0.005	0.00289
0.5577	0.00818	0.00518	0.00301
0.5587	0.00831	0.00535	0.00313
0.5597	0.00843	0.00553	0.00323
0.5607	0.00856	0.00571	0.00335
0.5617	0.00868	0.00588	0.00345
0.5627	0.00879	0.00604	0.00355
0.5637	0.00891	0.00621	0.00366
0.5647	0.00902	0.00638	0.00377
0.5657	0.00914	0.00654	0.00387
0.5667	0.00926	0.00671	0.00398
0.5677	0.00937	0.00689	0.00407
0.5687	0.00949	0.00704	0.00418
0.5697	0.0096	0.00719	0.00429
0.5707	0.00971	0.00735	0.00438
0.5717	0.00983	0.00752	0.00449
0.5727	0.00994	0.00768	0.00458
0.5737	0.01006	0.00784	0.00468
0.5747	0.01017	0.00801	0.0048
0.5757	0.01027	0.00816	0.00488
0.5767	0.01039	0.00832	0.00499
0.5777	0.01051	0.00847	0.00508
0.5787	0.01061	0.00862	0.00517
0.5797	0.01073	0.00877	0.00529
0.5807	0.01084	0.00893	0.00539
0.5817	0.01094	0.00907	0.00549
0.5827	0.01106	0.00924	0.00559
0.5837	0.01117	0.00939	0.0057
0.5847	0.01127	0.00956	0.0058
0.5857	0.01139	0.0097	0.0059
0.5867	0.0115	0.00984	0.006
0.5877	0.01161	0.01001	0.0061
0.5887	0.0117	0.01015	0.00619
0.5897	0.0118	0.01031	0.00629
0.5907	0.01192	0.01046	0.00639
0.5917	0.01201	0.0106	0.00647
0.5927	0.01212	0.01076	0.0066
0.5937	0.01222	0.01091	0.00669
0.5947	0.01231	0.01105	0.00678
0.5957	0.01243	0.01121	0.00687
0.5967	0.01253	0.01135	0.00696
0.5977	0.01262	0.01151	0.00706
0.5987	0.01273	0.01165	0.00716
0.5997	0.01284	0.01181	0.00724
0.6007	0.01293	0.01194	0.00734
0.6017	0.01304	0.01209	0.00744
0.6027	0.01312	0.01222	0.00753
0.6037	0.01322	0.01237	0.00763
0.6047	0.01332	0.01252	0.00772
0.6057	0.01342	0.01266	0.00782
0.6067	0.01353	0.01282	0.00792
0.6077	0.01361	0.01294	0.008
0.6087	0.01371	0.0131	0.0081
0.6097	0.0138	0.01324	0.00821
0.6107	0.01394	0.0134	0.00832
0.6117	0.01403	0.01354	0.0084
0.6127	0.01412	0.01367	0.0085
0.6137	0.01421	0.01381	0.00857
0.6147	0.01431	0.01395	0.00867
0.6157	0.0144	0.01409	0.00876
0.6167	0.0145	0.01424	0.00885
0.6177	0.01459	0.01438	0.00895
0.6187	0.01469	0.01451	0.00904
0.6197	0.01479	0.01466	0.00914
0.6207	0.01488	0.01481	0.00921
0.6217	0.01498	0.01493	0.0093
0.6227	0.01508	0.01508	0.00941
0.6237	0.01515	0.01522	0.00948
0.6247	0.01526	0.01537	0.00959
0.6257	0.01536	0.01551	0.00968
0.6267	0.01544	0.01564	0.00976
0.6277	0.01554	0.01579	0.00985
0.6287	0.01564	0.01591	0.00995
0.6297	0.01573	0.01605	0.01003
0.6307	0.01582	0.01618	0.01012
0.6317	0.01591	0.01631	0.01021
0.6327	0.01601	0.01643	0.01032
0.6337	0.01608	0.01657	0.01042
0.6347	0.01617	0.01669	0.0105
0.6357	0.01626	0.01682	0.01058
0.6367	0.01635	0.01695	0.01069
0.6377	0.01644	0.01709	0.01077
0.6387	0.01653	0.01723	0.01088
0.6397	0.01659	0.01737	0.01096
0.6407	0.01668	0.0175	0.01105
0.6417	0.01679	0.01765	0.01115
0.6427	0.01684	0.01777	0.01122
0.6437	0.01695	0.01792	0.01132
0.6447	0.01704	0.01805	0.01142
0.6457	0.01713	0.01819	0.0115
0.6467	0.01723	0.01832	0.0116
0.6477	0.01732	0.01844	0.01168
0.6487	0.0174	0.01859	0.01178
0.6497	0.0175	0.01873	0.01188
0.6507	0.01759	0.01886	0.01196
0.6517	0.01769	0.019	0.01206
0.6527	0.01778	0.01913	0.01215
0.6537	0.01787	0.01926	0.01225
0.6547	0.01796	0.01941	0.01233
0.6557	0.01804	0.01953	0.01239
0.6567	0.01814	0.01968	0.01251
0.6577	0.01824	0.01982	0.01261
0.6587	0.01831	0.01995	0.01268
0.6597	0.01842	0.02009	0.01279
0.6607	0.01852	0.02022	0.01287
0.6617	0.01861	0.02036	0.01297
0.6627	0.0187	0.0205	0.01307
0.6637	0.01879	0.02063	0.01315
0.6647	0.01889	0.02077	0.01324
0.6657	0.01897	0.02091	0.01334
0.6667	0.01905	0.02103	0.01343
0.6677	0.01916	0.02117	0.01353
0.6687	0.01923	0.0213	0.01361
0.6697	0.01933	0.02144	0.01371
0.6707	0.01942	0.02159	0.01381
0.6717	0.0195	0.02171	0.01388
0.6727	0.01959	0.02185	0.01398
0.6737	0.0197	0.022	0.01408
0.6747	0.01978	0.02212	0.01417
0.6757	0.01989	0.02227	0.01429
0.6767	0.01997	0.02241	0.01437
0.6777	0.02006	0.02254	0.01447
0.6787	0.02016	0.0227	0.01457
0.6797	0.02024	0.02284	0.01466
0.6807	0.02033	0.02298	0.01474
0.6817	0.02042	0.02312	0.01486
0.6827	0.02051	0.02326	0.01495
0.6837	0.0206	0.02341	0.01506
0.6847	0.02067	0.02354	0.01514
0.6857	0.02077	0.0237	0.01524
0.6867	0.02086	0.02386	0.01535
0.6877	0.02095	0.02398	0.01543
0.6887	0.02104	0.02414	0.01555
0.6897	0.02114	0.02429	0.01566
0.6907	0.02122	0.02444	0.01573
0.6917	0.02131	0.02457	0.01584
0.6927	0.0214	0.02475	0.01595
0.6937	0.02148	0.0249	0.01604
0.6947	0.02157	0.02504	0.01613
0.6957	0.02165	0.02518	0.01622
0.6967	0.02174	0.02534	0.01633
0.6977	0.02184	0.0255	0.01642
0.6987	0.02191	0.02564	0.0165
0.6997	0.02202	0.02582	0.01661
0.7007	0.0221	0.02596	0.01671
0.7017	0.02218	0.02612	0.01679
0.7027	0.02229	0.02628	0.01692
0.7037	0.02238	0.02643	0.01701
0.7047	0.02247	0.02661	0.01711
0.7057	0.02256	0.02677	0.01723
0.7067	0.02265	0.02692	0.01732
0.7077	0.02275	0.0271	0.01744
0.7087	0.02284	0.02724	0.01755
0.7097	0.02292	0.02742	0.01766
0.7107	0.02303	0.02759	0.01777
0.7117	0.02312	0.02776	0.01786
0.7127	0.02322	0.02794	0.01798
0.7137	0.02331	0.02812	0.0181
0.7147	0.0234	0.02829	0.01822
0.7157	0.02351	0.02847	0.01833
0.7167	0.0236	0.02865	0.01845
0.7177	0.0237	0.02884	0.01855
0.7187	0.02381	0.02902	0.01868
0.7197	0.02389	0.02919	0.01878
0.7207	0.02398	0.02938	0.01889
0.7217	0.02409	0.02958	0.01902
0.7227	0.02418	0.02976	0.01911
0.7237	0.0243	0.02996	0.01924
0.7247	0.02438	0.03013	0.01935
0.7257	0.02449	0.03033	0.01947
0.7267	0.0246	0.03052	0.01962
0.7277	0.02469	0.03071	0.01973
0.7287	0.0248	0.03092	0.01985
0.7297	0.0249	0.03112	0.02
0.7307	0.02501	0.03133	0.02007
0.7317	0.02512	0.03154	0.0202
0.7327	0.02523	0.03175	0.02035
0.7337	0.02533	0.03196	0.02048
0.7347	0.02545	0.03218	0.02059
0.7357	0.02553	0.03239	0.02068
0.7367	0.02565	0.03263	0.02083
0.7377	0.02576	0.03284	0.02095
0.7387	0.02585	0.03306	0.02109
0.7397	0.02597	0.0333	0.02122
0.7407	0.02608	0.03352	0.02135
0.7417	0.02618	0.03375	0.02147
0.7427	0.0263	0.03399	0.02161
0.7437	0.02641	0.03422	0.02173
0.7447	0.02652	0.03447	0.02185
0.7457	0.02663	0.0347	0.022
0.7467	0.02674	0.03494	0.02211
0.7477	0.02686	0.0352	0.02223
0.7487	0.02696	0.03545	0.02238
0.7497	0.02708	0.03569	0.02253
0.7507	0.0272	0.03594	0.02266
0.7517	0.02732	0.03616	0.0228
0.7527	0.02744	0.0364	0.02293
0.7537	0.02756	0.03665	0.02305
0.7547	0.02765	0.0369	0.02319
0.7557	0.02779	0.03715	0.02334
0.7567	0.02791	0.03744	0.02347
0.7577	0.02802	0.03772	0.02362
0.7587	0.02815	0.03798	0.02376
0.7597	0.02826	0.03826	0.02389
0.7607	0.02838	0.03853	0.02403
0.7617	0.02851	0.03881	0.02416
0.7627	0.02863	0.0391	0.0243
0.7637	0.02877	0.0394	0.02445
0.7647	0.02888	0.0397	0.02458
0.7657	0.02901	0.04001	0.02473
0.7667	0.02914	0.04031	0.02489
0.7677	0.02925	0.0406	0.02502
0.7687	0.02939	0.0409	0.02516
0.7697	0.02953	0.0412	0.02532
0.7707	0.02964	0.0415	0.02543
0.7717	0.02976	0.04182	0.02558
0.7727	0.0299	0.04214	0.02569
0.7737	0.03004	0.04244	0.02588
0.7747	0.03015	0.04275	0.026
0.7757	0.03027	0.04306	0.02613
0.7767	0.03041	0.04338	0.0263
0.7777	0.03055	0.04369	0.0264
0.7787	0.03067	0.044	0.02656
0.7797	0.03081	0.04433	0.02671
0.7807	0.03093	0.04464	0.02683
0.7817	0.03106	0.04497	0.02697
0.7827	0.0312	0.04531	0.02712
0.7837	0.03131	0.04562	0.02724
0.7847	0.03145	0.04595	0.02739
0.7857	0.03161	0.04627	0.02754
0.7867	0.03172	0.04658	0.02767
0.7877	0.03186	0.04691	0.02783
0.7887	0.03199	0.04726	0.02795
0.7897	0.03212	0.04758	0.02809
0.7907	0.03227	0.04793	0.02823
0.7917	0.03238	0.04828	0.02839
0.7927	0.03253	0.0486	0.02852
0.7937	0.03267	0.04891	0.02867
0.7947	0.03279	0.04924	0.0288
0.7957	0.03293	0.0496	0.02894
0.7967	0.03305	0.04993	0.02907
0.7977	0.03319	0.05028	0.02922
0.7987	0.03331	0.05064	0.02936
0.7997	0.03343	0.05099	0.02947
0.8007	0.03357	0.05133	0.02964
0.8017	0.03371	0.05167	0.02977
0.8027	0.03381	0.05202	0.02988
0.8037	0.03396	0.0524	0.03005
0.8047	0.0341	0.05276	0.03018
0.8057	0.03422	0.05312	0.0303
0.8067	0.03434	0.05347	0.03045
0.8077	0.03446	0.05381	0.03057
0.8087	0.03458	0.05419	0.03069
0.8097	0.0347	0.05457	0.03083
0.8107	0.03482	0.0549	0.03097
0.8117	0.03494	0.05526	0.03109
0.8127	0.03505	0.0556	0.03121
0.8137	0.03517	0.05597	0.03134
0.8147	0.0353	0.05636	0.03148
0.8157	0.03541	0.05674	0.03162
0.8167	0.03553	0.05713	0.03175
0.8177	0.03564	0.05749	0.03188
0.8187	0.03573	0.05782	0.03201
0.8197	0.03584	0.0582	0.03214
0.8207	0.03593	0.05856	0.03226
0.8217	0.03601	0.05893	0.03237
0.8227	0.03611	0.0593	0.03249
0.8237	0.03618	0.05965	0.03261
0.8247	0.03627	0.06001	0.03275
0.8257	0.03636	0.06036	0.03287
0.8267	0.03644	0.06068	0.03297
0.8277	0.03651	0.06101	0.03312
0.8287	0.03659	0.06134	0.03321
0.8297	0.03668	0.0617	0.03335
0.8307	0.03676	0.06206	0.03347
0.8317	0.03681	0.06238	0.03358
0.8327	0.0369	0.06272	0.03371
0.8337	0.03697	0.06308	0.03381
0.8347	0.03702	0.0634	0.03393
0.8357	0.03712	0.06374	0.03404
0.8367	0.03718	0.06406	0.03415
0.8377	0.03723	0.06439	0.03425
0.8387	0.03731	0.06472	0.03437
0.8397	0.03735	0.06504	0.03448
0.8407	0.03743	0.0654	0.03459
0.8417	0.03747	0.06569	0.0347
0.8427	0.03754	0.06601	0.03481
0.8437	0.03761	0.06634	0.03492
0.8447	0.03764	0.06664	0.03502
0.8457	0.03769	0.06695	0.03512
0.8467	0.03775	0.06726	0.03522
0.8477	0.03777	0.06754	0.03532
0.8487	0.03783	0.06784	0.03542
0.8497	0.03787	0.0681	0.03553
0.8507	0.0379	0.06837	0.03562
0.8517	0.03796	0.06865	0.03572
0.8527	0.03798	0.0689	0.03581
0.8537	0.038	0.06917	0.03589
0.8547	0.03806	0.06945	0.03599
0.8557	0.03808	0.06969	0.03607
0.8567	0.03811	0.06997	0.03616
0.8577	0.03815	0.07021	0.03624
0.8587	0.03816	0.07044	0.03632
0.8597	0.0382	0.07071	0.03642
0.8607	0.03821	0.07093	0.0366
0.8617	0.03824	0.07113	0.03663
0.8627	0.03826	0.07134	0.0367
0.8637	0.03829	0.0715	0.03675
0.8647	0.03831	0.0717	0.03684
0.8657	0.03834	0.0719	0.03692
0.8667	0.03835	0.07207	0.037
0.8677	0.0384	0.07226	0.03709
0.8687	0.0384	0.07245	0.03717
0.8697	0.03842	0.07259	0.03724
0.8707	0.03845	0.07275	0.03732
0.8717	0.03847	0.07289	0.0374
0.8727	0.03848	0.07305	0.03748
0.8737	0.0385	0.07318	0.03756
0.8747	0.03851	0.07332	0.03764
0.8757	0.03853	0.07347	0.03772
0.8767	0.03854	0.07359	0.03778
0.8777	0.03857	0.0737	0.03786
0.8787	0.03859	0.07381	0.03793
0.8797	0.0386	0.07391	0.03799
0.8807	0.03862	0.07402	0.03809
0.8817	0.03866	0.07409	0.03814
0.8827	0.03867	0.07418	0.0382
0.8837	0.0387	0.07425	0.03827
0.8847	0.03872	0.07431	0.03834
0.8857	0.03876	0.07437	0.0384
0.8867	0.03879	0.07444	0.03846
0.8877	0.03881	0.07445	0.03852
0.8887	0.03884	0.07449	0.03858
0.8897	0.03887	0.07454	0.03865
0.8907	0.03889	0.07463	0.0387
0.8917	0.03893	0.07459	0.03876
0.8927	0.03896	0.07458	0.03883
0.8937	0.03899	0.07461	0.03888
0.8947	0.03903	0.07466	0.03894
0.8957	0.03905	0.07466	0.03899
0.8967	0.03907	0.07469	0.03905
0.8977	0.03911	0.07473	0.03913
0.8987	0.03914	0.07471	0.03908
0.8997	0.03917	0.07473	0.03926
0.9007	0.0392	0.07468	0.03929
0.9017	0.03922	0.07463	0.0393
0.9027	0.03926	0.07462	0.03938
0.9037	0.03928	0.07465	0.0394
0.9047	0.03931	0.07465	0.03947
0.9057	0.03935	0.07473	0.03953
0.9067	0.03937	0.07472	0.03957
0.9077	0.0394	0.0747	0.03962
0.9087	0.03943	0.07467	0.03965
0.9097	0.03946	0.07468	0.03971
0.9107	0.03947	0.07467	0.03975
0.9117	0.03952	0.07468	0.03977
0.9127	0.03956	0.07471	0.03982
0.9137	0.03958	0.07475	0.0399
0.9147	0.03961	0.07473	0.03991
0.9157	0.03964	0.07473	0.03994
0.9167	0.03968	0.07474	0.03997
0.9177	0.0397	0.07475	0.04003
0.9187	0.03975	0.07479	0.04007
0.9197	0.03977	0.07479	0.04009
0.9207	0.03979	0.07482	0.04013
0.9217	0.03983	0.07483	0.04017
0.9227	0.03986	0.07486	0.04019
0.9237	0.0399	0.07489	0.04022
0.9247	0.03994	0.07491	0.04029
0.9257	0.03996	0.07495	0.04027
0.9267	0.03999	0.075	0.04033
0.9277	0.04002	0.07501	0.04033
0.9287	0.04006	0.07506	0.04037
0.9297	0.0401	0.07511	0.04039
0.9307	0.04011	0.07516	0.04043
0.9317	0.04016	0.0752	0.04048
0.9327	0.0402	0.07524	0.04047
0.9337	0.04023	0.07526	0.04049
0.9347	0.04028	0.07528	0.04053
0.9357	0.04029	0.0753	0.04055
0.9367	0.04033	0.07537	0.04058
0.9377	0.04037	0.07539	0.04061
0.9387	0.0404	0.07545	0.04061
0.9397	0.04045	0.07547	0.04065
0.9407	0.04046	0.07546	0.04066
0.9417	0.04049	0.07553	0.04068
0.9427	0.04055	0.07564	0.04071
0.9437	0.04056	0.0757	0.04071
0.9447	0.04062	0.0758	0.04073
0.9457	0.04066	0.07587	0.04077
0.9467	0.04069	0.07585	0.04077
0.9477	0.04072	0.07591	0.04082
0.9487	0.04075	0.07604	0.04081
0.9497	0.04078	0.07605	0.04085
0.9507	0.04083	0.07613	0.04084
0.9517	0.04085	0.0762	0.04087
0.9527	0.0409	0.07621	0.04088
0.9537	0.04094	0.0763	0.04091
0.9547	0.04097	0.07631	0.04094
0.9557	0.04102	0.07638	0.04096
0.9567	0.04105	0.07651	0.04096
0.9577	0.04108	0.0766	0.04098
0.9587	0.04112	0.07671	0.04101
0.9597	0.04115	0.07689	0.04102
0.9607	0.0412	0.07693	0.04105
0.9617	0.04124	0.07698	0.04106
0.9627	0.04126	0.07703	0.04107
0.9637	0.04131	0.07711	0.0411
0.9647	0.04134	0.07716	0.04113
0.9657	0.04138	0.07724	0.04113
0.9667	0.04143	0.07731	0.04117
0.9677	0.04147	0.07747	0.04117
0.9687	0.0415	0.07754	0.04121
0.9697	0.04155	0.07759	0.04122
0.9707	0.04159	0.07775	0.04125
0.9717	0.04164	0.07785	0.04128
0.9727	0.04168	0.07793	0.04129
0.9737	0.04171	0.07801	0.04133
0.9747	0.04175	0.07813	0.04138
0.9757	0.04178	0.07823	0.04134
0.9767	0.04185	0.07829	0.0414
0.9777	0.04189	0.07836	0.04143
0.9787	0.04191	0.07845	0.04142
0.9797	0.04196	0.07853	0.04148
0.9807	0.042	0.0786	0.04151
0.9817	0.04204	0.07871	0.04153
0.9827	0.04209	0.07885	0.04154
0.9837	0.04214	0.07896	0.04157
0.9847	0.04216	0.07906	0.04162
0.9857	0.04222	0.07916	0.04166
0.9867	0.04224	0.07926	0.04167
0.9877	0.0423	0.07933	0.04171
0.9887	0.04233	0.07945	0.04172
0.9897	0.04238	0.07959	0.04177
0.9907	0.04242	0.07974	0.04181
0.9917	0.04247	0.07981	0.04182
0.9927	0.04252	0.07988	0.04185
0.9937	0.04257	0.08	0.04189
0.9947	0.0426	0.08011	0.04192
0.9957	0.04266	0.08022	0.04197
0.9967	0.0427	0.08037	0.042
0.9977	0.04275	0.08047	0.04202
0.9987	0.0428	0.0806	0.0421
0.9997	0.04283	0.08069	0.04211
1.0007	0.04288	0.08085	0.04211
1.0017	0.04294	0.08099	0.04218
1.0027	0.04297	0.08108	0.04222
1.0037	0.04303	0.08122	0.04227
1.0047	0.04307	0.08135	0.0423
1.0057	0.04311	0.08147	0.04233
1.0067	0.04316	0.08158	0.04238
1.0077	0.04321	0.08185	0.04242
1.0087	0.04326	0.082	0.04246
1.0097	0.04331	0.08206	0.0425
1.0107	0.04335	0.08221	0.04254
1.0117	0.0434	0.08241	0.04258
1.0127	0.04344	0.08253	0.04263
1.0137	0.04348	0.08268	0.04266
1.0147	0.04354	0.08285	0.04271
1.0157	0.04357	0.08296	0.04275
1.0167	0.04362	0.08312	0.0428
1.0177	0.04367	0.08322	0.04285
1.0187	0.04371	0.08342	0.04288
1.0197	0.04378	0.08359	0.04295
1.0207	0.04385	0.08386	0.04302
1.0217	0.04388	0.084	0.04307
1.0227	0.04394	0.08421	0.04309
1.0237	0.04398	0.08435	0.04316
1.0247	0.04403	0.0845	0.0432
1.0257	0.04408	0.08467	0.04324
1.0267	0.04412	0.08472	0.04329
1.0277	0.04418	0.08482	0.04334
1.0287	0.04424	0.085	0.04341
1.0297	0.04428	0.08519	0.04346
1.0307	0.04434	0.08541	0.04351
1.0317	0.04438	0.08576	0.04352
1.0327	0.04444	0.08582	0.04357
1.0337	0.04451	0.08598	0.04365
1.0347	0.04456	0.08613	0.0437
1.0357	0.04461	0.08631	0.04375
1.0367	0.04466	0.08646	0.0438
1.0377	0.04472	0.08662	0.04385
1.0387	0.04479	0.08683	0.04392
1.0397	0.04482	0.08692	0.04395
1.0407	0.0449	0.08718	0.04403
1.0417	0.04495	0.08732	0.04408
1.0427	0.04502	0.0875	0.04413
1.0437	0.04509	0.08767	0.04419
1.0447	0.04516	0.08783	0.04424
1.0457	0.04521	0.08808	0.0443
1.0467	0.04528	0.08829	0.04438
1.0477	0.04534	0.08846	0.04443
1.0487	0.04542	0.08869	0.04451
1.0497	0.04549	0.08885	0.04455
1.0507	0.04555	0.08908	0.04461
1.0517	0.04563	0.08938	0.04467
1.0527	0.04568	0.08958	0.04473
1.0537	0.04578	0.08976	0.04482
1.0547	0.04585	0.08997	0.04488
1.0557	0.04591	0.0901	0.04492
1.0567	0.046	0.09025	0.04498
1.0577	0.04608	0.09037	0.04504
1.0587	0.04615	0.09055	0.04512
1.0597	0.04624	0.09076	0.0452
1.0607	0.04632	0.09091	0.04527
1.0617	0.0464	0.09111	0.04531
1.0627	0.04648	0.09139	0.04538
1.0637	0.04658	0.0916	0.04544
1.0647	0.04667	0.09181	0.04552
1.0657	0.04676	0.09202	0.04559
1.0667	0.04685	0.09225	0.04567
1.0677	0.04696	0.09247	0.04573
1.0687	0.04705	0.09272	0.04579
1.0697	0.04717	0.09304	0.04585
1.0707	0.04727	0.09335	0.04593
1.0717	0.04737	0.09361	0.046
1.0727	0.04749	0.09381	0.04607
1.0737	0.04761	0.09408	0.04617
1.0747	0.04771	0.09427	0.0462
1.0757	0.04782	0.09457	0.04629
1.0767	0.04794	0.09481	0.04634
1.0777	0.04805	0.09504	0.04641
1.0787	0.04817	0.09527	0.04652
1.0797	0.04829	0.09545	0.04659
1.0807	0.04841	0.09574	0.04665
1.0817	0.04852	0.09599	0.04672
1.0827	0.04863	0.09619	0.04679
1.0837	0.04876	0.09651	0.04688
1.0847	0.04887	0.09677	0.04698
1.0857	0.04899	0.09693	0.04706
1.0867	0.04913	0.09717	0.04713
1.0877	0.04923	0.09745	0.04721
1.0887	0.04938	0.09779	0.04731
1.0897	0.04951	0.09818	0.04738
1.0907	0.04965	0.09839	0.04745
1.0917	0.04978	0.09864	0.04755
1.0927	0.04991	0.09894	0.04763
1.0937	0.05004	0.09928	0.0477
1.0947	0.0502	0.09963	0.0478
1.0957	0.05032	0.09985	0.04788
1.0967	0.05046	0.1001	0.04798
1.0977	0.0506	0.1004	0.04807
1.0987	0.05074	0.1008	0.04818
1.0997	0.0509	0.1011	0.04824
1.1007	0.05103	0.1013	0.04833
1.1017	0.05117	0.1016	0.04844
1.1027	0.0513	0.1019	0.04849
1.1037	0.05143	0.1022	0.0486
1.1047	0.05159	0.1026	0.04873
1.1057	0.05173	0.1029	0.04882
1.1067	0.05186	0.1032	0.04886
1.1077	0.05202	0.1036	0.04895
1.1087	0.05216	0.1039	0.04906
1.1097	0.05231	0.1043	0.04917
1.1107	0.05247	0.1046	0.04927
1.1117	0.0526	0.1051	0.04935
1.1127	0.05275	0.1054	0.04945
1.1137	0.0529	0.1056	0.04956
1.1147	0.05304	0.106	0.04968
1.1157	0.05319	0.1062	0.04978
1.1167	0.05333	0.1065	0.04988
1.1177	0.05347	0.107	0.04998
1.1187	0.05362	0.1074	0.05009
1.1197	0.05375	0.1076	0.05019
1.1207	0.05391	0.1079	0.0503
1.1217	0.05404	0.1081	0.05042
1.1227	0.05414	0.1085	0.05055
1.1237	0.05436	0.1089	0.05068
1.1247	0.05449	0.1094	0.05074
1.1257	0.05466	0.1098	0.0509
1.1267	0.05482	0.1102	0.051
1.1277	0.05494	0.1106	0.0511
1.1287	0.0551	0.111	0.05124
1.1297	0.05527	0.1113	0.05136
1.1307	0.05543	0.1117	0.05148
1.1317	0.05561	0.1122	0.0516
1.1327	0.05575	0.1124	0.05172
1.1337	0.05592	0.1128	0.05183
1.1347	0.05608	0.1133	0.05199
1.1357	0.05624	0.1138	0.0521
1.1367	0.05643	0.1142	0.05224
1.1377	0.05658	0.1145	0.05237
1.1387	0.05674	0.1148	0.05251
1.1397	0.0569	0.1151	0.05264
1.1407	0.05707	0.1154	0.0528
1.1417	0.05724	0.1156	0.05292
1.1427	0.0574	0.116	0.05307
1.1437	0.05754	0.1162	0.05319
1.1447	0.0577	0.1166	0.05335
1.1457	0.05786	0.1169	0.0535
1.1467	0.05799	0.1172	0.05363
1.1477	0.05813	0.1177	0.05381
1.1487	0.05827	0.1179	0.05396
1.1497	0.05839	0.1183	0.05409
1.1507	0.05853	0.1187	0.05423
1.1517	0.05865	0.1191	0.05439
1.1527	0.0588	0.1194	0.05461
1.1537	0.05892	0.1198	0.05475
1.1547	0.05902	0.1201	0.05487
1.1557	0.05916	0.1205	0.05505
1.1567	0.05927	0.1208	0.05524
1.1577	0.05937	0.1212	0.0554
1.1587	0.05947	0.1216	0.0556
1.1597	0.05956	0.1218	0.05575
1.1607	0.05966	0.1221	0.05592
1.1617	0.05976	0.1225	0.05611
1.1627	0.05985	0.1228	0.0563
1.1637	0.05996	0.1231	0.05649
1.1647	0.06003	0.1233	0.05669
1.1657	0.06011	0.1236	0.05688
1.1667	0.06019	0.124	0.05708
1.1677	0.06027	0.1243	0.05725
1.1687	0.06035	0.1246	0.05746
1.1697	0.06044	0.1249	0.05767
1.1707	0.06052	0.1251	0.05787
1.1717	0.06061	0.1255	0.05807
1.1727	0.06067	0.1256	0.05832
1.1737	0.06077	0.1258	0.05852
1.1747	0.06085	0.1261	0.05873
1.1757	0.06092	0.1263	0.05893
1.1767	0.06101	0.1264	0.05918
1.1777	0.0611	0.1265	0.05936
1.1787	0.06117	0.1268	0.05962
1.1797	0.06128	0.1271	0.0599
1.1807	0.06135	0.1273	0.06013
1.1817	0.06145	0.1275	0.06032
1.1827	0.06155	0.1277	0.06056
1.1837	0.06165	0.1279	0.06082
1.1847	0.06175	0.128	0.06106
1.1857	0.06186	0.1283	0.06133
1.1867	0.06194	0.1286	0.06156
1.1877	0.06205	0.1291	0.06184
1.1887	0.06215	0.1294	0.06209
1.1897	0.06223	0.1297	0.06235
1.1907	0.06234	0.1301	0.06262
1.1917	0.0628	0.1302	0.06289
1.1927	0.06294	0.1302	0.06311
1.1937	0.06293	0.1302	0.06335
1.1947	0.06336	0.1302	0.06363
1.1957	0.06341	0.1304	0.06392
1.1967	0.06337	0.1308	0.06412
1.1977	0.06342	0.1311	0.06451
1.1987	0.06345	0.1314	0.0647
1.1997	0.0635	0.1317	0.06497
1.2007	0.06357	0.1321	0.0653
1.2017	0.06365	0.1323	0.06557
1.2027	0.06373	0.1326	0.06586
1.2037	0.06382	0.1329	0.06614
1.2047	0.06389	0.1332	0.06643
1.2057	0.06398	0.1334	0.0667
1.2067	0.06411	0.1338	0.06703
1.2077	0.06419	0.134	0.06733
1.2087	0.06429	0.1345	0.06765
1.2097	0.0644	0.1348	0.06798
1.2107	0.06356	0.1342	0.06737

## Sheet: Figure 3c
R	-0.5	-0.8	Cu Pc	Cu foil
0	0.0473	0.06648	0.10347	0.01177
0.03068	0.0461	0.06463	0.10559	0.01125
0.06136	0.0426	0.05919	0.1115	0.00986
0.09204	0.03717	0.05045	0.12004	0.00816
0.12272	0.03056	0.03891	0.12986	0.00733
0.1534	0.02414	0.02534	0.13974	0.00844
0.18408	0.0205	0.0116	0.1487	0.01089
0.21476	0.02219	0.01108	0.15605	0.01346
0.24544	0.0281	0.02523	0.16136	0.01532
0.27612	0.03528	0.03992	0.16441	0.01601
0.3068	0.04181	0.05303	0.16523	0.01525
0.33748	0.04666	0.06362	0.16405	0.01301
0.36816	0.04927	0.07097	0.16135	0.00956
0.39884	0.04954	0.07457	0.15782	0.00598
0.42951	0.04794	0.07409	0.15435	0.00621
0.46019	0.04584	0.06943	0.1519	0.01098
0.49087	0.04582	0.06074	0.15142	0.01664
0.52155	0.05097	0.04855	0.15353	0.02175
0.55223	0.06263	0.0341	0.15841	0.02559
0.58291	0.07971	0.02156	0.16572	0.02762
0.61359	0.10031	0.02382	0.17472	0.02746
0.64427	0.12268	0.04063	0.18445	0.0249
0.67495	0.14526	0.06097	0.19396	0.01991
0.70563	0.16666	0.08106	0.20245	0.01266
0.73631	0.18558	0.09914	0.20935	0.00375
0.76699	0.2008	0.11391	0.2144	0.00773
0.79767	0.21122	0.12427	0.21777	0.01926
0.82835	0.21586	0.12934	0.22012	0.03114
0.85903	0.21394	0.12844	0.2227	0.0426
0.88971	0.20487	0.12121	0.2273	0.05297
0.92039	0.18833	0.10768	0.23612	0.06167
0.95107	0.1643	0.08865	0.25128	0.06822
0.98175	0.13317	0.06678	0.27431	0.07227
1.01243	0.0961	0.0511	0.30572	0.07364
1.04311	0.05705	0.06015	0.34505	0.0723
1.07379	0.03972	0.09328	0.39118	0.06836
1.10447	0.076	0.13711	0.44261	0.06203
1.13515	0.13036	0.18548	0.49773	0.05364
1.16583	0.18906	0.2354	0.55492	0.04357
1.1965	0.24854	0.28473	0.61256	0.03219
1.22718	0.30657	0.33162	0.66914	0.01992
1.25786	0.36126	0.37435	0.72319	0.0075
1.28854	0.41081	0.41135	0.77336	0.00809
1.31922	0.4536	0.44121	0.81838	0.02137
1.3499	0.48815	0.46272	0.85716	0.03537
1.38058	0.51317	0.47491	0.88872	0.04963
1.41126	0.52762	0.47708	0.91229	0.064
1.44194	0.53072	0.46885	0.92726	0.07831
1.47262	0.52202	0.45019	0.93323	0.09224
1.5033	0.50138	0.42151	0.93001	0.10536
1.53398	0.46906	0.38376	0.91763	0.11706
1.56466	0.42577	0.33867	0.89631	0.12668
1.59534	0.37283	0.28935	0.86649	0.13358
1.62602	0.31263	0.24161	0.82881	0.13742
1.6567	0.24976	0.20645	0.78405	0.13858
1.68738	0.19443	0.20013	0.73319	0.13893
1.71806	0.16878	0.23156	0.67729	0.14268
1.74874	0.19532	0.29225	0.61755	0.15647
1.77942	0.26358	0.36946	0.55521	0.18665
1.8101	0.35197	0.45483	0.49156	0.23587
1.84078	0.44877	0.54351	0.42791	0.30318
1.87146	0.5483	0.63244	0.36556	0.38612
1.90214	0.64718	0.7194	0.30578	0.48189
1.93282	0.743	0.8027	0.24987	0.58746
1.9635	0.83385	0.88091	0.19921	0.69957
1.99418	0.9181	0.95284	0.15547	0.81465
2.02485	0.99436	1.01745	0.12094	0.92888
2.05553	1.06143	1.07387	0.09869	1.03825
2.08621	1.11828	1.12135	0.09101	1.13879
2.11689	1.16408	1.15927	0.09598	1.22664
2.14757	1.1982	1.18715	0.10824	1.29832
2.17825	1.22019	1.20463	0.12348	1.35087
2.20893	1.22979	1.2115	0.13967	1.38202
2.23961	1.22696	1.2077	0.15622	1.39031
2.27029	1.21187	1.19331	0.17316	1.37521
2.30097	1.18492	1.1686	0.19071	1.33713
2.33165	1.14668	1.13401	0.20899	1.27745
2.36233	1.09797	1.09013	0.22794	1.19842
2.39301	1.03977	1.03775	0.24729	1.10308
2.42369	0.97326	0.9778	0.26663	0.9951
2.45437	0.89976	0.91138	0.28541	0.87859
2.48505	0.82073	0.8397	0.30305	0.75794
2.51573	0.7377	0.76407	0.31901	0.63757
2.54641	0.65228	0.68588	0.33279	0.52179
2.57709	0.56607	0.60654	0.34401	0.4147
2.60777	0.48064	0.52747	0.35239	0.32018
2.63845	0.39749	0.45003	0.3578	0.24203
2.66913	0.318	0.37552	0.36023	0.1841
2.69981	0.24339	0.3051	0.35978	0.14928
2.73049	0.17474	0.2398	0.3567	0.13589
2.76117	0.11297	0.18053	0.35129	0.13589
2.79184	0.05936	0.12807	0.34392	0.14031
2.82252	0.02189	0.08336	0.33499	0.14392
2.8532	0.03922	0.04855	0.32488	0.14485
2.88388	0.07061	0.03155	0.31394	0.14288
2.91456	0.09771	0.03944	0.30242	0.13841
2.94524	0.11993	0.05556	0.2905	0.132
2.97592	0.138	0.07057	0.27822	0.12433
3.0066	0.1529	0.08319	0.26557	0.11652
3.03728	0.16561	0.09392	0.25242	0.11057
3.06796	0.17694	0.10361	0.23864	0.10941
3.09864	0.18748	0.1131	0.22409	0.1159
3.12932	0.19746	0.12298	0.20872	0.13098
3.16	0.20685	0.13353	0.19257	0.15302
3.19068	0.21538	0.14474	0.17586	0.17909
3.22136	0.22266	0.15638	0.15904	0.2062
3.25204	0.22825	0.16811	0.14289	0.23171
3.28272	0.2318	0.17956	0.12856	0.25343
3.3134	0.23307	0.19043	0.11759	0.2697
3.34408	0.23195	0.20045	0.11162	0.27938
3.37476	0.22854	0.20944	0.11174	0.28189
3.40544	0.22307	0.21728	0.11779	0.27724
3.43612	0.21596	0.22389	0.12841	0.26598
3.4668	0.20769	0.22922	0.14174	0.24922
3.49748	0.19887	0.23326	0.15611	0.22852
3.52816	0.19009	0.236	0.17017	0.20582
3.55884	0.18191	0.23744	0.18294	0.18329
3.58952	0.17481	0.23764	0.19372	0.16319
3.62019	0.16913	0.23672	0.20202	0.1476
3.65087	0.16511	0.23486	0.20751	0.13803
3.68155	0.16288	0.23238	0.21004	0.13517
3.71223	0.16253	0.22971	0.20957	0.13892
3.74291	0.16419	0.2274	0.20617	0.14888
3.77359	0.16802	0.22612	0.20003	0.16477
3.80427	0.17422	0.22654	0.1914	0.18638
3.83495	0.18296	0.22923	0.18063	0.21328
3.86563	0.1943	0.23458	0.16808	0.24461
3.89631	0.20811	0.24268	0.15421	0.27904
3.92699	0.22412	0.25333	0.13944	0.3149
3.95767	0.24184	0.26604	0.12425	0.35031
3.98835	0.2607	0.28016	0.10908	0.38341
4.01903	0.28004	0.29497	0.09436	0.41246
4.04971	0.29922	0.30977	0.08049	0.436
4.08039	0.31758	0.32393	0.06779	0.45295
4.11107	0.33458	0.33691	0.05657	0.46266
4.14175	0.34974	0.34832	0.04703	0.46496
4.17243	0.36268	0.3579	0.03931	0.46019
4.20311	0.37315	0.36548	0.03344	0.44921
4.23379	0.38099	0.37103	0.0294	0.43329
4.26447	0.38616	0.3746	0.02709	0.4141
4.29515	0.38873	0.37631	0.02643	0.39356
4.32583	0.38883	0.37633	0.02732	0.37367
4.35651	0.38667	0.37482	0.02969	0.35629
4.38719	0.38248	0.37197	0.03337	0.34281
4.41786	0.37655	0.36793	0.03814	0.33397
4.44854	0.36917	0.36285	0.04371	0.32976
4.47922	0.36062	0.35684	0.0498	0.32948
4.5099	0.35121	0.35	0.05611	0.33211
4.54058	0.34123	0.34246	0.06237	0.33658
4.57126	0.33101	0.33437	0.06831	0.34201
4.60194	0.32089	0.32591	0.07372	0.34782
4.63262	0.31124	0.31737	0.0784	0.35365
4.6633	0.30247	0.30907	0.08218	0.35931
4.69398	0.29502	0.3014	0.08495	0.36463
4.72466	0.28928	0.29478	0.08663	0.36938
4.75534	0.2856	0.2896	0.08715	0.3732
4.78602	0.28416	0.28616	0.08651	0.37559
4.8167	0.285	0.28462	0.08473	0.37599
4.84738	0.2879	0.2849	0.08184	0.37383
4.87806	0.29247	0.28675	0.07793	0.3686
4.90874	0.29813	0.28972	0.07308	0.35997
4.93942	0.3042	0.29321	0.06741	0.34781
4.9701	0.30999	0.29659	0.06105	0.33226
5.00078	0.31481	0.2992	0.05415	0.3137
5.03146	0.31803	0.30046	0.04687	0.29273
5.06214	0.31913	0.29985	0.03939	0.27017
5.09282	0.31773	0.297	0.03192	0.24698
5.1235	0.31353	0.29165	0.02478	0.22415
5.15418	0.30639	0.28366	0.01845	0.20263
5.18486	0.29631	0.27303	0.01395	0.18321
5.21553	0.28337	0.25986	0.0128	0.16637
5.24621	0.26781	0.24437	0.01514	0.15221
5.27689	0.24994	0.22685	0.01915	0.14041
5.30757	0.23017	0.20767	0.02345	0.13037
5.33825	0.20897	0.18725	0.02741	0.12136
5.36893	0.18688	0.16603	0.03076	0.11273
5.39961	0.16449	0.14448	0.03335	0.10403
5.43029	0.14242	0.12306	0.03512	0.09508
5.46097	0.12132	0.10223	0.03604	0.08592
5.49165	0.10191	0.08239	0.03613	0.07681
5.52233	0.08494	0.06393	0.03544	0.06808
5.55301	0.0712	0.04719	0.03407	0.06009
5.58369	0.0614	0.03249	0.03212	0.0531
5.61437	0.05578	0.02026	0.02976	0.04718
5.64505	0.05375	0.0115	0.0272	0.04221
5.67573	0.05403	0.00894	0.02469	0.03789
5.70641	0.05524	0.0118	0.02253	0.03388
5.73709	0.05638	0.01509	0.02101	0.0299
5.76777	0.05686	0.01714	0.02037	0.02584
5.79845	0.05648	0.01771	0.02065	0.02178
5.82913	0.05529	0.0169	0.02167	0.01799
5.85981	0.05351	0.01493	0.02312	0.01496
5.89049	0.05147	0.01205	0.02469	0.01328
5.92117	0.04958	0.00859	0.02614	0.01322
5.95185	0.04822	0.00506	0.0273	0.01446
5.98253	0.04767	0.00321	0.02806	0.01641
6.0132	0.04804	0.00541	0.02839	0.01867
6.04388	0.0492	0.00874	0.02829	0.02116
6.07456	0.05089	0.01182	0.02783	0.02391
6.10524	0.05274	0.01433	0.02712	0.02695
6.13592	0.05442	0.0161	0.02629	0.0302
6.1666	0.05562	0.01708	0.02553	0.03346
6.19728	0.05615	0.01726	0.02501	0.03642
6.22796	0.05585	0.01677	0.02488	0.03871
6.25864	0.05467	0.01585	0.02524	0.03997
6.28932	0.05263	0.01496	0.02607	0.03992
6.32	0.04983	0.0148	0.02726	0.03836
6.35068	0.04643	0.01606	0.02868	0.03533
6.38136	0.0427	0.01899	0.03014	0.03119
6.41204	0.03902	0.02328	0.0315	0.02696
6.44272	0.03586	0.02848	0.03261	0.02478
6.4734	0.03377	0.03417	0.03337	0.02721
6.50408	0.03323	0.04003	0.0337	0.0346
6.53476	0.03441	0.04579	0.03355	0.04509
6.56544	0.03709	0.05125	0.03291	0.05692
6.59612	0.04079	0.0562	0.03178	0.06888
6.6268	0.04501	0.06051	0.03019	0.08003
6.65748	0.04934	0.06405	0.02818	0.08965
6.68816	0.05344	0.06672	0.02583	0.0971
6.71884	0.05713	0.06848	0.02324	0.10187
6.74952	0.06026	0.0693	0.02054	0.10358
6.7802	0.06277	0.06921	0.01792	0.10197
6.81087	0.06467	0.06828	0.01564	0.09695
6.84155	0.066	0.06662	0.01407	0.08854
6.87223	0.06688	0.0644	0.01357	0.07695
6.90291	0.06744	0.06185	0.0143	0.06251
6.93359	0.06786	0.05927	0.01607	0.04575
6.96427	0.06833	0.057	0.0185	0.02755
6.99495	0.06903	0.0554	0.02128	0.01178
7.02563	0.07013	0.05482	0.02416	0.01953
7.05631	0.07172	0.05546	0.027	0.03919
7.08699	0.07385	0.0574	0.02967	0.05952
7.11767	0.07651	0.0605	0.0321	0.07903
7.14835	0.0796	0.06451	0.03422	0.09704
7.17903	0.08302	0.06912	0.03599	0.11307
7.20971	0.08661	0.07402	0.03736	0.12674
7.24039	0.09024	0.07893	0.0383	0.13783
7.27107	0.09378	0.08363	0.0388	0.1462
7.30175	0.09712	0.08794	0.03884	0.15183
7.33243	0.10016	0.09173	0.03842	0.15478
7.36311	0.10283	0.0949	0.03756	0.15521
7.39379	0.1051	0.0974	0.03628	0.15334
7.42447	0.10693	0.0992	0.0346	0.14943
7.45515	0.1083	0.10031	0.03258	0.14379
7.48583	0.10923	0.10075	0.03028	0.13675
7.51651	0.1097	0.10058	0.02777	0.12868
7.54719	0.10972	0.09986	0.02512	0.11993
7.57787	0.10929	0.09865	0.02243	0.11088
7.60854	0.10839	0.09705	0.0198	0.10193
7.63922	0.10702	0.09513	0.01734	0.09347
7.6699	0.10515	0.09297	0.01517	0.08589
7.70058	0.10276	0.09066	0.01338	0.07952
7.73126	0.09983	0.08826	0.01206	0.0746
7.76194	0.09634	0.08582	0.01121	0.07119
7.79262	0.09229	0.08339	0.01075	0.06913
7.8233	0.08768	0.08099	0.01054	0.06808
7.85398	0.08257	0.07863	0.01042	0.06758
7.88466	0.07701	0.0763	0.01027	0.06715
7.91534	0.07111	0.07398	0.00998	0.06639
7.94602	0.06503	0.07164	0.00952	0.06499
7.9767	0.05896	0.06926	0.00888	0.06276
8.00738	0.0532	0.06678	0.00808	0.05965
8.03806	0.04811	0.0642	0.00718	0.05572
8.06874	0.0441	0.0615	0.0063	0.05117
8.09942	0.04159	0.05868	0.00555	0.04632
8.1301	0.04084	0.05578	0.00512	0.04162
8.16078	0.0418	0.05289	0.00511	0.03765
8.19146	0.04413	0.05009	0.0055	0.03505
8.22214	0.04734	0.04754	0.00614	0.03427
8.25282	0.05096	0.04542	0.00687	0.03534
8.2835	0.05459	0.04391	0.00757	0.0378
8.31418	0.05795	0.0432	0.00818	0.041
8.34486	0.06085	0.04337	0.00868	0.04436
8.37554	0.06317	0.04445	0.00908	0.04746
8.40621	0.06484	0.04634	0.00944	0.05002
8.43689	0.06587	0.04889	0.00981	0.05191
8.46757	0.0663	0.05191	0.0103	0.0531
8.49825	0.06618	0.05521	0.01098	0.05363
8.52893	0.06564	0.05864	0.0119	0.05361
8.55961	0.06479	0.06209	0.01306	0.05317
8.59029	0.06376	0.06548	0.01442	0.05247
8.62097	0.06269	0.06876	0.01594	0.05165
8.65165	0.06169	0.07191	0.01751	0.05086
8.68233	0.06086	0.07493	0.01906	0.05018
8.71301	0.06026	0.07782	0.02051	0.04967
8.74369	0.0599	0.08058	0.02179	0.04935
8.77437	0.05975	0.08322	0.02282	0.04919
8.80505	0.05975	0.08571	0.02358	0.04915
8.83573	0.05982	0.08801	0.02402	0.04917
8.86641	0.05986	0.09007	0.02412	0.04919
8.89709	0.05979	0.09182	0.02388	0.04914
8.92777	0.05953	0.09317	0.02334	0.04895
8.95845	0.059	0.09403	0.02255	0.04858
8.98913	0.05818	0.09433	0.02157	0.04795
9.01981	0.05705	0.09398	0.02053	0.047
9.05049	0.05559	0.09291	0.01957	0.04568
9.08117	0.05382	0.0911	0.01887	0.04392
9.11185	0.05177	0.08852	0.01859	0.0417
9.14253	0.04948	0.08518	0.01887	0.03899
9.17321	0.047	0.08111	0.01974	0.03578
9.20388	0.04436	0.07636	0.02113	0.03214
9.23456	0.04163	0.07101	0.02292	0.02815
9.26524	0.03885	0.06517	0.02494	0.02402
9.29592	0.03606	0.05896	0.02705	0.02009
9.3266	0.03331	0.05249	0.02911	0.01699
9.35728	0.03062	0.04592	0.03103	0.01564
9.38796	0.02801	0.03939	0.03272	0.01668
9.41864	0.02551	0.03307	0.03412	0.01975
9.44932	0.02313	0.02714	0.03518	0.02395
9.48	0.02088	0.0218	0.03589	0.02856
9.51068	0.01875	0.01735	0.03623	0.03314
9.54136	0.01674	0.01413	0.03621	0.03744
9.57204	0.01486	0.01252	0.03584	0.04129
9.60272	0.01311	0.01252	0.03516	0.0446
9.6334	0.0115	0.0136	0.03419	0.04732
9.66408	0.01003	0.01517	0.03299	0.04947
9.69476	0.00875	0.01682	0.0316	0.05108
9.72544	0.00769	0.01842	0.03006	0.05222
9.75612	0.0069	0.01993	0.02843	0.05297
9.7868	0.00646	0.02144	0.02675	0.05341
9.81748	0.0064	0.02307	0.02505	0.05362
9.84816	0.00671	0.02496	0.02335	0.05363
9.87884	0.00732	0.02721	0.02167	0.05345
9.90952	0.00818	0.02991	0.02002	0.05306
9.9402	0.00923	0.03309	0.01838	0.0524
9.97088	0.01043	0.03672	0.01674	0.0514

## Sheet: Figure 3d
Raman shift	ocp	-0.2	-0.3	-0.4	-0.5	-0.6	-0.7	-0.8
50.0757	747.381	838.294	838.96	1260.66	1127.12	1150.45	1247.93	1190.05
50.9021	746.966	838.933	835.908	1250.09	1122.59	1208.65	1266.37	1188.65
51.7275	739.312	836.832	830.915	1237.56	1116.19	1213.05	1261.06	1186.38
52.5537	733.82	832.827	824.976	1223.21	1111.21	1210.38	1253.67	1187.28
53.3798	727.134	825.872	818.522	1207.53	1101.67	1203.35	1244.98	1178.37
54.2057	722.824	821.042	812.172	1194.52	1092.4	1191.23	1235.71	1170.19
55.0316	718.765	816.952	802.227	1181.9	1082.83	1178.78	1220.38	1162.13
55.8564	715.301	812.792	797.444	1168.83	1072.21	1170.08	1207.31	1155.36
56.6821	712.546	808.379	790.962	1156.78	1063.53	1159.67	1195.69	1148.49
57.5076	710.523	804.06	785.735	1146.23	1053.89	1149.74	1190.93	1142
58.3331	709.162	800.05	783.328	1137.03	1046.89	1141.84	1189.71	1135.94
59.1584	705.571	796.363	781.268	1129.24	1039.71	1132.92	1183.58	1129.99
59.9827	705.662	792.816	779.043	1123.06	1033.98	1125.97	1178.16	1124.25
60.8078	705.736	790.511	777.084	1117.01	1026.41	1119.9	1173.56	1118.68
61.6328	704.498	788.444	775.472	1111.15	1020.75	1116.28	1169.09	1113.43
62.4577	703.17	786.63	773.829	1105.54	1015.93	1110.9	1165.4	1108.55
63.2816	705.588	784.698	772.42	1100.11	1012.85	1105.58	1160.51	1103.8
64.1062	707.651	781.914	771.072	1094.96	1011.97	1100.13	1153.71	1099.26
64.9308	705.818	779.166	769.625	1089.76	1009.85	1094.46	1145.3	1094.83
65.7543	702.649	776.364	767.834	1087.78	1008.45	1088.57	1137.29	1090.41
66.5787	699.121	773.275	765.213	1082.31	1005.49	1082.55	1129.35	1085.52
67.403	695.109	769.947	761.714	1076.44	1001.15	1076.87	1121.66	1080.4
68.2262	688.692	765.953	756.755	1069.23	996.856	1071.09	1114.84	1074.75
69.0502	679.533	761.369	750.103	1061.1	990.503	1063.43	1107.74	1068.25
69.8742	673.649	756.25	744.611	1051.73	983.707	1055.4	1100.44	1060.86
70.697	669.524	751.278	739.214	1038.78	976.781	1047.17	1090.69	1053.33
71.5208	664.636	745.587	732.798	1029.7	968.322	1038.87	1078.73	1045.69
72.3444	660.069	739.456	725.873	1020.08	961.724	1030.29	1067.19	1038.47
73.1669	655.957	732.718	719.117	1011.02	954.609	1021.47	1056.14	1030.9
73.9903	652.013	725.597	712.486	999.663	947.631	1012.73	1045.69	1023.37
74.8136	647.575	718.175	706.368	993.44	940.335	1004.02	1035.95	1015.58
75.6358	642.566	710.799	700.283	992.336	932.339	995.453	1026.93	1007.3
76.4589	637.777	703.978	694.29	995.538	922.906	987.35	1018.52	998.664
77.2809	633.452	697.958	688.645	962.299	915.084	980.201	1011.14	991.654
78.1038	629.973	692.777	683.526	930.078	907.69	972.098	1005.54	984.329
78.9256	626.731	688.635	679.86	943.417	899.854	964.977	1001.73	976.962
79.7483	623.07	685.545	676.632	949.264	893.391	959.013	997.808	970.64
80.5708	618.478	683.129	673.439	941.517	887.362	953.197	993.9	965.961
81.3923	613.13	681.627	669.168	935.538	881.761	946.438	989.615	964.146
82.2146	607.867	680.668	664.072	919.999	875.732	941.123	983.895	959.622
83.0359	603.893	679.851	659.082	910.033	870.258	936.99	978.719	955.641
83.858	600.827	678.629	657.697	901.994	864.083	933.959	974.754	951.563
84.6791	598.301	675.987	657.255	898.791	858.787	929.869	972.053	948.597
85.501	596.185	675.493	656.778	893.59	853.708	925.683	969.879	945.842
86.3218	594.289	674.574	656.006	894.927	849.545	922.05	968.855	942.732
87.1435	592.729	673.172	654.444	898.081	845.294	918.669	965.815	939.213
87.9641	591.336	671.166	652.182	892.454	841.864	915.315	962.357	934.714
88.7856	590.153	668.327	648.788	882.16	838.889	911.078	957.807	930.987
89.606	589.264	664.992	640.702	866.987	837.321	906.348	952.013	928.154
90.4263	588.683	661.64	638.885	870.422	835.03	901.346	945.683	924.295
91.2475	588.319	658.152	636.526	859.996	831.124	896.089	933.321	920.216
92.0676	588.278	654.547	634.248	852.801	826.843	890.96	921.203	916.417
92.8885	586.618	650.396	631.923	843.305	821.296	885.315	910.65	913.15
93.7084	583.98	646.018	629.629	836.63	816.727	879.695	904.348	910.188
94.5291	576.99	641.842	627.309	830.051	812.283	874.113	900.883	907.402
95.3488	573.136	638.626	625.022	823.361	807.196	869.152	899.196	903.354
96.1684	568.567	634.884	622.688	817.072	802.905	863.952	898.524	899.149
96.9888	564.166	630.944	620.722	812.235	798.468	858.733	897.855	894.868
97.8081	559.961	626.427	618.386	807.688	794.948	853.468	896.623	889.973
98.6273	556.288	621.815	620.055	803.3	791.121	848.901	893.243	886.152
99.4475	552.565	618.985	615.03	799.529	787.548	845.307	889.029	882.117
100.266	549.037	616.47	609.562	796.351	783.796	842.872	882.107	879.319
101.085	545.486	613.662	603.407	793.712	780.662	838.467	875.874	876.288
101.905	542.981	616.206	596.439	791.599	777.16	834.534	863.106	872.948
102.724	542.968	621.28	589.682	789.831	772.909	832.545	856.518	869.985
103.542	542.707	627.806	583.343	788.048	769.898	830.957	860.703	867.825
104.362	542.184	637.45	578.392	785.164	767.187	829.538	862.605	866.768
105.18	542.312	633.783	574.677	780.953	764.984	828.215	861.673	865.527
105.999	542.794	618.688	572.072	775.957	764.606	826.863	863.64	864.128
106.818	542.844	617.924	572.665	772.154	761.889	825.615	861.328	862.962
107.636	542.663	627.615	573.961	767.635	758.67	824.433	859.292	861.074
108.454	542.665	620.362	574.507	762.203	756.096	823.256	849.588	858.842
109.272	542.36	615.836	574.874	755.638	753.041	822.025	845.376	856.727
110.09	541.673	607.732	574.919	750.6	751.008	821.17	844.303	856.239
110.908	540.189	603.006	574.734	746.206	749.358	820.414	841.991	855.182
111.726	538.067	597.931	574.257	742.572	748.242	817.835	839.605	854.077
112.543	535.439	594.108	573.482	741.438	748.348	815.099	837.763	852.178
113.36	532.575	591.719	572.379	738.738	747.907	812.675	837.017	849.179
114.178	531.236	590.945	571.046	735.503	747.672	810.498	836.75	846.527
114.996	529.486	590.647	569.398	732.147	748.798	808.919	836.451	842.271
115.813	527.276	590.151	567.526	729.143	746.644	805.978	833.98	838.235
116.63	524.578	588.954	565.355	727.069	743.355	802.714	830.991	833.702
117.446	521.131	588.059	562.96	724.896	739.182	799.036	827.999	828.434
118.263	517.515	583.912	560.329	722.099	734.768	796.187	825.119	822.199
119.081	513.731	582.27	557.494	719.161	729.948	792.723	822.001	817.041
119.897	509.818	580.363	554.528	716.053	723.318	787.968	818.648	812.252
120.713	506.173	578.805	551.39	712.727	718.349	782.443	814.985	807.291
121.53	502.924	577.469	548.515	708.646	712.094	776.315	811.018	802.936
122.346	500.472	576.168	544.943	703.97	707.638	768.981	805.822	800.208
123.162	498.513	574.676	541.323	699.71	704.195	762.373	801.887	798.591
123.978	497.337	572.982	537.845	694.851	701.481	756.082	798.543	797.067
124.794	497.052	571.108	534.635	689.951	698.979	751.03	793.492	795.205
125.609	495.712	568.862	531.703	685.559	695.472	748.422	788.767	794.54
126.425	493.508	564.899	529.652	682.082	692.994	747.049	784.678	793.764
127.241	492.569	561.424	527.819	678.907	690.867	745.993	779.786	793.135
128.057	492.277	560.12	526.147	676.314	689.614	745.038	775.251	792.612
128.872	492.145	556.124	524.757	673.936	688.488	745.781	768.828	792.446
129.688	491.732	552.17	523.589	671.073	687.636	742.993	768.925	792.077
130.503	491.272	548.348	522.553	667.406	685.705	743.703	769.554	791.722
131.318	489.909	544.723	522.336	664	684.369	741.81	771.667	790.088
132.133	487.914	541.983	522.393	661.121	683.25	739.196	772.496	789.342
132.947	485.532	539.364	522.627	658.466	681.29	733.249	770.321	788.331
133.762	482.897	537.023	522.924	655.781	679.331	730.811	768.197	785.132
134.577	480.024	535.007	522.888	653.554	677.665	731.513	766.419	782.032
135.391	477.176	533.309	522.779	651.379	674.154	733.776	764.659	779.236
136.204	475.845	531.925	522.549	649.258	672.083	731.715	762.951	777.434
137.019	474.948	530.82	522.322	646.985	671.516	729.258	761.249	776.005
137.833	474.576	530.079	521.856	644.426	671.528	726.22	756.97	775.048
138.647	474.434	529.646	521.395	641.34	672.646	723.482	754.719	774.601
139.461	474.885	529.617	520.711	638.442	673.706	721.07	753.638	773.906
140.275	475.662	529.904	520.481	635.709	674.979	718.994	751.32	770.835
141.089	476.511	530.492	520.427	633.52	676.978	717.27	750.987	767.641
141.902	476.839	531.381	520.056	632.081	675.426	715.826	751.253	765.681
142.716	476.114	532.601	518.912	631.273	673.927	714.848	753.174	763.926
143.529	476.512	534.184	517.779	631.49	672.444	715.969	752.593	762.161
144.342	476.865	536.039	516.324	631.893	671.022	715.86	751.463	759.639
145.155	476.499	537.961	514.748	631.276	669.952	715.539	750.028	758.348
145.968	475.722	538.132	512.944	630.031	668.957	715.111	748.445	757.473
146.781	474.301	537.302	510.808	628.487	668.214	715.047	746.853	757.961
147.594	472.278	535.273	508.631	628.106	667.524	715.636	745.273	757.408
148.406	469.429	531.044	506.633	628.121	666.907	717.266	743.771	755.664
149.219	465.999	528.722	504.717	628.148	662.739	718.092	742.429	753.712
150.031	461.835	525.976	503.535	628.162	660.066	717.804	741.455	752.192
150.843	458.299	521.579	502.843	627.996	658.007	717.126	740.537	750.102
151.656	455.876	518.28	502.7	627.724	655.236	716.13	739.565	747.874
152.468	454.17	515.41	503.183	627.378	653.471	715.478	738.782	745.365
153.28	453.151	513.014	505.776	626.721	653.627	714.893	738.583	746.324
154.091	453.458	511.101	507.48	625.866	654.735	714.156	738.86	746.302
154.903	454.24	510.04	508.645	625.194	659.697	713.346	739.128	750.383
155.715	454.676	510.143	509.191	624.482	661.436	712.187	738.658	751.124
156.527	455.182	512.704	509.072	624.197	660.462	710.538	737.68	751.912
157.337	455.63	512.543	508.765	623.853	659.077	708.619	735.408	751.884
158.149	455.579	511.772	508.088	623.542	657.729	706.519	735.577	753.37
158.96	455.798	510.809	506.979	623.263	656.034	704.501	734.553	754.831
159.771	456.223	509.371	505.31	622.746	653.521	702.245	733.821	754.422
160.582	455.714	507.67	502.878	622.265	649.586	701.15	733.016	753.894
161.393	454.803	505.289	498.278	621.844	646.46	700.268	728.493	753.394
162.203	453.566	501.96	496.815	621.418	643.867	699.082	731.2	752.987
163.014	452	498.829	495.509	621.013	641.672	697.124	730.258	752.742
163.825	450.372	496.262	494.207	620.708	639.803	695.744	729.214	749.964
164.635	448.427	494.003	493.054	620.262	638.811	694.934	727.923	747.608
165.445	445.511	492.057	491.976	619.321	637.549	695.293	726.515	743.579
166.256	442.31	490.146	490.771	616.756	637.451	696.007	725.169	740.656
167.065	439.478	488.306	490.488	613.739	637.754	696.844	723.675	738.396
167.875	437.518	486.636	490.278	610.259	637.534	695.907	722.207	737.918
168.686	435.408	485.047	490.325	606.578	637.503	694.72	721.209	736.569
169.495	432.241	483.598	490.392	602.563	637.477	693.192	720.788	735.872
170.305	429.653	482.426	490.565	599.067	637.497	692.195	718.477	735.802
171.114	428.185	481.545	490.731	595.504	637.689	690.337	716.159	737.023
171.923	427.587	480.823	490.614	590.97	637.174	688.342	713.919	739.207
172.732	427.925	480.13	490.443	588.087	636.674	686.537	711.866	740.15
173.542	429.334	479.898	490.281	585.851	635.324	685.218	710.161	740.486
174.351	429.588	479.771	490.057	584.48	633.416	683.762	709.141	740.25
175.159	428.771	479.511	489.557	583.158	631.593	681.521	708.321	739.868
175.969	428.536	478.974	489.141	581.957	629.085	679.939	707.858	738.38
176.777	428.727	477.826	488.595	580.501	627.021	678.481	707.923	736.962
177.586	427.278	476.481	488.092	579.136	624.936	676.4	708.359	735.453
178.394	425.837	474.845	486.934	577.926	622.779	674.626	708.415	734.542
179.203	424.324	473.932	485.677	576.965	621.687	672.479	707.774	733.015
180.01	422.708	473.501	483.906	575.945	623.604	672.124	707.3	729.484
180.819	420.939	472.978	482.355	575.598	622.946	671.315	706.045	726.201
181.627	418.43	472.346	480.833	575.412	622.12	669.786	703.39	724.345
182.434	416.029	470.898	479.576	575.368	621.267	667.259	701.119	724.303
183.242	414.262	468.907	478.107	575.336	620.106	664.677	699.555	722.45
184.049	413.043	466.834	476.742	575.252	619.017	662.222	698.141	719.813
184.858	413.642	465.267	475.359	574.76	617.289	660.729	696.985	718.766
185.665	414.619	465.19	474.111	574.222	615.829	659.691	695.721	718.508
186.473	415.232	465.372	472.994	573.619	614.5	658.935	694.327	719.85
187.279	415.83	465.95	471.978	572.799	613.572	658.476	693.731	719.689
188.086	416.345	467.549	471.107	572.054	613.144	658.213	693.258	720.095
188.894	416.776	468.735	470.707	571.352	612.733	657.908	693.074	720.612
189.7	417.124	469.366	470.924	570.258	613.29	657.745	693.202	720.764
190.507	417.41	469.517	471.164	569.1	613.566	657.998	693.264	720.118
191.314	417.601	469.142	471.52	567.892	613.002	658.305	693.352	720.979
192.12	417.723	468.238	471.727	566.531	611.715	658.517	691.142	721.335
192.927	417.867	466.804	470.518	565.301	611.252	658.476	688.848	720.845
193.733	417.927	464.827	469.159	564.062	610.931	658.73	686.807	720.563
194.539	417.923	462.343	467.819	563.083	610.382	659.17	684.836	720.392
195.346	417.827	459.552	466.59	562.037	609.195	659.765	683.178	720.101
196.151	417.586	456.786	465.926	561.039	608.157	660.014	681.726	719.844
196.957	417.261	454.386	465.505	560.079	606.956	659.933	680.429	719.521
197.762	416.863	452.467	465.25	559.127	605.32	659.472	679.587	719.117
198.569	416.211	450.65	465.126	558.159	603.818	659.066	678.935	719.08
199.374	414.434	449.554	465.29	557.118	602.671	658.6	678.731	716.841
200.179	411.976	449.076	465.614	556.089	601.702	658.029	678.767	714.679
200.984	409.874	449.821	466.319	555.088	600.648	657.284	678.903	713.148
201.79	407.247	451.94	466.96	554.192	600.053	656.157	679.122	710.773
202.595	404.707	454.316	467.332	553.408	599.162	654.339	679.275	708.501
203.4	402.271	455.868	466.897	552.712	598.26	652.285	678.593	706.321
204.204	400.035	456.368	465.548	552.962	597.049	650.021	676.973	704.405
205.01	398.111	456.299	462.757	553.253	595.265	648.345	675.261	702.534
205.814	396.68	452.893	459.709	553.583	593.327	647.938	673.45	700.586
206.619	395.585	442.892	457.319	553.028	591.618	647.541	671.551	699.602
207.423	394.79	462.161	456.081	551.754	590.249	647.09	670.374	699.045
208.227	394.335	461.786	455.063	550.017	589.328	646.595	669.46	699.047
209.031	394.038	461.797	454.359	548.238	588.811	646.098	667.585	697.799
209.836	393.914	461.417	453.861	546.382	588.76	645.578	666.128	695.29
210.64	393.92	458.08	453.657	544.728	589.743	644.917	665.146	693.007
211.443	393.685	445.4	453.592	543.135	590.224	644.276	664.732	690.695
212.247	393.575	429.175	453.594	541.625	590.202	643.397	664.455	689.026
213.051	393.702	433.232	453.542	540.36	590.844	639.762	664.322	686.822
213.854	393.784	434.918	454.089	539.262	590.986	635.588	663.297	684.982
214.657	393.852	442.332	454.672	538.319	594.462	631.523	662.214	683.841
215.461	393.778	435.224	455.269	537.586	596.246	628.561	661.047	683.145
216.264	393.583	438.433	455.532	537.035	596.005	626.298	660.109	681.172
217.068	393.271	442.505	454.379	536.709	595.813	624.85	659.348	680.624
217.87	392.491	442.781	453.201	536.666	594.676	624.119	657.227	679.796
218.673	391.241	443.43	451.998	536.711	592.267	627.779	654.718	680.015
219.476	390.059	443.778	450.992	536.825	589.222	627.811	652.727	680.95
220.279	388.848	443.213	450.458	536.899	586.152	626.835	650.941	682.024
221.081	388.727	440.613	450.422	536.089	582.128	626.598	649.35	683.08
221.883	388.875	439.471	450.425	535.232	578.092	627.216	647.882	683.934
222.686	389.297	438.472	450.45	533.94	574.469	627.898	646.66	684.51
223.488	389.882	437.524	450.457	532.266	571.041	628.039	645.673	684.621
224.29	390.634	436.541	450.43	530.242	568.491	627.699	644.866	684.685
225.092	391.438	435.415	450.141	528.036	565.94	627.192	644.125	684.445
225.894	392.024	434.077	449.677	526.556	564.435	626.336	643.896	683.763
226.696	392.738	432.527	449.022	525.394	563.608	625.361	643.977	682.568
227.497	393.265	430.895	447.909	524.948	563.38	623.919	644.218	680.816
228.299	393.861	428.757	446.578	524.788	562.643	622.329	644.574	679.256
229.099	394.477	426.828	444.958	524.667	563.329	620.658	644.974	676.922
229.901	394.913	425.025	443.337	524.368	564.674	619.273	645.406	675.804
230.702	393.977	423.494	441.757	523.561	565.708	618.002	645.852	673.871
231.503	393.148	422.984	440.253	522.708	566.071	616.555	645.485	670.772
232.304	392.843	422.827	439.162	521.404	566.668	615.263	645.306	663.777
233.105	392.622	422.952	438.49	516.317	568.626	614.169	645.114	663.173
233.906	392.552	423.151	438.016	523.509	569.634	613.379	644.659	663.163
234.707	392.525	423.825	437.734	526.342	570.116	613.71	644.122	664.048
235.507	391.817	424.609	438.362	527.844	570.006	614.04	643.36	665.197
236.307	390.689	425.4	439.504	528.02	570.224	614.245	642.425	666.406
237.107	389.68	426.069	440.776	526.871	569.841	610.804	641.426	669.764
237.908	388.937	426.658	442.008	525.376	569.119	607.42	640.398	672.045
238.708	388.488	427.265	443.106	524.162	569.01	607.472	639.746	674.418
239.508	388.113	427.564	443.46	523.027	568.753	607.395	638.714	677.027
240.308	387.845	427.694	443.656	522.157	568.985	611.34	637.83	677.743
241.107	387.643	427.405	443.674	521.396	570.034	611.349	637.168	678.08
241.907	387.731	427.161	443.416	520.758	571.253	610.573	637.109	676.073
242.706	388.171	426.788	442.914	520.058	572.313	609.757	637.467	673.631
243.506	389.068	426.282	441.942	519.335	571.054	609.733	638.278	666.936
244.305	388.676	425.861	440.856	518.731	570.178	609.747	640.023	665.455
245.104	387.112	425.656	439.715	517.961	569.727	608.308	641.134	663.93
245.903	385.645	428.442	438.585	517.017	569.471	607.83	640.233	663.952
246.702	384.167	428.179	437.443	515.752	569.311	608.314	639.489	663.254
247.501	382.887	427.57	436.639	514.15	569.303	609.02	638.911	663.55
248.3	381.979	426.301	436.259	512.039	569.222	609.874	638.371	663.042
249.098	381.094	425.307	435.835	509.734	568.862	610.607	638.422	663.836
249.896	380.49	425.491	435.559	507.007	568.376	610.999	638.54	664.796
250.695	379.918	427.277	435.434	503.948	568.032	611.496	638.78	664.707
251.494	379.562	427.57	435.404	501.135	568.594	611.721	638.256	665.381
252.292	379.269	426.805	435.434	499.16	568.521	612.219	637.555	665.393
253.09	379.02	425.247	435.467	498.055	565.938	612.696	636.537	665.238
253.888	378.55	423.417	435.566	497.398	563.396	613.043	634.948	664.744
254.685	377.375	422.069	435.665	497.4	561.052	613.306	633.513	664.714
255.483	376.116	421.373	435.779	498.009	558.633	613.414	632.401	665.17
256.281	375.302	422.338	435.915	499.772	557.153	613.355	633.158	665.492
257.078	374.676	421.677	436.099	502.151	556.959	612.913	633.592	665.547
257.876	374.274	420.834	436.231	504.736	557.047	612.359	637.138	665.186
258.673	373.956	419.932	436.341	506.881	557.625	611.776	637.722	664.716
259.47	373.705	419.195	436.456	508.716	558.285	610.681	637.509	665.256
260.268	373.548	418.56	436.482	510.638	558.955	610.699	637.304	665.176
261.064	373.48	417.909	436.831	511.544	558.97	611.602	636.91	665.291
261.861	373.412	417.164	437.171	512.179	559.805	612.645	636.518	666.819
262.657	373.417	416.407	437.549	512.456	560.817	613.51	635.779	668.574
263.454	373.4	416.486	437.809	512.51	562.206	614.215	635.103	669.354
264.25	373.327	415.703	437.965	512.409	562.775	614.475	634.135	668.502
265.047	373.274	414.336	437.803	512.164	561.571	614.346	632.852	665.887
265.843	370.96	412.785	436.909	512.026	560.365	614.16	632.031	668.064
266.64	368.006	411.324	435.838	511.742	558.439	613.833	631.413	671.336
267.435	364.552	409.712	434.561	511.363	556.122	613.488	631.617	677.975
268.232	361.407	408.308	433.128	510.812	554.109	613.309	631.653	677.401
269.027	360.267	407.236	431.678	510.076	552.579	612.952	631.733	677.128
269.823	359.264	406.323	430.257	509.277	551.061	612.368	631.649	676.55
270.619	358.422	405.333	429.475	508.346	550.791	611.349	631.687	676.404
271.415	357.418	404.333	428.833	507.382	550.92	609.992	632.17	675.23
272.21	356.549	403.438	428.815	506.349	551.715	607.779	632.661	674.584
273.006	356.345	402.808	429.057	505.272	552.014	607.006	632.67	672.651
273.8	356.844	402.552	429.357	504.181	552.278	606.265	631.746	670.23
274.595	357.919	402.556	428.957	503.009	551.757	605.759	630.917	669.028
275.391	359.12	402.77	428.367	501.825	550.941	605.536	630.078	668.077
276.185	360.339	402.901	427.645	500.705	550.126	605.643	629.383	666.413
276.98	360.383	402.886	426.794	499.839	550.197	606.172	628.967	665.068
277.775	358.087	402.902	425.756	498.905	549.861	606.742	629.442	664.758
278.569	355.756	402.491	424.202	498.242	550.028	607.262	630.084	664.682
279.364	354.728	402.187	422.764	497.849	550.355	607.675	630.661	664.6
280.158	355.087	401.919	421.538	498.343	550.452	607.607	629.25	663.663
280.952	356.581	401.693	420.898	499.262	550.001	607.288	627.902	663.973
281.746	358.578	401.576	421.604	501.449	550.087	606.921	626.689	664.169
282.54	360.738	401.843	423.112	502.499	550.581	606.419	625.846	665.362
283.334	361.539	402.007	425.025	503.757	552.324	605.643	625.675	665.99
284.128	362.252	402.458	427.178	503.362	554.844	604.793	625.95	668.645
284.921	363.15	401.371	429.078	501.952	556.209	605.264	626.774	668.053
285.715	363.305	404.698	430.853	502.487	557.965	605.62	628.201	669.356
286.509	363.204	408.32	432.56	502.025	560.023	606.171	630.202	668.764
287.302	363.251	412.189	434.306	504.056	561.081	606.239	632.939	671.842
288.095	363.538	416.54	435.816	511.464	562.492	607.837	635.789	674.95
288.888	364.96	420.267	437.37	506.769	563.505	610.719	638.483	669.972
289.681	364.239	419.458	437.249	514.936	563.117	611.095	639.214	670.821
290.474	363.172	405.309	432.333	501.363	562.46	611.011	639.324	663.481
291.267	361.894	404.593	430.421	500.257	562.061	610.64	638.931	655.863
292.059	361.426	391.443	428.184	498.931	561.693	609.364	638.002	659.83
292.851	361.043	392.027	425.301	495.65	562.117	607.306	636.589	670.366
293.645	360.62	393.994	422.504	495.107	561.626	606.436	634.832	662.498
294.437	360.179	395.357	419.957	494.859	561.547	604.618	633.083	656.755
295.229	358.823	397.866	417.794	494.711	560.628	602.69	631.282	657.675
296.021	355.901	401.777	416.254	494.326	558.71	600.975	629.612	659.792
296.813	354.008	406.193	415.114	494.05	556.072	599.648	628.101	659.518
297.604	353.069	404.526	414.366	493.779	555.572	598.483	626.747	659.732
298.397	352.836	403.034	413.938	493.553	557.07	597.595	625.655	660.005
299.189	351.527	398.487	413.871	493.281	556.738	597.057	624.683	660.227
299.98	350.547	396.296	414.149	493.049	556.468	596.806	623.911	660.064
300.771	349.698	396.011	414.599	492.739	556.673	596.998	623.666	660.139
301.563	349.016	395.588	415.303	492.392	556.674	597.414	623.607	660.498
302.354	348.444	395.254	416.534	491.923	556.677	598.464	623.726	660.773
303.145	347.848	394.079	417.877	491.553	555.104	599.467	623.98	661.005
303.936	347.401	392.79	419.164	491.173	554.335	599.971	624.31	661.121
304.727	346.83	391.582	420.288	490.724	554.573	599.996	624.708	661.07
305.517	345.901	390.471	420.632	489.668	551.49	599.037	625.144	660.178
306.308	344.829	389.455	420.362	488.596	549.344	597.302	624.944	657.651
307.099	344.933	388.791	419.625	487.479	547.482	595.527	625.005	654.474
307.889	344.746	388.396	418.538	486.452	546.349	593.673	625.202	651.241
308.679	344.321	388.533	417.094	485.343	545.9	592.148	625.226	648.282
309.47	343.384	388.953	415.449	483.8	545.397	590.935	624.603	645.126
310.26	341.324	389.524	413.816	482.332	543.38	589.819	623.72	643.527
311.05	339.357	390.361	412.478	481.134	540.894	588.78	623.204	642.468
311.84	337.777	391.418	411.24	480.333	539.111	587.955	623.431	642.235
312.63	336.749	392.47	410.143	480.055	537.369	586.88	621.923	641.241
313.419	336.31	393.097	409.648	480.012	535.049	584.317	619.943	640.766
314.209	335.712	391.055	409.479	480.189	534.164	582.705	617.952	639.874
314.999	335.169	387.362	409.656	480.504	534.101	581.981	616.027	639.702
315.788	334.56	385.729	410.083	480.834	534.307	581.384	614.641	640.268
316.577	334.242	385.609	410.856	481.058	535.007	581.01	613.836	639.857
317.367	333.042	384.187	411.67	481.099	535.215	580.838	613.64	639.517
318.156	332.012	382.781	412.421	481.442	535.671	580.781	613.845	639.434
318.945	331.098	381.584	412.872	482.221	535.529	580.296	613.96	639.973
319.734	330.433	380.666	413.183	483.179	535.388	580.089	612.158	640.538
320.522	330.037	379.753	413.117	483.352	535.273	580.587	610.267	641.044
321.31	330.007	377.694	412.411	483.043	535.076	581.262	608.527	641.349
322.099	330.513	376.358	411.456	482.629	535.03	579.577	606.726	641.141
322.888	331.321	375.776	410.257	482.05	533.703	578.592	605.862	640.871
323.676	331.779	375.895	408.857	481.611	533.626	578.113	605.506	640.144
324.464	332.075	376.227	407.32	480.974	532.86	577.958	605.409	639.2
325.252	332.935	376.773	405.737	480.322	531.756	578.24	604.65	637.772
326.04	333.718	377.193	404.443	479.549	531.668	578.21	603.7	635.751
326.828	333.877	376.575	403.186	478.646	531.417	578.384	602.665	633.642
327.616	333.372	375.764	401.937	477.637	530.324	578.334	601.588	631.781
328.404	332.83	374.933	401.227	476.466	528.846	578.435	599.987	630.685
329.19	332.202	373.912	400.749	475.329	526.899	577.3	598.39	628.934
329.978	331.519	372.966	400.642	473.693	525.617	574.513	596.903	626.837
330.766	330.513	372.009	400.151	471.981	524.654	571.636	595.64	625.795
331.553	328.316	371.208	399.621	470.172	523.284	568.516	594.722	625.093
332.339	326.709	370.431	398.769	468.397	522.265	562.916	593.976	624.645
333.127	325.831	369.744	398.288	466.564	521.234	560.332	593.999	623.707
333.914	325.422	369.32	397.838	464.804	520.314	557.881	594.229	622.942
334.701	324.64	369.002	398.478	463.526	519.683	556.802	595.102	623.516
335.487	323.904	368.951	399.405	462.323	518.805	556.569	596.041	624.431
336.274	323.166	369.418	400.253	461.236	518.229	559.589	597.04	624.785
337.06	322.505	370.535	401.109	460.248	518.576	561.892	597.627	624.847
337.846	321.572	369.668	401.909	459.392	518.214	563.819	597.507	625.423
338.633	320.629	368.007	402.672	458.694	518.093	565.135	597.327	626.437
339.419	319.887	367.2	403.005	458.06	517.67	565.941	597.066	626.189
340.204	319.491	366.505	403.22	457.513	517.507	565.521	596.811	625.042
340.991	320.105	365.523	403.173	457.003	517.841	563.852	596.547	624.161
341.776	321.215	365.706	403.194	456.485	518.344	562.261	595.52	623.426
342.562	323.172	366.133	402.796	455.789	518.741	560.83	593.552	622.908
343.348	324.776	366.81	402.346	453.994	518.338	559.578	592.394	622.61
344.133	325.594	367.46	401.795	452.066	518.073	557.925	592.447	622.87
344.919	325.948	368.199	401.188	450.067	517.412	556.58	592.87	623.313
345.703	325.882	368.981	400.5	448.65	516.368	555.64	592.425	621.345
346.489	325.611	369.79	399.837	447.849	515.444	555.541	592.157	619.566
347.273	325.864	370.606	399.122	447.576	515.105	556.241	592.594	618.044
348.059	325.895	371.43	398.428	447.898	514.95	556.873	592.872	617.275
348.844	325.836	372.181	398.151	448.523	514.836	558.879	593.128	617.325
349.628	325.597	375.833	397.726	449.407	515.295	560.262	593.288	618.322
350.413	325.26	375.849	397.602	450.763	515.559	561.743	593.53	618.881
351.197	324.59	374.941	397.305	452.11	515.418	563.393	593.586	619.004
351.982	323.831	373.955	397.004	453.548	514.452	563.908	593.551	619.384
352.766	322.911	372.809	396.81	454.846	514.593	561.741	593.454	619.558
353.551	321.746	371.636	396.567	455.924	514.065	561.029	593.193	618.805
354.334	320.541	370.176	396.283	456.626	513.493	559.009	592.815	613.09
355.118	319.472	368.584	395.959	457.113	512.945	558.46	592.28	621.319
355.902	319.156	366.968	395.491	457.341	512.485	556.748	591.514	621.329
356.685	318.92	365.335	394.736	457.204	512.063	555.607	590.63	620.891
357.469	318.766	363.701	393.984	457.002	511.886	554.481	589.595	620.976
358.253	318.655	362.09	392.283	455.794	512.148	553.645	588.001	621.07
359.037	318.188	361.178	390.424	454.471	512.698	552.921	585.99	619.087
359.819	317.534	360.161	388.631	452.981	513.282	552.189	584.034	616.432
360.602	317.054	359.437	386.957	451.384	512.822	551.555	582.147	614.269
361.386	316.852	358.884	385.447	450.126	510.337	552.65	580.355	612.468
362.169	317.067	358.485	384.589	449.019	508.543	552.395	579.379	611.03
362.952	317.654	358.2	383.86	448.235	506.847	552.707	578.609	609.928
363.734	318.548	358.247	383.518	447.555	505.293	550.847	578.369	609.097
364.517	319.699	358.437	383.473	447.279	504.236	550.158	578.619	608.584
365.3	321.05	358.88	383.665	447.044	507.528	546.508	579.19	608.319
366.082	322.45	359.581	384.199	446.964	508.098	543.342	580.172	608.413
366.864	323.62	360.406	385.072	446.931	509.273	536.815	581.474	608.76
367.646	324.335	361.235	386.372	446.985	510.134	538.738	583.01	609.317
368.429	324.702	361.989	387.956	447.094	509.579	546.26	584.517	608.77
369.211	324.334	361.745	390.077	447.235	508.758	545.226	586.285	608.209
369.992	323.67	361.238	392.227	447.439	508.083	544.834	586.683	608.799
370.775	322.539	360.621	394.441	447.494	507.369	545.645	587.225	609.044
371.556	321.28	359.907	396.563	447.524	506.199	546.911	587.684	609.713
372.337	319.816	359.05	397.776	447.433	503.331	548.457	588.188	609.6
373.119	318.362	358.136	398.45	447.389	501.845	549.79	588.578	609.892
373.901	316.883	357.456	398.73	447.183	501.66	551.137	588.918	609.494
374.682	315.352	356.892	398.66	446.969	503.261	552.597	589.152	608.86
375.463	314.353	355.802	398.063	446.791	505.55	553.817	589.176	607.72
376.244	313.558	354.87	397.275	446.736	500.821	553.017	588.974	606.928
377.024	313.013	354.215	396.252	447.275	499.053	551.367	588.319	606.017
377.806	312.629	353.928	395.061	447.593	497.086	549.522	587.5	605.465
378.586	312.262	355.302	393.654	447.103	493.92	547.536	586.008	604.645
379.367	311.778	357.505	392.255	445.918	491.409	545.47	583.356	604.329
380.147	311.271	355.402	390.905	445.15	489.237	543.194	580.561	604.18
380.927	310.671	352.63	389.629	441.747	488.296	541.07	577.468	603.518
381.708	309.906	349.017	388.455	440.872	487.471	538.302	574.082	602.884
382.488	308.846	344.14	387.647	440.743	484.683	535.618	570.766	601.753
383.269	307.751	340.87	387.038	441.007	482.752	533.068	567.758	600.892
384.048	306.747	339.907	386.517	441.329	481.813	530.758	565.436	599.316
384.828	305.191	338.785	386.387	441.811	480.828	529.364	563.523	597.796
385.608	303.538	337.916	386.757	442.46	479.761	528.119	562.255	596.564
386.387	302.322	337.414	387.208	443.147	479.432	527.349	561.449	595.601
387.167	301.573	337.447	387.648	443.965	479.095	526.762	561.411	594.992
387.946	301.076	337.54	388.057	445.227	479.309	527.06	561.738	594.666
388.726	300.965	337.437	387.897	446.016	479.33	527.479	556.028	594.599
389.505	301.123	336.153	386.995	445.935	479.416	528.014	549.213	594.859
390.284	301.564	335.837	386.005	445.531	479.586	528.598	543.712	594.835
391.063	302.311	335.824	384.153	444.998	481.262	528.555	547.392	594.297
391.842	303.343	336.5	382.24	444.131	482.82	528.542	548.481	594.334
392.62	304.493	337.325	380.489	443.194	483.281	528.348	544.719	593.994
393.399	305.742	338.37	378.929	441.522	482.156	528.016	546.576	594.439
394.178	306.641	339.494	378.058	439.689	480.927	526.552	554.894	596.257
394.956	307.124	340.914	377.98	437.863	479.494	523.767	550.222	597.435
395.735	307.418	342.375	378.462	436.441	478.709	522.095	553.65	598.199
396.513	308.785	343.983	379.327	435.256	478.033	521.252	554.109	597.873
397.291	309.216	346.113	380.553	434.356	477.813	524.305	557.003	597.082
398.069	308.784	348.753	382.019	433.792	477.667	522.99	562.137	595.894
398.847	308.146	351.403	383.94	433.562	477.614	521.469	558.677	594.688
399.625	307.591	353.81	385.932	433.929	477.668	519.835	558.168	593.475
400.403	307.272	356.028	387.543	434.772	477.77	518.502	556.481	591.362
401.18	307.632	355.92	388.996	435.948	477.857	516.856	554.785	589.146
401.957	307.59	355.911	390.06	437.36	478.003	515.514	554.342	587.239
402.735	307.665	355.992	390.785	438.868	478.048	514.644	554.035	585.785
403.512	307.778	355.851	391.043	440.301	478.001	514.939	554.048	584.74
404.289	307.865	355.612	390.831	442.074	478.052	515.503	554.318	584.148
405.067	308.003	355.407	390.282	443.776	477.831	516.598	554.638	583.748
405.844	307.834	355.389	388.964	445.325	477.976	518.598	554.481	584.851
406.62	307.696	354.156	387.492	446.733	477.911	520.628	554.804	585.127
407.397	307.464	352.7	385.976	447.762	477.796	521.862	555.003	586.31
408.173	307.079	350.87	384.556	448.223	477.68	522.759	555.953	588.195
408.95	306.404	349.083	383.435	448.503	477.605	523.405	556.864	589.876
409.727	303.834	346.8	382.901	448.463	477.548	523.559	557.809	591.837
410.502	302.145	344.573	382.672	448.225	477.529	523.534	558.681	593.895
411.279	301.635	342.459	382.729	447.141	477.584	523.435	559.365	595.797
412.055	305.175	340.544	382.971	445.762	477.68	523.557	559.563	597.495
412.831	305.893	339.156	383.381	445.625	477.805	523.71	558.481	599.477
413.607	305.76	338.015	383.873	445.907	478.039	523.945	556.828	600.162
414.383	305.805	337.294	385.034	446.504	478.656	524.602	555.061	600.695
415.159	305.423	336.903	386.253	447.289	479.456	525.012	553.365	601.507
415.934	304.134	336.866	387.42	448.206	480.215	524.378	552.277	600.598
416.709	302.93	336.819	388.252	449.162	481.01	523.813	551.459	599.929
417.485	301.821	337.702	388.167	450.161	479.739	523.545	550.961	598.204
418.26	300.883	338.738	387.24	451.223	477.099	523.684	550.715	595.595
419.035	300.04	339.925	385.99	452.167	474.996	523.972	550.783	592.762
419.81	299.345	341.217	384.611	452.671	475.227	524.587	549.88	589.529
420.586	298.762	342.543	383.181	451.324	474.246	525.58	549.44	586.661
421.36	298.41	343.63	381.656	449.364	473.194	526.829	548.977	584.315
422.135	298.156	344.549	380.603	448.57	472.528	527.98	548.826	582.847
422.91	298.217	345.518	379.774	447.821	472.022	528.132	548.613	580.858
423.684	298.375	346.455	379.125	447.086	471.567	527.641	548.414	581.008
424.459	298.85	347.359	378.692	446.126	471.327	527.162	548.143	581.788
425.232	299.513	348.182	378.283	444.756	471.417	526.866	548.056	583.575
426.007	300.269	348.961	377.659	443.275	470.902	527.395	548.053	585.967
426.78	301.239	349.638	377.579	441.671	471.274	526.032	548.491	588.728
427.555	302.114	350.348	377.967	440.142	472.153	523.858	549.341	591.56
428.329	302.434	350.956	380.247	439.153	473.237	521.871	550.091	595.108
429.102	302.893	351.62	382.985	441.592	474.292	520.099	550.77	598.735
429.876	304.171	351.964	386.072	441.461	474.372	518.799	551.14	600.794
430.649	305.523	352.114	388.876	441.395	475.405	518.204	551.361	599.601
431.423	305.41	351.533	390.79	440.855	476.873	518.112	551.581	598.624
432.196	305.186	351.158	392.381	440.186	479.042	518.261	551.564	597.352
432.97	304.935	350.823	392.608	439.6	481.454	518.654	551.617	596.043
433.743	304.795	350.421	391.91	439.091	483.694	519.218	551.77	594.524
434.516	304.672	349.901	390.748	438.762	484.715	519.342	551.991	592.865
435.289	304.551	349.452	390.327	438.512	485.415	519.295	551.308	591.102
436.062	304.486	349.203	390.497	438.65	485.327	519.493	549.887	589.446
436.834	304.199	348.902	390.73	438.999	485.199	519.916	548.839	588.08
437.606	304.517	349.312	392.606	439.89	485.358	521.886	548.037	587.973
438.379	304.815	349.814	392.783	441.436	484.826	523.404	547.552	588.69
439.151	305.208	350.308	392.687	443.867	483.276	524.419	547.316	590.296
439.924	305.61	349.979	392.254	444.12	483.009	525.166	547.694	591.285
440.696	305.949	349.01	391.62	444.537	482.319	525.69	548.351	592.942
441.468	306.316	348.104	390.995	444.332	481.531	525.91	549.346	591.739
442.24	306.549	347.278	390.029	443.662	480.235	525.85	550.48	590.744
443.012	306.32	346.499	388.701	442.864	479.952	525.392	551.235	588.987
443.784	305.985	345.962	387.473	441.964	479.652	524.632	552.926	588.43
444.555	305.554	345.694	386.475	441.087	479.51	523.748	554.593	581.394
445.327	304.865	345.473	385.632	440.482	477.987	522.854	556.104	588.585
446.099	304.125	345.397	385.245	439.734	476.372	521.562	557.359	589.15
446.87	303.27	345.592	385.289	439.14	475.574	519.707	558.194	589.579
447.641	302.369	346.027	385.613	438.706	475.047	518.527	557.096	590.377
448.412	301.456	346.929	387.141	438.594	474.843	517.609	555.85	591.025
449.183	300.53	347.941	388.844	438.729	474.891	517.033	554.462	591.602
449.954	300.362	348.967	390.461	439.468	475.002	516.693	552.893	592.169
450.724	300.151	349.956	391.872	440.899	475.401	516.508	551.125	592.966
451.496	298.633	350.783	392.246	443.109	475.8	516.549	549.321	593.698
452.266	297.374	351.049	392.31	444.355	476.255	516.497	547.652	594.106
453.036	296.994	350.907	391.885	444.905	476.676	516.574	546.923	595.008
453.806	297.574	350.249	391.11	444.243	477.025	516.903	547.005	596.998
454.577	298.697	349.283	390.041	444.126	477.233	517.328	547.588	597.828
455.347	300.159	348.149	388.766	443.748	477.308	516.591	546.809	598.945
456.117	301.644	346.92	387.226	443.631	476.709	515.158	546.027	599.202
456.887	302.652	345.587	385.685	443.544	475.698	513.913	545.605	594.43
457.657	304.255	344.663	384.392	443.553	474.621	512.842	545.475	593.746
458.426	305.46	343.624	383.311	443.725	473.49	511.828	545.722	598.659
459.197	306.347	342.601	382.729	443.554	472.568	511.211	546.459	597.957
459.966	306.694	341.722	382.284	442.752	472.73	512.718	547.539	597.211
460.735	304.721	341.103	382.278	441.231	473.375	513.439	549.393	596.12
461.504	302.789	340.77	382.959	439.708	474.517	513.746	550.626	594.224
462.274	301.14	340.621	384.327	438.295	476.102	514.016	549.592	592.685
463.043	300.32	340.942	386.197	437.068	477.163	514.346	548.487	592.137
463.811	299.922	341.727	388.159	436.074	477.912	515.018	547.269	591.028
464.58	299.779	343.957	390.051	435.328	479.41	516.188	546.049	590.55
465.35	299.065	344.519	391.372	434.841	479.892	517.421	545.043	590.473
466.118	297.639	344.352	392.386	434.659	480.354	517.672	544.534	589.774
466.887	295.783	343.616	393.193	434.803	480.261	517.158	544.124	589.764
467.655	295	342.524	393.508	435.18	479.82	517.194	544.665	591.056
468.424	294.533	341.079	393.626	435.814	479.264	515.981	545.54	590.825
469.192	294.301	339.49	392.946	436.819	478.002	515.167	546.436	589.804
469.96	293.758	337.675	391.965	438.254	477.023	514.701	547.414	588.802
470.728	293.313	335.634	390.862	440.022	474.634	514.725	548.431	588.124
471.496	293.394	332.802	389.693	442.341	473.333	515.254	549.418	588.306
472.264	293.89	330.423	388.556	444.876	473.859	516.56	549.562	589.73
473.032	294.468	329.221	387.373	447.246	474.901	517.932	548.973	591.524
473.799	294.381	328.574	386.834	448.934	474.622	518.73	548.527	593.162
474.567	294.011	328.534	386.23	449.847	474.638	519.871	548.734	594.163
475.334	293.649	329.124	385.697	450.166	473.814	520.249	549.073	594.999
476.102	293.236	330.136	385.21	450.04	474.245	519.633	549.517	595.871
476.869	292.973	331.58	384.763	449.645	475.566	519.048	549.39	596.469
477.636	292.856	333.842	384.473	449.064	477.15	518.179	548.935	596.619
478.402	292.945	336.509	384.224	448.629	477.883	517.173	548.506	595.87
479.169	293.178	337.131	384.075	448.108	478.576	516.072	547.991	594.982
479.936	293.729	337.498	384.016	447.605	477.987	514.965	547.489	594.025
480.703	294.539	337.728	384.028	447.136	476.553	514.084	547.356	592.75
481.47	295.551	337.907	384.144	446.443	475.682	513.795	547.197	591.857
482.236	296.582	338.437	384.101	445.497	474.371	513.571	546.925	591.203
483.003	297.52	338.878	384.135	444.513	473.711	513.378	546.601	590.697
483.769	298.035	339.448	384.087	443.452	473.752	512.669	545.607	590.284
484.535	298.378	340.003	383.972	442.654	474.547	511.64	543.905	589.018
485.301	298.125	340.75	384.077	441.52	476.037	511.382	542.965	588.642
486.067	297.928	341.482	384.271	442.176	476.635	511.335	542.105	589.064
486.833	297.871	342.298	384.465	442.528	477.115	510.263	541.404	588.716
487.599	298.041	343.134	385.243	442.687	477.405	509.249	541.117	589.292
488.364	297.954	344.262	386.436	442.694	476.465	507.985	541.351	590.893
489.129	297.032	345.355	387.719	442.575	475.497	508.783	542.105	594.352
489.895	296.786	346.425	388.7	442.456	473.949	510.517	544.182	596.024
490.661	297.015	347.41	389.522	442.318	472.584	512.47	544.679	597.233
491.425	297.219	348.194	389.787	442.235	472.25	512.772	544.171	597.437
492.191	297.331	348.956	390.041	442.234	472.079	512.597	544.363	597.414
492.956	297.537	348.978	390.173	442.256	471.942	512.573	544.662	597.236
493.721	298.816	348.946	390.135	442.374	471.195	512.589	545.077	597.277
494.485	300.768	348.058	390.035	442.41	470.548	513.23	545.47	597.615
495.25	298.486	346.911	389.948	442.499	469.656	514.045	545.93	598.152
496.015	297.001	345.388	389.809	442.544	470.104	514.693	546.444	596.649
496.779	296.031	345.33	389.807	442.291	471.66	515.043	546.871	595.6
497.543	295.628	345.221	389.712	441.683	472.545	515.038	547.398	593.868
498.308	295.558	344.933	389.44	441.532	474.005	514.856	548.071	595.395
499.072	296.614	344.32	388.951	442.023	473.971	514.475	547.961	596.032
499.836	297.11	342.672	388.376	442.409	473.584	514.033	547.368	594.984
500.6	297.384	340.802	387.405	442.819	472.548	513.435	546.747	593.283
501.364	297.341	338.676	385.686	442.922	470.812	512.873	546.233	591.423
502.128	297.194	336.382	383.876	442.476	469.463	512.326	545.617	589.48
502.891	296.735	334.111	382.067	441.712	470.006	511.565	545.367	587.267
503.655	296.246	332.14	380.477	440.65	470.076	510.593	545.454	585.083
504.419	295.155	330.037	379.227	439.429	468.975	509.357	545.367	583.2
505.181	294.196	327.929	378.442	438.256	467.589	507.601	545.254	582.054
505.945	293.552	326.074	377.688	435.919	465.845	505.052	545.086	581.496
506.708	293.407	324.485	377.199	433.452	464.395	502.936	544.782	581.448
507.471	293.464	323.33	376.799	431.136	463.072	501.691	544.418	581.571
508.234	293.481	322.578	376.545	429	461.756	500.612	543.82	581.843
508.997	293.464	322.227	375.921	427.851	459.434	499.419	542.889	582.134
509.759	293.372	322.704	375.242	426.882	456.887	498.629	541.958	578.539
510.522	293.351	324.603	374.654	426.338	453.373	498.235	540.198	576.75
511.284	293.284	327.078	374.411	426.293	452.425	498.353	537.829	576.055
512.047	293.206	329.479	374.779	426.629	451.902	499.533	535.887	576.661
512.809	293.089	331.536	376.36	427.242	451.784	501.377	534.362	578.307
513.572	292.909	333.357	378.238	428.124	452.145	503.857	533.277	579.722
514.333	292.657	334.794	380.619	429.193	453.249	503.556	532.806	580.878
515.096	292.279	335.842	382.871	429.906	454.836	503.535	533.459	581.795
515.857	291.891	336.597	384.045	431.072	457.131	503.707	536.163	582.189
516.619	291.364	336.99	383.322	432.098	456.333	504.07	536.769	579.905
517.381	290.819	336.904	382.312	432.369	454.263	504.411	537.767	577.51
518.142	290.169	336.405	379.186	432.087	452.964	504.587	537.542	580.677
518.904	289.493	335.653	378.375	431.288	452.454	504.379	535.669	581.537
519.665	288.751	334.105	378.67	430.11	453.017	504.289	534.113	582.034
520.426	288.278	332.456	379.007	428.753	454.508	503.757	532.791	582.522
521.188	288.983	330.828	378.673	427.33	456.216	503.195	531.551	582.793
521.948	289.742	329.231	378.045	426.157	457.732	502.593	530.848	583.666
522.709	290.404	328.276	377.224	425.165	460.482	501.182	533.299	583.914
523.47	290.963	327.535	375.246	424.544	463.225	499.484	533.082	584.058
524.231	291.021	326.964	372.848	424.184	465.829	497.987	532.823	584.093
524.991	290.167	326.595	370.013	423.928	465.329	496.753	532.566	583.507
525.752	289.146	326.384	366.994	424.075	464.271	495.44	532.349	582.851
526.513	287.924	326.393	365.149	424.238	462.691	494.494	532.236	582.567
527.273	286.929	326.639	363.981	424.221	461.253	495.364	532.322	581.031
528.033	285.986	327.108	371.927	423.053	460.133	496.554	532.427	580.261
528.793	284.997	327.744	372.321	422.148	459.336	498.045	532.834	578.98
529.553	284.005	328.361	367.078	421.39	459.409	499.859	533.268	577.26
530.313	281.939	329.751	366.203	421.23	458.62	502.241	533.528	575.618
531.072	280.755	331.197	368.912	421.228	456.311	502.754	532.871	574.931
531.833	280.347	332.688	376.505	421.442	454.829	503.282	531.757	574.561
532.592	280.592	334.065	382.591	421.312	453.019	503.812	530.513	573.987
533.352	281.375	334.708	375.615	421.014	451.401	504.234	529.539	573.884
534.111	282.878	335.2	374.215	420.68	450.194	503.625	528.67	573.872
534.87	283.492	334.612	374.849	420.873	449.714	502.341	527.887	572.893
535.629	283.908	334.138	373.931	422.031	450.141	501.091	527.264	572.289
536.389	284	333.826	372.988	423.226	451.126	500.263	526.951	571.7
537.148	284.063	333.539	372.119	424.433	451.564	498.806	527.022	571.14
537.906	284.197	332.647	371.975	425.271	452.771	497.341	527.152	570.165
538.665	284.222	331.459	372.974	425.842	453.352	495.974	527.134	569.78
539.423	283.173	330.223	374.356	426.249	454.164	494.69	527.214	569.465
540.182	282.274	328.939	374.394	426.39	453.748	493.638	527.03	568.9
540.94	281.594	327.924	374.061	426.341	453.592	492.987	527.239	568.174
541.699	281.005	327.116	373.48	426.128	452.809	492.679	527.597	567.397
542.457	280.923	326.338	372.829	425.589	452.125	492.572	527.211	566.663
543.216	281.13	325.65	372.23	424.792	451.482	492.688	526.948	565.736
543.974	281.483	325.014	371.777	423.844	450.721	493.102	526.817	564.686
544.732	281.867	324.364	371.384	422.691	450.255	493.721	526.99	563.642
545.489	281.431	323.747	370.937	421.654	449.538	494.349	527.555	563.367
546.247	280.903	323.088	370.464	421.164	448.813	494.434	528.233	563.041
547.005	280.705	322.462	370.044	420.713	448.399	494.921	529.287	562.514
547.762	280.643	321.798	369.574	419.728	448.157	495.617	529.444	563.432
548.52	280.614	321.19	369.114	418.596	448.564	494.993	529.741	564.586
549.277	280.697	320.635	368.838	417.826	448.974	492.87	529.952	566.309
550.034	280.813	319.894	368.543	417.798	449.267	490.96	530.06	567.116
550.791	280.859	319.149	368.356	417.347	448.784	489.28	530.145	569.885
551.548	279.673	318.256	368.121	417.003	448.108	488.523	530.007	573.333
552.304	279.092	317.431	367.985	416.588	447.537	487.94	529.706	576.186
553.061	279.09	316.678	367.866	416.174	447.223	488.131	529.319	575.346
553.818	279.133	316.024	367.861	416.059	447.312	488.743	528.66	574.454
554.575	279.377	315.957	367.876	416.303	448.178	489.675	526.807	573.594
555.331	279.363	316.623	368.005	416.858	449.189	490.784	524.832	572.932
556.088	279.262	317.117	368.171	417.539	450.236	492.125	523.538	573.168
556.844	279.102	317.623	368.448	418.535	451.173	493.282	525.561	573.576
557.6	279.013	317.853	368.829	419.656	451.525	493.693	524.689	573.979
558.357	278.875	318.253	369.273	420.947	451.788	494.02	523.871	574.327
559.112	278.787	318.636	369.906	422.272	451.669	494.531	523.891	574.354
559.868	278.766	318.999	370.697	423.344	451.06	494.873	514.86	572.974
560.624	278.726	319.383	371.792	424.302	450.478	493.95	518.938	571.327
561.38	278.839	319.709	373.081	424.653	449.794	492.66	523.592	569.363
562.135	278.779	320.064	374.204	424.53	448.977	491.857	523.729	567.669
562.891	278.725	320.368	375.016	423.673	448.233	491.704	523.94	566.66
563.646	278.843	320.661	374.579	422.415	447.641	491.705	520.336	565.496
564.401	279.148	320.907	373.024	419.93	447.968	491.784	524.824	564.51
565.156	279.447	321.082	371.247	419.101	448.321	491.716	525.503	564.266
565.912	279.852	321.212	369.402	419.07	449.013	492.196	526.29	564.385
566.666	279.919	321.235	367.636	419.806	450.148	492.726	527.07	564.25
567.421	280.025	321.137	366.249	420.604	450.738	493.277	527.877	564.609
568.176	280.448	321.054	365.544	421.314	450.751	493.806	528.477	564.693
568.931	280.891	320.965	365.148	421.902	450.565	494.332	527.031	565.185
569.685	281.214	320.821	364.961	422.296	450.368	494.846	526.244	566.33
570.439	280.604	320.753	364.965	422.449	449.784	495.265	525.905	566.99
571.194	279.456	319.896	365.156	422.455	449.984	495.507	526.297	566.995
571.948	278.187	318.811	365.552	422.427	449.748	495.42	526.831	566.522
572.702	277.017	317.28	366.036	422.238	449.4	495.635	527.379	566.161
573.456	276.185	316.041	366.465	422.043	449.076	494.727	527.133	565.533
574.21	275.451	315.147	366.805	421.851	448.748	493.495	528.341	565.28
574.964	275.128	314.356	367.11	421.357	448.729	492.368	529.087	564.813
575.717	274.825	313.726	367.372	420.346	449.825	491.368	529.199	564.572
576.471	273.323	313.213	367.587	417.791	451.097	490.45	528.731	564.043
577.225	272.516	312.816	367.702	413.7	451.289	489.692	527.499	563.893
577.978	272.21	312.584	367.707	412.735	451.539	489.141	526.219	564.403
578.731	271.5	312.557	367.576	412.303	452.511	488.704	525.123	565.508
579.484	273.029	312.767	367.227	412.222	453.499	488.448	524.187	566.816
580.237	276.127	313.275	366.768	412.661	454.876	488.237	523.599	568.325
580.991	276.192	313.932	366.106	413.482	455.779	488.393	523.24	569.016
581.743	273.84	314.834	365.288	414.812	456.8	488.718	523.085	569.423
582.496	277.412	315.666	364.464	416.787	457.004	489.235	523.065	569.964
583.249	276.015	316.323	363.141	418.699	456.564	489.882	523.142	569.909
584.002	274.905	316.4	361.838	420.229	455.615	490.595	523.34	570.625
584.754	273.961	316.485	360.663	420.927	454.45	491.504	523.731	571.717
585.507	273.482	316.526	359.583	421.37	454.009	492.64	524.196	571.798
586.258	273.796	316.797	359.059	421.721	453.256	493.946	524.701	570.662
587.011	274.161	317.403	359.2	421.853	452.072	494.179	524.847	570.805
587.763	274.594	318.234	359.752	420.089	450.446	493.585	524.599	570.495
588.514	274.693	319.217	360.695	419.474	449.316	492.941	524.399	570.43
589.267	274.833	320.416	362.17	419.112	448.139	492.2	524.382	570.673
590.018	274.887	321.049	364.005	419.108	447.183	491.417	524.042	571.103
590.77	275.13	320.552	366.349	419.083	445.936	490.57	523.456	571.481
591.521	274.951	320.074	369.029	419.27	445.016	489.562	522.705	571.872
592.273	274.792	319.491	372.183	419.059	444.512	488.475	522.03	572.474
593.024	274.693	318.888	375.24	418.878	444.811	487.526	521.24	573.319
593.775	274.775	318.33	374.325	418.994	445.513	486.729	520.923	574.149
594.527	275.04	318.028	371.805	419.744	446.525	486.776	521.188	574.991
595.278	275.641	317.705	370.884	421.062	447.014	487.765	521.711	575.375
596.028	276.818	317.559	370.099	423.09	447.076	488.525	521.151	575.097
596.78	278.003	317.49	369.338	424.376	447.816	489.097	520.895	574.737
597.53	277.752	317.506	368.811	425.037	448.034	489.552	521.167	572.573
598.28	277.302	317.651	368.319	425.25	448.56	489.962	521.558	571.272
599.032	276.779	317.726	368.172	425.015	448.366	490.276	522.261	570.435
599.782	276.157	318.115	368.243	424.491	448.28	490.492	523.038	569.365
600.532	275.765	318.545	368.302	423.799	448.297	490.347	524.071	568.54
601.282	275.279	319.193	368.466	422.64	447.812	490.119	525.18	567.922
602.033	274.614	319.544	368.648	421.353	447.272	489.98	526.471	567.471
602.782	273.875	319.825	368.884	419.914	445.604	490.06	527.758	567.735
603.532	271.958	320.119	369.128	418.449	444.014	490.905	529.045	567.628
604.282	271.684	320.199	369.32	417.268	443.417	492.082	529.82	568.068
605.032	271.711	320.24	369.521	416.403	443.19	493.587	530.129	568.184
605.782	272.067	320.242	369.58	415.768	443.201	495.562	529.743	568.526
606.531	272.554	320.298	369.404	415.338	443.538	495.524	529.879	568.983
607.28	273.093	320.353	369.252	415.396	444.073	494.044	529.921	568.442
608.029	273.738	320.396	368.926	415.551	444.846	492.588	529.472	568.11
608.779	274.393	320.453	368.596	416.127	445.428	490.886	528.768	568.21
609.528	275.205	320.509	368.164	416.593	445.646	488.493	528.361	568.098
610.277	276.034	320.637	367.654	416.582	447.049	485.507	526.684	567.811
611.026	276.822	320.736	366.454	416.478	447.744	485.191	524.634	567.318
611.774	277.071	320.894	364.124	416.312	449.138	485.414	522.747	566.652
612.523	277.506	321.01	363.563	416.127	449.53	486.305	521.252	565.997
613.272	277.271	321.164	363.379	415.962	449.74	487.624	520.679	565.337
614.021	276.579	321.322	363.699	415.872	449.449	489.376	520.478	564.321
614.769	276.192	321.561	364.298	416.27	449.572	492.155	520.697	563.576
615.517	277.266	321.84	365.093	416.934	450.287	495.543	521.85	563.846
616.266	279.167	322.143	365.81	417.551	450.034	493.414	523.111	565.034
617.014	280.192	322.671	366.494	417.694	449.158	491.076	524.351	567.74
617.762	280.434	323.166	366.955	417.353	448.412	489.562	525.355	570.522
618.509	279.443	323.693	363.791	416.861	447.844	488.204	523.343	569.71
619.257	279.522	324.477	362.843	416.29	447.451	486.963	521.613	568
620.005	279.828	324.688	363.359	415.655	447.334	486.285	520.679	565.914
620.752	280.353	323.794	364.083	415.055	447.369	483.273	520.426	564.987
621.5	281.409	322.89	364.752	414.479	447.784	484.663	520.929	565.023
622.247	283.028	321.681	365.254	414.074	448.361	486.501	522.073	565.54
622.995	280.952	320.417	365.738	413.747	449.148	489.509	523.577	566.352
623.742	279.811	319.18	366	413.464	450.627	488.425	525.254	567.368
624.489	278.711	318.527	365.962	413.3	452.203	487.223	524.345	568.481
625.236	277.606	317.465	366.127	413.036	453.669	486.441	522.884	569.726
625.983	276.631	316.539	366.359	412.796	451.798	486.09	521.34	570.899
626.73	275.76	315.741	366.575	411.849	451.882	486.319	519.827	572.68
627.475	275.042	314.891	366.778	411.534	454.105	487.225	518.369	571.57
628.222	274.504	314.516	366.892	412.873	452.95	489.38	516.959	570.495
628.969	274.106	314.512	367.027	415.032	451.629	491.004	516.604	569.618
629.715	273.812	315.098	367.054	417.938	450.152	492.082	516.14	568.811
630.462	273.741	315.717	366.984	420.527	449.122	492.728	515.967	568.162
631.208	273.823	316.377	366.852	422.84	447.75	492.819	516.172	567.696
631.954	274.109	317.053	366.519	424.54	446.22	492.078	516.595	567.425
632.7	274.645	317.714	365.84	425.889	444.755	490.903	517.738	567.333
633.445	275.264	318.38	365.233	427.04	442.921	490.063	519.221	567.51
634.191	276.062	318.758	364.452	428.047	441.092	489.035	520.868	567.939
634.937	276.986	319.197	363.547	428.875	439.425	487.876	521.068	567.393
635.683	278.018	319.53	362.542	429.89	437.907	486.254	520.793	567.952
636.428	278.625	319.824	361.489	430.648	436.812	484.664	520.812	568.509
637.173	277.609	320.056	360.365	430.751	436.067	483.293	520.841	569.226
637.918	277.321	320.266	359.257	429.619	436.246	482.661	520.98	569.782
638.664	277.526	320.37	358.148	427.741	436.519	482.54	521.104	569.731
639.409	278.321	320.424	357.107	425.336	436.915	482.667	521.252	569.571
640.153	279.792	320.377	356.323	422.592	437.442	483.114	521.3	565.066
640.898	280.517	320.154	355.636	419.823	437.884	483.719	521.228	561.612
641.643	279.899	319.866	355.016	416.625	438.266	484	521.252	559.075
642.387	279.299	319.507	354.644	413.642	438.633	483.815	520.785	557.802
643.132	278.846	319.13	354.641	410.803	438.902	486.113	520.174	557.307
643.877	278.538	318.538	355.818	408.205	439.082	489.022	519.468	562.333
644.621	278.456	317.963	357.342	406.003	439.224	489.523	518.669	563.441
645.365	278.597	317.568	358.773	404.208	439.309	485.553	517.911	561.378
646.11	278.818	318.248	360.06	402.915	439.367	484.322	517.296	560.315
646.853	278.474	319.23	360.869	402.15	439.299	483.159	517.447	558.747
647.597	277.458	320.059	361.521	401.763	439.24	482.101	517.374	559.532
648.342	275.432	320.853	361.948	401.821	438.965	481.353	517.38	560.995
649.085	274.427	320.464	362.181	402.356	438.555	480.337	515.809	563.266
649.829	274.373	319.808	362.238	403.344	437.946	479.517	514.17	564.979
650.572	274.497	318.96	362.1	404.883	437.225	478.883	512.564	565.295
651.316	274.377	318.037	361.869	406.546	437.178	478.507	511.667	564.942
652.059	274.253	317.075	361.545	407.654	437.218	478.453	511.173	564.372
652.802	274.771	316.465	360.646	408.075	437.878	478.68	510.935	563.649
653.546	276.239	315.641	359.644	408.155	438.005	479.463	510.526	562.857
654.288	277.899	314.781	358.53	408.087	435.007	480.467	509.959	562.01
655.031	278.717	313.99	357.386	407.739	434.176	481.431	509.394	561.092
655.774	279.432	313.309	356.242	408.031	433.269	480.889	508.766	560.179
656.517	280.143	312.701	355.12	408.712	432.859	480.388	508.248	559.253
657.259	279.231	312.267	354.529	409.3	432.994	479.984	508.252	558.254
658.002	278.389	312.112	353.862	409.414	432.728	479.618	508.936	557.221
658.744	277.947	312.172	353.07	409.262	432.143	479.332	509.858	556.237
659.487	277.735	312.878	352.386	408.954	432.466	478.998	511.253	555.24
660.229	277.81	313.427	351.676	408.532	433.13	478.735	512.694	554.459
660.971	278.103	314.316	350.961	407.278	433.644	478.369	514.074	553.71
661.713	277.542	315.169	350.482	405.871	433.977	477.965	514.673	553.324
662.455	276.935	315.861	350.254	404.339	434.347	477.504	514.352	553.157
663.197	278.952	315.885	350.144	402.834	435.489	476.847	514.119	553.467
663.938	278.127	315.278	350.14	401.479	435.899	476.279	514.016	553.621
664.68	277.622	313.318	350.307	400.314	436.159	475.726	513.928	553.611
665.422	277.124	311.61	350.637	399.303	437.007	475.27	513.877	553.588
666.163	276.777	309.965	350.895	398.521	437.976	474.818	513.451	553.465
666.905	276.803	308.996	351.175	397.995	438.242	474.533	512.639	553.176
667.646	276.914	308.003	351.22	397.83	438.152	474.434	511.3	552.566
668.386	276.004	307.175	351.579	398.005	438.079	473.318	510.975	551.84
669.128	275.126	306.253	351.892	398.633	438.282	472.673	510.214	551.106
669.869	274.507	305.438	352.249	399.767	438.119	472.104	508.781	549.667
670.609	273.387	304.716	352.644	400.876	436.659	471.925	507.475	548.187
671.35	273.01	304.133	353.204	401.428	435.581	472.107	506.362	546.964
672.091	272.485	303.572	353.395	401.427	434.318	472.984	505.377	546.036
672.831	272.087	303.265	353.54	401.401	432.963	474.055	504.589	545.959
673.571	272.05	302.936	353.655	401.751	431.451	475.251	503.946	546.108
674.311	272.156	303.294	353.687	402.503	430.169	476.54	503.523	546.623
675.052	272.749	303.748	353.614	403.172	429.281	477.331	503.323	547.85
675.792	272.591	304.582	353.616	403.495	428.437	478.077	503.284	549.287
676.532	269.189	305.453	353.586	403.513	428.161	478.792	503.492	551.124
677.272	274.155	306.336	353.584	403.325	427.888	479.335	503.831	553.114
678.012	269.895	307.099	353.528	403.048	427.703	479.833	504.377	555.078
678.752	273.716	307.639	353.615	403.024	427.423	480.431	505.087	556.295
679.491	273.051	308.306	353.568	403.215	427.436	457.679	505.952	557.312
680.231	274.146	308.889	353.546	403.239	427.561	481.882	506.958	557.704
680.97	272.656	309.262	353.538	403.136	428.14	478.494	508.202	554.79
681.709	266.472	309.488	353.443	402.784	428.91	469.974	509.724	554.075
682.448	264.805	309.459	353.28	401.471	430.1	470.611	511.367	552.964
683.188	264.399	308.898	353.151	400.167	431.769	473.856	513.152	554.171
683.927	262.729	308.033	352.978	398.968	432.03	472.097	515.079	552.546
684.666	262.024	307.116	352.832	398.438	432.39	472.336	516.222	551.057
685.405	262.684	306.159	352.697	398.091	432.576	472.471	515.764	549.65
686.143	263.616	305.367	352.657	398.073	433.237	472.347	515.255	548.708
686.882	264.696	305.697	352.652	398.455	434.194	471.675	514.616	547.963
687.62	265.774	305.995	352.694	399.596	435.595	471.375	514.013	547.492
688.359	266.928	305.977	352.837	401.004	435.178	470.804	513.227	547.361
689.097	267.991	305.379	353.155	402.556	434.319	470.77	512.401	547.545
689.835	269.072	304.669	354.078	403.246	433.565	473.992	511.458	548.12
690.573	270.051	303.912	354.813	403.409	433.309	475.739	510.338	548.865
691.311	270.943	303.217	355.255	403.406	433.335	476.491	508.977	550.587
692.049	271.717	302.48	355.635	403.111	433.425	476.904	507.644	552.531
692.787	272.206	301.722	355.513	402.596	433.635	477.198	506.446	554.604
693.525	272.575	301.413	354.897	402.093	433.787	477.461	505.488	556.578
694.262	272.579	301.366	354.198	401.51	433.976	477.573	505.506	557.797
695	272.419	301.288	353.301	400.681	433.57	477.66	505.878	558.059
695.737	272.118	300.986	352.387	400.012	434.59	477.591	506.978	557.986
696.475	270.926	300.706	351.568	399.441	433.449	477.418	508.323	557.647
697.212	269.04	300.269	351.123	399.21	431.992	476.877	509.878	557.426
697.949	267.621	300.091	350.783	399.437	430.629	476.442	511.336	557.008
698.686	266.382	300.05	351.283	401.066	429.79	476.215	512.857	556.987
699.422	265.426	300.236	350.744	402.826	430.14	476.514	514.196	557.178
700.159	265.159	300.854	350.336	404.581	429.412	476.932	515.721	557.654
700.896	265.047	301.713	350.081	406.024	429.413	477.561	517.136	557.644
701.633	264.967	302.726	350.148	407.281	430.874	478.485	518.353	557.059
702.37	264.971	304.147	350.148	408.438	431.228	479.442	519.377	555.825
703.106	264.859	305.609	350.382	409.418	432.938	480.364	519.878	555.602
703.843	264.802	307.224	350.629	410.286	434.468	481.316	519.993	556.056
704.578	264.777	308.276	351.885	411.096	435.229	482.139	519.743	556.431
705.314	264.81	308.603	351.519	411.689	435.391	482.823	519.12	557.735
706.051	264.834	308.534	350.24	412.171	436.03	483.044	518.348	559.138
706.787	264.909	308.366	348.595	412.497	437.374	483.276	517.534	560.213
707.522	264.984	308.059	346.968	412.591	439.199	483.481	516.96	560.956
708.258	265.146	307.844	345.592	412.578	441.37	483.701	516.427	562.442
708.994	265.348	307.451	344.848	412.364	442.813	483.563	516.438	564.461
709.729	265.624	306.812	345.158	412.031	441.589	483.388	516.577	565.148
710.464	265.906	306.089	346.691	411.535	442.367	483.28	516.784	566.25
711.2	266.273	305.248	349.92	410.916	445.094	483.278	516.989	566.547
711.935	266.771	304.245	354.575	410.171	445.936	483.859	515.876	564.37
712.671	267.39	303.23	355.42	409.315	447.141	484.452	515.222	563.246
713.405	268.072	302.623	355.927	408.349	444.377	485.323	515.199	562.196
714.14	268.87	302.983	356.512	407.262	444.168	486.562	515.725	560.989
714.875	269.405	303.549	357.058	406.168	444.876	488.686	516.734	560.518
715.609	269.882	305.461	357.619	405.769	444.128	489.935	518.016	560.693
716.344	270.004	306.266	358.126	406.199	443.007	489.98	519.634	560.796
717.078	269.833	307.134	358.672	406.56	441.813	490.047	521.304	561.409
717.813	269.65	308.002	359.124	407.318	441.001	490.082	522.523	563.372
718.548	269.397	308.901	359.608	407.658	440.563	490.052	523.349	565.099
719.282	269.043	309.499	360.075	408.278	440.425	490.022	524.043	566.726
720.016	268.594	310.16	360.272	409.301	440.819	490.033	524.461	568.466
720.75	267.995	311.003	360.485	411.161	441.451	490.098	524.924	569.544
721.484	267.258	311.561	360.611	413.513	443.507	490.205	524.843	569.597
722.217	266.438	312.277	360.863	416.346	445.554	490.425	524.511	569.958
722.951	265.425	312.483	361.282	428.54	447.514	490.753	524.111	570.467
723.685	264.398	312.695	361.863	430.874	448.428	491.527	523.637	571.155
724.418	263.621	312.672	362.48	424.419	449.551	492.263	523.196	571.981
725.152	263.239	312.576	363.659	424.21	450.84	493.271	522.789	572.888
725.885	263.679	312.621	364.455	421.914	453.046	494.388	522.491	573.857
726.619	264.164	312.722	364.924	415.304	455.268	496.072	522.144	575.041
727.352	264.888	312.747	364.865	410.804	456.829	498.167	521.917	576.263
728.085	265.881	312.756	365.338	401.853	457.254	498.465	521.788	577.461
728.818	267.919	312.733	366.017	406.569	458.349	498.725	521.808	577.953
729.55	269.915	312.603	364.99	413.456	459.263	499.009	521.998	577.968
730.283	271.821	312.619	368.343	422.795	459.88	499.156	522.394	578.303
731.016	273.311	312.351	369.455	430.403	460.216	499.364	522.965	578.936
731.749	274.435	311.633	370.541	427.572	461.048	499.436	523.853	579.528
732.481	275.255	310.712	371.547	425.662	460.596	499.459	525.18	580.3
733.213	275.594	309.729	372.395	425.321	461.068	499.314	526.644	581.01
733.946	275.677	308.768	373.258	425.705	461.186	499.159	528.638	582.271
734.677	275.286	307.957	373.816	423.793	461.446	499.084	530.799	582.905
735.41	274.611	308.149	374.204	424.062	461.448	497.573	531.321	583.387
736.142	273.575	308.556	374.477	424.198	460.818	495.334	530.855	583.201
736.873	272.228	308.864	374.574	423.883	460.355	493.359	530.219	582.3
737.606	270.723	308.496	374.504	421.226	459.626	492.783	529.61	582.165
738.337	269.253	307.068	374.33	420.041	458.894	492.87	529.384	582.526
739.068	269.553	306.512	374.101	419.635	458.805	493.78	530.813	583.276
739.799	269.988	306.548	373.788	419.965	457.851	495.389	532.245	583.935
740.531	270.012	307.329	373.403	421.532	459.364	497.646	533.428	584.64
741.262	269.971	309.773	372.944	422.739	459.978	499.933	534.257	584.782
741.993	269.971	311.067	372.542	423.788	459.588	501.766	534.879	584.548
742.725	270.057	311.953	372.257	424.668	458.96	503.197	535.063	584.828
743.456	270.198	312.616	372.143	425.265	458.677	504.041	534.853	584.643
744.187	270.386	313.179	371.51	425.726	458.457	504.406	534.338	584.33
744.917	270.656	314.443	367.168	425.502	457.95	503.664	533.551	584.328
745.648	270.934	314.735	366.247	425.076	457.629	501.878	532.426	584.308
746.379	271.096	312.582	365.92	424.431	456.213	499.798	531.018	584.164
747.109	271.234	310.435	366.047	424.267	454.921	497.541	529.582	584.285
747.839	271.338	308.827	366.107	424.122	453.898	495.395	528.218	584.06
748.57	270.366	307.313	366.254	424.183	453.173	493.524	527.397	583.259
749.3	269.545	305.939	366.574	424.348	452.434	492.146	526.704	582.708
750.029	268.927	304.837	367.016	424.346	451.825	491.233	526.273	581.113
750.76	268.819	303.953	367.393	423.779	451.315	490.764	526.047	579.769
751.49	267.841	303.333	367.55	423.039	450.977	491.371	526.191	579.527
752.22	267.569	302.943	367.604	422.404	450.733	492.341	526.563	579.871
752.949	267.59	302.834	367.389	422.073	450.69	493.889	527.33	580.877
753.679	267.805	302.933	366.435	421.854	450.704	495.811	528.215	581.379
754.408	268.128	303.403	365.039	422.321	451.03	496.504	529.156	581.748
755.138	268.826	304.168	363.788	423.006	451.5	494.572	530.024	581.275
755.867	269.523	305.223	363.147	423.747	452.028	492.685	530.023	580.771
756.596	269.556	306.536	362.43	424.626	452.638	490.888	529.62	580.259
757.325	269.425	307.909	361.631	424.756	453.31	490.467	529.156	579.761
758.054	269.021	309.175	360.919	424.469	453.981	490.339	527.733	579.319
758.783	268.318	308.097	360.541	424.133	454.26	490.338	525.827	578.804
759.512	267.026	308.45	360.616	424.172	454.632	489.964	524.719	578.338
760.24	265.692	308.783	361.207	424.525	454.941	489.802	524.244	577.844
760.969	262.349	308.927	363.655	424.762	454.76	490.033	524.538	577.408
761.698	261.628	308.85	364.172	424.738	454.113	490.835	525.405	576.902
762.426	261.906	308.444	364.645	424.426	453.986	492.147	526.649	576.442
763.154	262.617	307.891	365.119	423.918	454.589	493.615	528.153	576.142
763.883	263.993	307.097	365.965	423.151	452.803	494.995	529.432	576.26
764.611	265.626	306.153	366.839	422.373	456.353	496.161	530.764	577.39
765.339	268.123	304.775	367.886	421.572	448.672	497.204	528.719	578.226
766.067	273.134	303.454	368.952	420.857	454.544	498.269	528.929	577.501
766.795	275.199	302.398	369.95	420.623	453.374	498.848	529.282	576.9
767.522	276.641	301.539	370.872	421.125	457.144	499.128	529.804	577.426
768.249	277.199	301.611	371.713	421.76	460.245	499.327	530.315	578.41
768.977	277.088	301.82	372.404	422.323	461.034	499.717	531.046	579.141
769.705	276.723	302.604	372.967	422.094	461.88	500.139	531.521	579.897
770.432	275.907	303.723	373.391	421.465	463.031	501.116	531.911	580.733
771.16	275.043	305.178	373.585	420.91	464.253	501.826	532.393	581.572
771.886	274.289	306.831	373.633	420.511	465.015	503.174	532.736	582.052
772.613	273.774	308.773	373.606	420.526	465.295	502.074	533.078	582.181
773.34	273.431	310.713	373.26	421.016	463.796	500.75	532.854	582.086
774.067	273.364	312.313	372.809	421.885	461.56	499.673	532.388	581.703
774.794	273.693	313.73	372.311	423.03	463.177	498.496	532.117	581.374
775.52	274.022	314.841	371.849	424.502	462.703	497.046	532.145	581.156
776.247	274.431	315.469	371.454	426.534	462.161	495.864	532.649	581.191
776.974	275.084	315.69	371.152	428.609	461.753	495.312	533.588	581.732
777.7	275.963	315.576	371.303	430.592	461.339	495.893	534.872	582.64
778.426	277.207	315.152	371.877	432.013	461.482	496.866	536.243	583.633
779.152	278.911	314.523	372.417	433.151	461.677	498.682	537.588	584.663
779.879	279.726	313.422	372.971	434.027	462.105	501.398	538.294	585.686
780.604	279.659	312.185	373.501	434.516	462.813	504.366	538.615	586.534
781.33	279.359	310.903	374.107	434.771	464.436	507.289	538.861	587.331
782.056	278.822	310.194	374.668	434.674	465.356	508.504	538.943	588.092
782.781	278.065	309.884	374.979	434.189	459.984	508.281	539.25	588.589
783.507	276.974	310.017	375.281	433.033	447.859	508.231	539.216	589.385
784.233	275.701	310.401	375.296	430.733	452.104	505.639	538.672	588.026
784.958	275.012	311.301	375.21	429.191	453.833	504.579	538.172	586.096
785.683	274.798	312.846	375.201	427.812	453.915	503.658	537.818	584.625
786.408	274.806	315.023	375.216	426.651	460.742	504.217	537.683	583.579
787.133	274.944	316.359	375.277	425.889	462.003	503.301	537.775	582.892
787.859	274.451	316.544	375.339	425.713	461.338	503.696	537.674	582.267
788.583	273.851	316.12	375.497	426.772	459.978	503.165	537.23	581.924
789.308	273.385	315.198	375.892	426.285	460.268	502.472	536.955	582.013
790.033	273.472	313.926	375.992	425.823	464.207	501.769	536.651	582.096
790.758	274.356	312.878	376.047	440.032	464.692	501.18	536.143	583.919
791.482	275.687	311.731	376.222	414.856	464.451	500.696	535.496	585.18
792.206	277.343	312.437	376.68	437.355	464.528	500.243	534.965	586.458
792.93	278.622	316.962	377.123	436.158	465.277	499.904	534.571	587.273
793.655	279.619	319.905	377.557	431.236	466.041	499.639	534.242	587.889
794.379	279.998	319.126	377.906	426.247	466.299	499.36	534.044	588.421
795.103	280.274	313.903	377.97	426.527	465.679	499.159	533.991	589.011
795.827	280.167	310.956	377.739	429.491	464.755	499.113	533.998	589.717
796.55	279.559	309.991	377.366	428.96	463.789	499.012	533.915	590.259
797.274	279.063	309.357	376.696	430.349	462.746	498.674	533.323	590.077
797.998	278.764	309.255	376.058	429.624	461.564	498.283	532.452	589.5
798.722	279.219	309.535	375.196	429.516	460.625	497.881	531.753	588.604
799.445	279.054	309.923	374.085	429.327	459.892	497.442	531.218	587.774
800.169	277.948	310.425	372.763	429.057	459.579	497.692	530.823	586.923
800.891	276.887	310.915	371.246	428.284	458.949	497.858	530.659	586.542
801.614	275.498	311.411	369.793	427.515	458.204	498.149	530.796	586.531
802.338	274.105	311.841	368.23	426.787	457.514	498.081	530.585	586.308
803.061	272.746	311.776	366.788	426.209	456.928	498.038	529.69	585.699
803.783	271.668	310.958	365.82	425.675	456.828	497.715	528.712	585.349
804.506	270.647	310.225	365.162	425.29	457.251	497.347	527.618	584.731
805.229	269.775	309.656	365.142	425	457.604	497.207	526.682	584.446
805.951	268.985	309.179	365.372	424.686	457.321	497.195	525.984	583.564
806.673	268.314	308.835	365.435	424.353	456.089	497.16	525.622	582.58
807.396	267.797	308.675	365.498	424.101	453.715	497.231	525.414	581.401
808.118	267.494	308.611	365.451	423.956	451.524	497.013	524.588	580.352
808.84	267.506	308.278	365.746	423.8	450.499	497.669	524.945	579.046
809.562	267.502	307.672	366.142	423.673	450.789	497.899	525.723	577.591
810.285	267.184	307.476	366.301	423.558	450.65	497.85	525.822	575.876
811.006	267.296	307.706	366.187	424.075	450.003	497.118	524.569	574.225
811.728	267.569	307.78	366.018	422.703	449.557	495.717	523.324	572.269
812.449	267.999	307.772	365.999	420.451	449.239	493.837	522.228	570.529
813.171	268.356	307.722	365.727	417.613	449.02	491.781	521.426	569.481
813.893	268.27	307.962	365.285	414.707	448.896	489.472	521.095	567.994
814.614	267.767	308.103	364.658	411.636	448.205	486.891	520.716	566.884
815.336	267.167	308.03	364.23	408.852	445.612	484.866	519.91	566.155
816.057	266.43	307.475	363.623	406.667	444.05	483.466	518.954	565.837
816.778	265.637	306.646	362.648	404.985	443.941	481.886	517.78	565.931
817.498	264.659	305.618	361.844	404.236	443.155	480.35	516.697	566.508
818.219	263.238	304.693	361.67	404.796	443.236	478.984	516.011	566.851
818.941	261.523	303.643	361.546	405.005	442.872	479.047	515.615	566.781
819.661	260.077	302.528	361.225	405.038	442.381	479.595	515.553	566.489
820.382	258.765	301.47	360.398	404.906	441.824	479.514	515.473	565.543
821.102	257.737	300.247	359.629	404.951	441.272	479.588	515.48	563.969
821.823	257.322	298.834	358.841	405.023	441.054	479.653	515.524	562.368
822.543	256.934	297.908	357.8	405.151	441.001	479.777	515.424	560.207
823.263	256.713	297.299	356.98	405.093	441.08	479.932	515.221	558.474
823.983	256.675	296.56	356.035	405.693	440.949	479.979	514.828	557.06
824.703	256.851	295.695	355.167	405.889	440.435	480.063	514.373	556.711
825.423	257.262	294.867	354.484	405.217	439.603	480.034	513.812	556.902
826.143	257.44	294.037	353.99	404.237	438.776	479.39	513.07	557.29
826.863	257.131	293.206	353.561	403.178	437.893	478.792	512.239	557.802
827.583	256.769	292.335	352.839	402.299	436.711	478.744	511.149	558.202
828.302	256.492	291.321	352.405	401.633	435.336	478.665	508.963	558.949
829.022	256.334	290.361	352.46	401.102	434.241	478.492	506.768	558.657
829.741	256.314	289.312	353.325	400.663	433.294	478.439	504.933	558.024
830.46	256.712	288.416	354.341	400.353	432.658	478.518	503.485	557.195
831.179	257.082	287.551	355.369	400.187	432.4	478.632	502.63	556.262
831.898	256.067	287.263	356.443	400.265	432.484	479.005	502.207	555.312
832.617	255.045	286.782	357.364	400.687	432.67	479.415	502.22	554.313
833.336	254.127	286.144	358.015	401.308	432.979	479.762	502.688	553.203
834.055	253.687	285.48	358.447	401.854	433.473	479.45	503.514	552.144
834.774	253.636	284.7	358.948	402.241	434.076	478.747	504.887	551.243
835.492	253.362	284.354	359.353	402.356	434.61	477.257	506.44	550.588
836.21	252.702	284.758	359.191	402.194	434.939	475.71	507.869	550.629
836.929	252.076	285.798	358.157	402.006	435.367	474.151	508.08	550.975
837.647	251.516	287.298	357.06	401.775	435.797	472.614	508.094	551.354
838.366	251.254	288.511	356.055	401.486	436.179	471.362	507.931	552.152
839.014	251.085	289.017	355.206	401.187	436.16	471.01	507.655	553.156
839.736	251.077	289.497	354.187	400.811	436.161	470.052	507.182	554.361
840.458	251.104	288.78	353.664	400.264	436.049	469.602	506.563	555.351
841.18	251.232	288.062	353.006	399.583	435.798	470.35	506.057	556.244
841.902	251.363	286.978	353.171	398.785	435.411	471.086	505.963	555.913
842.624	251.564	285.889	353.754	397.989	434.866	472.076	505.352	557.002
843.346	251.746	284.85	354.486	397.289	434.284	472.589	504.788	556.947
844.067	251.897	284.087	354.584	396.655	433.591	472.732	504.36	556.319
844.789	251.843	283.534	354.386	396.46	432.522	472.969	504.137	555.231
845.51	251.832	283.251	354.421	396.716	431.286	472.997	504.539	555.617
846.232	251.819	283.228	355.106	397.557	431.225	472.756	504.904	556.138
846.953	251.547	283.239	355.31	398.654	431.47	472.733	505.649	556.633
847.674	250.092	283.322	354.806	399.589	430.874	473.074	506.265	556.865
848.396	248.52	283.575	354.227	400.115	431.728	472.971	506	556.939
849.116	246.223	283.807	353.561	400.533	431.315	472.502	505.851	556.902
849.837	243.884	284.38	353.043	400.775	430.982	471.973	505.683	556.654
850.558	241.887	285.126	352.357	400.824	432.358	471.568	505.745	556.343
851.279	240.254	286.314	351.61	400.727	432.116	470.844	505.206	555.604
851.999	239.563	287.59	350.55	400.873	431.785	470.125	503.681	554.642
852.72	239.871	288.9	349.796	401.095	431.122	469.443	502.487	552.301
853.44	241.268	289.698	349.364	401.265	430.473	468.792	501.587	549.441
854.16	243.429	289.672	349.03	401.253	428.673	468.175	500.814	547.665
854.881	244.103	287.336	349.101	400.249	427.777	467.651	500.249	546.827
855.6	244.001	286.752	348.996	399.564	427.195	467.168	499.96	548.048
856.321	244.771	286.23	349.838	399.715	426.907	466.767	499.852	552.539
857.04	245.722	285.698	350.634	399.928	427.217	466.353	499.902	554.089
857.761	246.758	285.256	351.84	400.204	427.925	466.105	500.072	553.742
858.48	247.642	284.683	355.289	400.399	428.716	466.006	500.533	553.31
859.199	248.313	284.169	356.458	400.417	428.671	465.848	501.018	552.736
859.919	248.737	283.523	355.952	400.381	428.543	465.753	501.495	552.067
860.639	247.688	282.956	355.215	399.966	428.449	465.678	501.93	551.211
861.359	245.84	282.29	350.797	399.402	428.057	465.636	502.38	550.244
862.078	244.11	281.679	348.619	398.699	428.018	465.614	501.973	549.2
862.796	242.679	280.311	346.687	397.947	428.009	465.643	501.377	548.131
863.516	241.663	279.28	346.2	397.11	427.984	465.369	500.722	546.81
864.235	241.147	278.304	345.936	396.2	427.733	463.603	499.988	545.473
864.953	240.754	277.325	347.435	395.24	426.954	461.991	499.283	544.205
865.673	240.568	276.973	347.348	394.183	425.224	460.39	498.591	542.972
866.391	240.485	276.676	347.569	393.144	422.872	458.999	497.884	542.769
867.109	240.616	276.416	347.894	392.026	420.342	457.733	497.472	543.306
867.828	240.716	275.902	348.157	391.104	419.119	456.934	496.963	543.843
868.547	241.351	275.038	348.364	390.13	418.811	456.369	496.423	544.322
869.265	242.092	274.238	348.552	389.173	418.914	456.341	495.944	544.484
869.983	242.873	273.679	349.026	388.187	419.295	456.696	495.47	544.523
870.701	243.617	273.327	349.246	387.075	419.683	457.147	495.019	544.164
871.419	244.521	273.031	349.499	385.957	420.488	457.949	494.549	543.609
872.137	245.072	271.825	349.427	385.652	421.329	458.615	493.634	542.449
872.855	245.377	270.934	349.762	386.026	422.133	459.625	493.093	541.284
873.572	242.451	270.394	349.8	388.464	422.651	459.361	493.964	540.111
874.29	239.204	270.079	349.687	389.111	421.037	458.929	493.141	539.011
875.008	237.817	270.015	349.095	389.673	418.896	458.433	491.844	538.029
875.725	236.991	270.258	348.581	389.933	416.731	457.947	489.657	537.626
876.443	235.974	270.887	348.293	389.986	415.393	457.384	487.916	537.432
877.16	235.042	271.622	347.516	389.752	414.984	456.883	487.027	537.513
877.877	234.299	272.358	346.833	388.968	416.14	456.397	487.49	537.981
878.594	233.625	273.054	345.37	388.262	417.262	455.913	489.538	538.48
879.312	233.035	273.435	343.944	387.663	417.09	455.52	492.533	539.94
880.028	232.632	273.922	342.47	387.872	416.937	455.049	493.474	541.427
880.745	232.564	274.13	341.024	388.448	417.036	454.642	493.563	542.926
881.462	232.599	274.275	339.771	389.05	416.975	454.195	493.64	544.265
882.178	233.057	273.813	338.881	389.649	417.064	453.709	493.576	544.657
882.895	233.623	272.479	339.095	390.32	417.277	453.405	493.279	545.061
883.611	234.484	271.331	339.672	390.848	417.985	452.362	492.908	545.276
884.327	235.539	271.382	340.639	391.258	419.252	452.921	492.522	545.177
885.043	236.512	271.228	341.374	391.392	420.175	453.11	491.992	545.175
885.759	236.271	272.844	341.915	391.246	420.426	451.83	491.488	544.333
886.475	235.178	273.959	343.208	391.007	420.708	450.766	491.154	543.427
887.191	234.197	273.798	345.032	390.594	422.507	449.921	490.944	542.505
887.907	233.946	273.654	346.353	390.187	423.029	449.966	491.201	541.561
888.623	233.862	273.677	347.871	389.697	422.822	450.18	491.641	540.708
889.339	234.102	273.845	348.961	389.235	421.83	450.642	492.12	540.08
890.054	234.557	274.003	349.995	388.774	420.064	451.004	492.306	539.856
890.77	235.321	274.312	350.692	388.619	417.831	450.723	494.486	539.666
891.485	236.103	274.383	350.971	388.342	414.715	450.101	496.397	539.533
892.2	236.918	274.204	351.147	388.191	413.016	449.813	497.842	539.453
892.916	237.723	273.868	350.784	387.912	412.035	451.009	499	539.809
893.631	238.124	272.962	349.812	388.073	411.409	460.06	499.6	540.295
894.346	238.358	272.283	348.552	388.301	411.003	459.47	499.842	540.968
895.061	238.352	271.746	347.406	388.666	409.534	459.505	499.719	541.662
895.776	238.082	271.53	346.44	389.012	410.141	459.416	499.207	542.458
896.49	237.553	271.314	345.766	389.383	411.288	459.297	498.346	543.3
897.205	236.937	271.1	345.422	389.72	412.883	458.982	497.167	544.068
897.92	234.636	270.863	344.976	390.048	414.424	458.704	495.692	543.918
898.634	232.286	270.531	344.897	389.939	416.587	458.324	493.861	543.884
899.348	230.902	270.228	344.678	389.886	418.557	458.048	491.975	543.918
900.062	229.716	269.958	344.982	389.811	420.164	457.671	490.13	544.061
900.777	228.237	269.861	345.347	389.654	421.441	457.373	489.068	544.434
901.491	226.668	269.704	346.3	389.492	421.862	457.175	488.238	544.664
902.205	225.647	269.577	346.348	389.298	421.772	455.747	487.768	544.982
902.919	225.594	269.485	345.871	388.987	421.252	454.833	487.594	545.324
903.632	226.67	269.347	345.511	388.844	419.754	454.82	487.608	545.749
904.346	228.654	269.172	345.311	388.716	417.732	454.16	487.691	546.334
905.06	230.531	268.927	345.425	388.604	415.629	453.529	487.78	547.071
905.773	231.184	268.443	345.756	388.496	414.276	453.091	487.063	546.841
906.487	232.043	267.807	345.875	388.194	413.275	453.248	486.348	546.215
907.199	233.124	266.061	345.967	387.138	413.885	453.726	485.829	546.102
907.913	234.393	264.268	346.488	385.951	414.775	454.38	486.129	545.848
908.626	235.747	263.454	346.864	384.643	414.93	455.224	486.679	546.03
909.339	237.425	263.394	346.667	382.995	414.348	456.245	487.379	546.221
910.052	239.497	264.171	347.577	383.088	416.382	457.504	488.037	546.488
910.765	240.371	265.637	348.128	386.743	417.575	458.714	488.523	546.757
911.478	240.765	267.49	348.045	388.138	418.311	460.517	489.062	546.975
912.191	241.162	269.669	347.915	389.528	418.677	462.331	489.84	546.214
912.903	241.463	271.456	347.773	390.782	418.937	464.124	490.728	545.014
913.615	241.399	272.789	347.645	392.884	419.167	465.173	492.707	544.163
914.328	238.741	274.006	347.702	392.317	419.359	465.192	494.032	543.984
915.04	235.807	275.882	347.302	388.816	419.498	465.523	493.845	544.079
915.752	233.993	277.295	346.929	386.777	419.668	465.823	494.213	544.387
916.465	232.875	276.383	345.779	385.549	419.623	466.064	494.735	545.115
917.176	232.375	275.909	346.202	385.386	419.589	465.301	495.319	545.93
917.888	237.485	276.19	347.041	385.983	419.444	464.281	496.066	545.395
918.6	239.115	275.63	348.241	387.353	419.59	463.076	496.841	544.849
919.312	239.734	274.669	349.776	389.131	420.169	461.876	498.045	544.311
920.024	237.353	273.809	350.95	392.643	421.183	460.451	497.907	543.816
920.735	238.15	273.616	353.358	394.061	422.024	459.058	497.057	543.491
921.446	239.021	274.386	354.731	392.405	422.9	457.753	496.335	543.921
922.157	239.885	275.52	355.762	391.845	423.602	456.604	495.425	543.908
922.869	240.606	275.625	355.778	391.34	423.405	455.808	494.302	543.46
923.579	241.227	275.047	354.921	390.901	422.62	455.492	493.032	543.181
924.291	240.587	274.815	354.68	390.499	422.022	455.517	491.37	542.865
925.001	239.605	275.059	353.325	390.154	421.457	455.953	489.972	542.708
925.713	238.556	275.757	351.53	389.869	421.07	456.697	489.486	542.17
926.424	237.747	276.962	349.772	390.227	420.77	457.654	489.589	541.529
927.134	237.126	278.261	347.4	390.842	420.882	458.704	490.22	540.802
927.845	236.755	279.662	346.437	391.604	421.468	459.743	491.752	540.244
928.555	236.844	280.713	345.45	392.325	422.773	460.511	493.563	539.763
929.265	237.38	281.746	345.019	392.811	423.64	460.548	494.821	539.466
929.976	238.189	282.521	344.97	393.092	424.041	460.407	490.714	539.206
930.686	239.274	283.19	345.555	393.163	423.631	460.013	489.994	538.954
931.396	240.667	283.645	346.522	393.091	423.62	459.463	490.603	538.758
932.106	241.541	283.839	347.748	392.812	423.45	458.844	492.352	538.619
932.816	241.356	283.695	349.21	392.355	422.968	458.25	494.497	538.433
933.526	241.195	283.086	349.919	391.718	422.83	457.698	497.135	538.367
934.236	241.053	282.212	350.513	390.993	422.797	457.16	499.351	538.373
934.945	241.451	280.732	351.346	389.54	422.496	456.353	498.942	538.533
935.655	241.492	278.889	352.071	388.021	422.138	455.556	498.788	538.735
936.365	241.6	276.209	353.057	386.447	421.865	454.764	498.177	539.062
937.074	238.247	274.135	353.479	384.875	421.575	454.029	497.482	539.445
937.783	237.163	272.83	353.49	383.819	417.072	453.424	496.539	539.959
938.492	239.405	272.147	353.994	383.013	419.832	452.953	496.037	540.513
939.201	240.3	271.933	353.471	382.621	420.297	452.527	495.639	541.144
939.91	240.017	272.316	352.416	382.522	419.457	452.727	495.447	541.89
940.619	239.854	273.14	351.439	382.917	418.681	453.45	495.225	542.895
941.328	240.034	274.01	350.278	383.637	417.901	454.08	494.149	543.896
942.036	240.348	273.88	349.586	384.867	417.364	454.669	492.805	544.916
942.746	240.754	273.725	348.905	386.42	416.809	455.25	491.846	545.786
943.454	241.394	273.834	348.814	387.004	416.18	455.668	491.394	545.685
944.162	241.678	274.408	348.59	386.942	415.616	456.009	491.001	545.255
944.87	240.58	275.151	348.072	386.748	415.039	456.274	490.61	544.501
945.579	239.808	276.132	347.865	386.457	414.211	456.41	490.173	543.642
946.287	238.872	277.001	347.344	386.12	413.447	456.477	489.87	542.798
946.995	237.849	277.762	346.331	385.908	412.748	455.712	488.81	541.799
947.703	236.775	278.183	345.19	385.788	412.439	454.337	487.948	540.791
948.411	235.883	278.468	344.402	385.58	412.322	453.08	487.654	539.316
949.119	235.236	278.42	343.684	385.372	412.936	452.514	487.138	537.672
949.826	237.52	278.028	343.169	385.221	413.091	451.988	486.614	535.884
950.534	237.892	277.35	342.995	385.083	413.345	451.436	485.852	534.575
951.241	236.467	276.479	342.424	385.008	413.173	450.462	484.541	533.39
951.949	235.008	275.49	342.155	385.109	413.211	449.298	483.325	532.144
952.656	233.638	274.087	341.678	385.191	413.358	447.879	482.344	531.258
953.364	232.487	272.699	341.377	385.361	413.417	446.525	482.157	530.861
954.071	231.59	271.543	341.248	385.66	413.504	445.138	482.108	531.135
954.778	231.181	271.255	341.4	386.144	414.134	444.131	482.182	532.584
955.484	231.548	270.915	342.077	386.152	415.063	443.172	482.246	534.127
956.191	232.422	271.035	342.983	386.041	415.63	442.504	482.329	534.992
956.899	233.532	271.323	344.018	385.311	414.917	441.531	482.343	535.854
957.605	234.959	271.69	344.499	384.444	414.051	441.385	482.072	536.608
958.312	236.639	272.155	344.533	383.69	413.005	441.479	481.69	537.298
959.018	237.764	272.623	344.3	383.206	412.072	441.518	481.401	537.121
959.724	238.363	273.117	343.567	382.888	411.253	440.966	481.303	536.92
960.431	239.366	273.554	342.972	382.518	410.635	440.739	481.599	536.066
961.137	241.123	274.088	342.607	382.21	409.917	440.581	482.054	535.01
961.843	241.2	274.707	342.108	381.85	409.211	440.878	482.077	533.967
962.549	240.279	275.437	341.366	381.527	408.447	441.55	482.133	533.144
963.255	238.925	276.193	341.016	381.165	407.466	442.722	481.97	532.693
963.961	237.286	276.912	340.59	380.68	405.915	443.808	481.961	532.2
964.667	235.812	277.563	339.672	380.186	405.219	444.117	482.362	531.685
965.372	234.451	278.145	338.687	379.561	405.041	445.246	482.715	531.228
966.078	233.462	278.382	338.928	378.923	405.732	446.578	483.223	530.741
966.783	233.041	277.836	339.338	378.062	406.429	447.265	483.414	530.312
967.489	233.226	274.661	338.831	377.023	406.404	446.512	483.694	529.882
968.194	234.071	273.412	338.468	375.976	406.584	445.835	484.309	529.56
968.899	234.908	272.994	338.254	374.922	407.059	445.211	484.999	529.274
969.604	233.054	273.174	338.476	373.933	407.761	444.707	485.836	529.165
970.309	231.318	273.71	338.493	373.024	408.549	444.145	486.155	528.959
971.014	229.592	274.183	339.354	372.191	409.356	443.963	486.536	528.945
971.718	228.254	274.743	339.216	371.897	409.306	443.2	486.696	528.738
972.423	227.844	275.458	339.911	372.06	408.874	442.408	486.861	528.513
973.128	228.56	276.711	340.337	372.283	408.232	441.648	486.903	528.439
973.833	229.877	278.363	342.166	372.875	409.675	441.123	486.706	528.496
974.537	232.112	278.725	343.061	373.644	409.359	440.902	486.408	528.839
975.242	235.22	278.877	345.491	374.729	407.314	440.976	486.615	529.534
975.946	238.751	278.886	346.725	376.062	405.981	436.159	488.332	531.52
976.649	242.084	279.427	349.667	377.408	406.391	431.151	490.017	533.66
977.354	245.685	280.159	354.6	372.751	412.86	431.051	491.355	535.785
978.058	248.885	280.702	347.057	374.184	424.346	436.958	495.32	537.511
978.762	247.768	279.675	338.084	374.256	417.602	436.77	489.082	538.396
979.466	246.474	276.525	346.209	370.443	418.904	449.66	484.346	538.974
980.169	245.219	275.215	347.906	372.193	419.614	442.76	481.955	539.153
980.873	244.292	273.941	347.988	387.246	417.635	446.595	481.416	538.757
981.576	243.408	272.935	347.622	390.073	415.998	447.606	482.565	538.19
982.28	242.831	272.077	347.644	386.38	414.627	446.924	485.696	537.89
982.984	241.809	271.828	347.34	386.712	413.539	445.275	487.639	538.142
983.686	239.767	271.867	348.124	383.971	412.636	443.131	489.493	537.718
984.39	237.796	272.024	348.125	388.701	412.042	442.032	489.934	537.075
985.093	236.111	272.433	347.926	386.345	411.571	441.44	490.064	536.785
985.795	234.749	273.016	347.695	384.766	411.407	441.919	489.941	536.574
986.498	233.724	273.416	347.353	383.155	411.581	443.901	489.958	535.928
987.201	233.425	274.263	346.722	381.605	411.967	445.879	490.234	535.441
987.904	233.323	274.566	346.136	380.592	412.478	448.413	490.375	535.663
988.606	233.68	273.811	345.116	379.778	413.16	450.42	490.539	536.284
989.309	234.344	273.681	344.603	379.083	413.923	452.347	490.628	537.298
990.011	235.351	274.053	343.957	378.522	414.725	453.617	490.62	538.52
990.714	236.487	274.396	342.991	378.091	415.534	454.144	490.278	539.768
991.416	237.263	274.554	342.358	377.745	416.266	454.842	489.774	540.484
992.118	238.059	273.925	342.451	377.483	418.241	455.755	489.206	540.816
992.82	238.466	273.178	341.861	377.307	418.736	455.668	488.749	540.503
993.523	238.105	273.833	341.508	377.146	417.658	455.52	488.264	540.087
994.224	237.654	274.503	341.017	377.112	416.549	455.517	488.075	539.631
994.926	238.321	275.001	340.141	377.072	415.574	455.522	488.145	539.309
995.627	239.119	275.27	339.734	377.12	414.766	454.194	488.193	538.892
996.329	239.975	275.507	340.152	377.21	414.199	452.42	488.293	538.684
997.03	240.846	275.699	340.37	377.383	414.04	450.833	488.376	538.588
997.732	239.697	275.876	339.49	377.62	414.341	449.515	488.499	538.567
998.433	237.632	276.093	338.824	377.933	415.066	448.653	486.76	538.75
999.134	235.749	276.432	338.145	378.285	415.888	448.828	485.359	539.016
999.835	234.742	277.144	337.943	378.717	416.843	449.381	484.742	539.616
1000.54	234.085	277.847	337.7	379.211	416.37	450.479	484.963	540.26
1001.24	233.92	278.348	337.566	379.759	414.948	451.603	486.309	541.084
1001.94	234.342	278.668	337.667	380.329	413.526	452.559	488.608	541.884
1002.64	235.32	278.434	338.369	380.959	412.027	453.529	488.502	542.752
1003.34	236.535	277.909	340.938	381.6	411.377	454.396	488.432	543.336
1004.04	238.106	277.323	343.902	382.285	411.135	455.262	488.446	543.48
1004.74	239.888	276.522	344.658	383.048	411.117	455.88	488.484	543.729
1005.44	239.223	275.033	344.659	384.154	410.883	457.442	488.642	543.986
1006.14	239.046	273.54	343.52	385.065	410.504	459.904	488.814	544.228
1006.84	239.161	273.099	343.279	385.823	410.429	460.109	489.148	544.668
1007.54	239.525	272.974	343.329	385.343	410.65	459.643	489.555	545.019
1008.24	240.239	273.327	343.401	384.224	411.152	459.406	490.5	545.202
1008.94	241.456	273.976	343.37	381.29	412.778	459.328	491.462	545.378
1009.64	242.784	274.897	343.681	378.232	414.492	459.388	492.353	545.381
1010.34	244.012	276.085	344.164	376.227	416.199	459.516	493.333	545.349
1011.04	244.51	277.444	344.686	374.708	417.849	459.689	494.251	545.462
1011.74	245.134	278.973	344.943	371.054	419.083	459.877	494.626	545.637
1012.44	245.314	280.682	345.327	378.541	420.053	460.057	494.129	545.998
1013.14	244.736	282.792	345.631	382.656	420.497	460.272	493.828	546.863
1013.84	244.31	284.002	345.801	382.173	420.838	460.46	492.97	547.197
1014.54	243.467	283.473	346.069	382.157	420.914	459.028	493.204	546.493
1015.24	242.392	283.104	345.891	382.902	420.931	456.77	493.666	545.725
1015.94	241.336	282.637	346.147	383.424	420.923	455.05	494.331	545.059
1016.64	240.511	282.181	346.816	383.979	420.835	453.061	494.385	544.499
1017.33	240.094	281.767	347.305	384.402	421.215	450.456	494.06	544.294
1018.03	240.524	280.533	347.434	384.818	421.708	448.805	493.789	543.757
1018.73	241.22	278.368	347.733	385.115	421.094	448.118	493.295	543.122
1019.43	240.818	278.067	348.2	385.386	420.583	448.907	491.793	541.766
1020.13	240.642	276.897	348.775	385.561	420.358	450.338	490.77	540.071
1020.83	241.174	277.336	348.859	385.71	420.534	451.89	490.298	538.51
1021.52	241.874	278.237	348.741	385.753	420.706	453.889	490.204	537.157
1022.22	243.394	278.779	348.009	385.784	420.989	455.704	490.405	536.447
1022.92	245.044	279.238	347.517	385.661	421.266	456.154	491.293	536.001
1023.62	245.941	279.723	346.792	385.525	421.537	456.674	492.657	536.162
1024.32	244.991	280.321	345.68	385.244	421.71	456.825	493.838	536.845
1025.01	243.221	280.909	344.454	384.881	420.79	456.783	493.492	537.966
1025.71	242.598	281.599	343.308	384.439	420.121	457.081	493.722	539.524
1026.41	242.014	282.108	342.424	383.987	419.681	457.086	494.277	541.399
1027.11	241.42	282.813	341.395	383.527	419.161	457.256	495.377	543.405
1027.81	240.708	283.631	341.184	383.122	418.788	457.564	496.42	544.393
1028.5	240.183	282.752	340.778	382.78	418.94	457.606	497.444	544.306
1029.2	239.697	281.431	340.641	382.71	419.099	457.836	498.429	544.308
1029.9	239.428	280.137	341.621	383.559	419.707	457.912	498.899	544.42
1030.59	239.926	279.455	342.518	384.287	420.635	458.217	499.093	544.673
1031.29	240.672	278.978	343.504	384.926	421.566	459.139	499.236	545.02
1031.99	241.641	279.033	346.583	385.657	422.817	460.868	499.421	545.47
1032.68	240.552	278.429	347.825	386.59	424.021	462.489	499.457	546.013
1033.38	239.103	280.348	349.276	387.553	425.159	464.314	499.554	546.664
1034.08	237.994	280.393	350.95	388.337	425.815	464.829	499.479	546.99
1034.78	237.509	280.55	352.202	388.982	426.266	465.181	499.144	544.655
1035.47	237.179	280.85	353.158	389.161	426.441	465.26	498.648	543.95
1036.17	237.372	280.958	353.552	389.193	426.373	464.779	498.716	543.539
1036.86	237.993	280.791	353.214	388.999	425.606	464.38	498.632	542.918
1037.56	238.884	280.324	352.038	388.308	424.124	464.367	498.79	542.527
1038.26	240.019	278.945	350.716	387.394	422.491	464.508	499.717	542.309
1038.95	241.372	277.557	348.105	386.375	420.691	463.635	500.137	543.639
1039.65	242.941	276.367	346.637	385.601	418.862	462.784	500.707	545.179
1040.34	244.566	275.676	345.396	384.894	417.835	462.553	501.209	546.499
1041.04	245.989	275.137	344.497	384.748	416.628	462.843	501.488	547.624
1041.73	247.818	274.97	343.908	384.565	415.611	463.305	501.547	548.325
1042.43	249.463	275.505	344.163	384.523	415.052	463.433	501.602	548.835
1043.13	248.331	276.265	344.482	384.58	414.819	462.992	501.608	548.792
1043.82	246.908	277.192	344.861	384.776	415.139	461.82	501.615	548.463
1044.52	245.379	278.289	344.791	385.018	416.279	460.477	501.52	547.928
1045.21	243.896	279.08	344.648	385.514	418.577	459.255	501.37	547.448
1045.91	242.696	279.788	345.482	386.076	421.13	458.072	501.164	547.051
1046.6	241.625	280.536	345.769	386.861	424.205	457.177	500.997	546.757
1047.3	240.822	281.441	346.817	387.857	427.031	456.505	500.974	546.94
1047.99	240.198	282.513	347.575	388.902	429.583	456.565	500.603	547.301
1048.69	239.964	283.943	348.625	389.159	431.78	459.935	499.918	547.784
1049.38	239.878	286.23	349.445	388.559	432.413	464.404	499.242	548.144
1050.08	240.156	287.76	350.359	388.397	433.088	470.079	498.686	548.502
1050.77	240.686	289.064	350.996	388.699	433.796	471.116	498.226	549.052
1051.46	241.527	290.406	351.387	389.057	433.805	471.817	497.898	549.757
1052.16	242.507	291.78	351.753	389.577	433.76	472.171	497.712	550.574
1052.85	243.739	292.766	351.69	390.196	433.508	472.672	498.269	551.478
1053.55	244.712	293.524	351.848	390.891	433.442	473.598	498.764	552.517
1054.24	245.266	294.144	352.963	391.758	432.87	474.794	499.539	553.66
1054.93	245.996	294.863	354.627	392.596	432.13	475.767	500.586	554.981
1055.63	246.908	295.881	355.926	393.384	431.622	477.06	501.934	556.369
1056.32	248.007	296.544	357.02	394.267	431.274	478.085	503.63	557.793
1057.02	249.267	296.746	357.786	395.037	431.307	478.821	505.623	558.992
1057.71	250.844	296.735	357.715	395.911	432.08	479.461	507.838	559.484
1058.4	252.895	296.671	358.279	396.623	433.566	479.309	510.535	559.737
1059.1	255.043	296.711	359.367	397.465	435.223	479.364	512.392	560.725
1059.79	256.492	296.861	360.765	398.346	437.232	479.571	514.233	561.749
1060.48	257.977	297.499	361.901	399.261	439.395	480.277	516.164	562.904
1061.18	259.526	298.114	363.775	400.327	441.71	481.013	517.774	563.92
1061.87	261.335	299.207	365.27	401.459	443.801	481.892	519.013	564.738
1062.56	263.576	300.396	366.83	402.652	445.793	482.87	519.522	565.163
1063.25	265.893	301.522	367.265	404.503	447.578	483.984	520.662	565.238
1063.95	268.068	302.54	367.698	405.977	449.81	485.281	521.747	565.154
1064.64	269.282	302.753	368.055	407.045	451.445	486.487	522.818	564.874
1065.33	268.707	302.368	368.084	406.548	452.182	487.653	523.74	564.446
1066.02	267.441	301.302	366.943	405.48	452.33	488.702	524.447	564.453
1066.72	265.942	299.955	365.524	403.926	451.684	489.189	524.973	564.681
1067.41	264.265	298.297	363.87	402.383	450.485	488.13	523.376	564.936
1068.1	262.537	296.753	363.029	400.941	447.898	485.954	520.659	564.885
1068.79	260.602	295.539	362.026	399.658	445.145	481.604	517.525	564.758
1069.49	259.04	294.265	360.717	398.016	442.316	479.133	514.559	564.54
1070.18	256.51	292.309	359.253	396.56	439.699	475.656	511.99	564.101
1070.87	253.878	290.368	357.466	395.293	437.292	473.73	510.415	563.65
1071.56	251.405	288.274	356.109	394.305	435.161	472.5	510.479	562.687
1072.25	249.217	286.524	355.261	393.267	433.22	472.598	511.353	561.691
1072.94	247.432	284.87	354.364	392.359	431.425	474.236	511.025	560.782
1073.64	246.002	283.692	353.283	391.698	429.872	474.294	510.585	560.016
1074.33	244.819	282.802	352.495	391.082	428.541	474.361	509.957	560.522
1075.02	242.505	282.01	351.906	390.752	427.492	473.505	509.382	560.662
1075.71	240.417	281.349	351.068	390.442	426.814	471.705	508.74	559.563
1076.4	238.739	280.823	350.859	389.871	426.277	469.694	508.094	557.975
1077.09	237.558	280.346	350.372	388.615	425.816	467.213	507.433	555.881
1077.78	237.242	279.879	349.478	386.69	425.446	465.114	506.862	553.539
1078.47	237.495	279.26	348.234	384.528	425.05	463.802	506.264	550.216
1079.16	238.299	278.407	346.494	382.142	423.711	467.289	505.594	547.174
1079.86	239.68	277.785	344.668	380.246	422.126	466.557	503.852	545.773
1080.55	241.678	277.274	343.731	379.092	420.386	465.818	501.503	544.75
1081.24	244.21	277.259	343.311	378.622	418.364	465.29	498.896	544.016
1081.93	245.966	277.51	343.087	378.443	416.746	464.727	496.528	543.266
1082.62	246.402	278.442	343.341	378.946	415.86	464.123	494.588	542.306
1083.31	246.949	279.333	343.446	378.664	415.203	463.65	492.907	541.609
1084	247.029	279.697	343.762	378.907	414.637	462.875	491.622	541.116
1084.69	246.654	279.584	344.21	378.472	414.177	462.358	490.626	540.981
1085.38	245.706	279.308	345.125	378.616	413.658	461.701	490.168	541.402
1086.07	244.663	278.295	346.322	378.883	413.171	461.246	490.123	541.892
1086.76	243.452	277.31	347.799	379.182	412.719	460.227	490.441	542.303
1087.45	242.21	277.65	349.076	379.555	412.374	459.113	491.067	542.562
1088.14	241.094	278.187	349.773	379.761	411.821	457.769	491.876	541.865
1088.82	239.943	278.839	350.305	379.989	411.294	456.688	492.693	540.795
1089.52	238.944	279.337	350.916	380.146	410.807	455.674	492.42	539.441
1090.2	238.095	280.006	351.032	380.324	410.316	455.029	492.304	538.59
1090.89	237.519	280.744	350.749	380.461	409.902	454.599	492.233	537.823
1091.58	237.093	281.471	349.345	380.607	409.576	454.184	491.771	537.092
1092.27	236.977	282.283	348.237	380.713	409.354	454.054	490.879	536.377
1092.96	237.167	282.597	347.5	380.825	409.214	453.902	490.227	535.626
1093.65	234.818	281.701	347.127	380.901	409.264	453.577	489.496	534.809
1094.34	229.169	281.707	346.814	380.961	409.346	453.932	489.056	533.939
1095.03	233.478	281.979	345.926	380.86	409.574	454.571	488.893	532.579
1095.71	238.514	282.508	345.596	380.871	409.89	454.304	489.26	531.252
1096.4	241.766	282.75	345.261	380.77	410.376	454.17	489.73	530.054
1097.09	241.967	282.937	345.173	380.784	411.136	453.806	489.095	529.701
1097.78	239.709	283.132	345.278	380.843	411.94	453.87	487.5	529.762
1098.47	238.993	283.381	345.615	380.869	413.155	453.968	486.36	530.329
1099.16	239.5	283.576	346.057	380.92	414.456	453.942	485.947	531.71
1099.84	241.55	283.835	346.281	380.932	415.686	453.66	485.642	533.134
1100.53	242.973	283.978	346.579	380.973	415.533	453.26	485.46	534.259
1101.22	244.167	283.881	346.598	380.996	414.803	452.832	484.685	534.94
1101.91	243.606	282.694	346.966	381.105	414.133	452.972	484.538	535.712
1102.6	243.028	281.052	346.509	381.139	413.701	453.249	484.668	536.775
1103.28	243.064	278.628	346.049	381.106	413.393	452.55	484.929	538.193
1103.97	243.212	276.348	345.048	380.985	413.252	452.156	485.188	539.575
1104.66	242.967	274.559	343.134	380.579	413.198	455.925	485.485	540.023
1105.35	242.403	273.201	342.031	380.185	413.669	456.949	485.907	540.456
1106.03	241.852	272.065	341.402	379.862	414.113	456.61	486.478	540.725
1106.72	241.193	271.319	341.066	379.527	414.613	456.148	487.143	541.599
1107.41	241.049	270.888	340.896	379.293	415.081	450.968	487.587	542.45
1108.09	241.009	270.869	341.311	379.173	415.43	443.75	487.011	543.191
1108.78	241.061	271.252	342.583	379.822	415.421	448.152	487.216	542.095
1109.47	242.904	272.02	343.494	379.908	415.113	443.513	487.576	539.79
1110.15	243.031	273.191	344.012	379.84	414.457	443.414	487.925	537.04
1110.84	245.428	274.741	344.762	378.647	413.349	441.379	488.291	533.842
1111.53	245.101	276.735	345.487	377.25	412.214	445.617	488.085	533.304
1112.21	244.773	279.087	345.123	375.862	411.07	451.141	487.241	534.43
1112.9	244.557	282.053	344.915	374.651	409.976	450.721	486.567	537.653
1113.59	244.405	282.606	344.889	373.835	409.94	452.483	485.807	538.19
1114.27	244.457	283.174	344.677	372.689	410.152	450.189	485.288	538.298
1114.96	244.489	283.268	344.515	371.621	410.637	449.029	484.805	537.402
1115.65	223.666	283.001	343.639	370.711	411.292	447.809	484.827	533.811
1116.33	244.731	282.669	342.64	370.081	410.377	447.216	484.93	532.435
1117.02	244.96	282.35	342.518	369.905	408.87	446.817	484.625	531.602
1117.7	241.233	282.098	342.667	370.67	407.909	447.371	483.641	529.721
1118.39	242.221	282.055	342.419	371.639	407.092	449.133	483.5	530.603
1119.07	245.612	282.144	342.233	372.669	406.324	450.799	483.79	529.275
1119.76	247.315	282.169	342.097	373.462	405.69	451.332	484.19	528.839
1120.44	247.817	282.427	341.964	374.044	405.112	450.526	485.11	528.359
1121.13	247.841	282.269	341.989	374.495	404.67	449.667	484.618	528.098
1121.81	245.752	282.048	342.316	374.531	404.335	448.286	484.158	528.111
1122.5	243.911	281.901	342.112	374.784	404.164	446.584	483.357	528.025
1123.19	242.178	281.333	341.45	373.111	403.967	445.861	482.53	527.86
1123.87	240.736	281.255	340.282	372.856	403.562	445.361	481.753	527.426
1124.55	239.632	281.603	339.312	372.682	403.515	444.042	481.058	526.73
1125.24	239.058	282.173	338.039	372.913	403.927	443.015	480.503	526.272
1125.92	239.324	282.797	337.011	373.103	405.385	442.124	480.391	526.268
1126.61	239.958	283.015	336.264	373.185	406.699	441.522	480.519	526.831
1127.29	240.693	283.194	335.81	373.149	407.817	441.171	480.966	527.858
1127.98	241.223	283.707	335.454	372.868	408.369	440.981	482.09	528.241
1128.66	241.773	285.424	335.196	372.487	408.351	440.966	482.983	528.293
1129.35	242.228	285.636	333.622	371.802	407.167	441.431	482.575	527.926
1130.03	242.453	285.183	333.761	370.783	405.621	441.936	482.234	527.875
1130.71	241.858	284.332	334.693	369.704	404.881	442.414	482.094	528.016
1131.4	241.175	282.683	335.479	368.414	403.139	442.604	482.367	528.548
1132.08	240.523	280.964	336.731	367.164	399.319	442.269	482.892	532.825
1132.77	240.012	279.911	337.966	365.907	397.856	441.794	483.303	534.925
1133.45	239.608	278.382	340.863	365.803	397.321	440.631	482.807	533.426
1134.13	239.451	277.013	341.092	366.441	396.294	438.683	482.515	531.601
1134.82	239.631	276.662	340.921	367.129	395.114	436.738	482.153	529.667
1135.5	240.58	276.922	340.229	367.866	394.132	434.849	481.875	527.762
1136.18	241.758	277.356	338.93	368.408	393.456	433.582	481.611	522.129
1136.87	243.322	278.041	336.946	369.07	393.168	432.744	481.196	521.233
1137.55	243.467	278.763	335.463	369.044	393.204	432.46	480.932	521.54
1138.23	243.951	279.65	334.488	368.85	393.803	432.258	480.646	525.462
1138.92	244.604	280.46	333.885	368.478	395.185	432.31	480.474	526.63
1139.6	245.173	281.101	333.612	368.026	396.815	432.443	479.783	527.807
1140.28	245.707	281.084	335.686	367.56	398.687	432.556	478.904	528.679
1140.96	246.118	280.837	335.887	367.199	400.182	432.453	478.419	527.434
1141.65	246.492	280.613	336.487	366.824	401.14	432.877	477.329	527.864
1142.33	246.72	280.973	337.226	366.495	402.01	433.426	476.333	528.018
1143.01	246.927	281.119	337.885	366.34	402.674	434.143	475.384	528.634
1143.69	247.052	281.466	338.293	366.066	403.281	434.937	474.678	529.211
1144.38	247.061	282.058	338.828	365.908	403.235	435.856	474.147	529.76
1145.06	246.863	283.682	339.944	365.769	403.072	436.723	474.288	530.188
1145.74	246.623	285.188	340.866	365.73	403.071	437.507	474.516	530.415
1146.42	246.189	286.482	340.895	365.767	403.439	438.224	474.918	530.609
1147.1	245.672	287.276	339.526	366.284	403.775	438.896	475.716	530.587
1147.79	245.083	287.865	338.449	367.545	402.61	439.602	475.356	530.44
1148.47	244.448	288.188	336.687	368.01	403.608	440.596	475.514	530.28
1149.15	243.697	287.369	334.911	367.947	403.274	441.181	475.894	529.999
1149.83	242.894	286.953	333.656	367.9	402.617	441.064	476.336	529.69
1150.51	242	286.587	333.28	367.821	401.807	442.409	476.709	529.279
1151.19	241.054	286.242	333.873	367.711	401.321	443.849	476.681	528.884
1151.87	240.1	285.443	334.873	368.232	401.429	443.95	476.099	528.402
1152.56	239.208	284.064	335.823	368.864	401.728	443.802	474.887	527.876
1153.24	238.337	282.668	337.036	369.456	402.312	443.46	473.487	527.307
1153.92	237.966	281.353	339.526	370.112	403.064	442.703	473.064	526.794
1154.6	239.045	281.536	341.324	370.56	403.936	441.865	473.034	526.356
1155.28	240.247	281.83	342.96	370.636	404.735	441.024	473.248	526.035
1155.96	241.694	282.371	344.605	370.62	397.33	440.185	473.614	525.753
1156.64	243.246	282.794	345.457	370.533	396.424	439.528	474.125	525.946
1157.32	244.646	283.534	346.295	370.184	397.51	439.229	474.752	526.762
1158	245.071	284.425	345.802	369.673	397.898	439.016	475.345	527.037
1158.68	245.168	285.919	345.108	369.355	409.671	439.225	476.275	526.618
1159.36	244.7	287.37	345.099	369.019	403.948	439.772	477.368	526.129
1160.04	242.044	288.758	345.052	368.77	409.461	440.491	477.654	525.594
1160.72	241.272	289.758	344.814	368.26	412.705	441.231	477.283	524.832
1161.4	241.366	289.841	344.636	367.633	412.196	442.052	476.66	524.156
1162.08	242.054	289.622	344.411	366.862	410.914	442.9	476.346	523.672
1162.76	243.044	289.33	344.545	365.351	407.451	443.732	476.466	523.284
1163.44	244.456	289.014	344.657	365.118	403.983	444.398	476.772	523.177
1164.12	246.084	288.52	345.287	365.465	404.081	443.881	477.085	523.431
1164.8	247.935	287.859	346.279	366.786	404.049	443.381	477.511	523.787
1165.48	249.785	286.767	347.192	369.055	404.388	442.89	477.773	524.395
1166.16	251.64	285.53	347.341	372.259	404.767	443.269	478.079	525.178
1166.84	252.544	284.43	347.28	372.98	405.118	443.611	478.288	526.172
1167.52	251.947	284.47	347.215	372.139	404.462	443.025	477.955	527.184
1168.2	251.279	285.219	346.447	371.329	403.963	442.79	477.338	528.398
1168.88	250.527	286.085	345.274	371.369	403.429	442.349	478.147	529.592
1169.56	249.992	285.625	344.102	365.651	400.946	442.113	479.217	531.413
1170.23	249.904	284.98	342.288	364.152	398.745	442.299	480.253	533.186
1170.91	251.258	284.896	341.29	363.545	397.25	442.411	481.16	534.894
1171.59	251.883	285.278	340.049	364.428	397.08	442.588	482.336	535.593
1172.27	251.975	285.358	338.712	365.328	399.205	442.712	481.996	535.75
1172.95	251.805	285.282	337.708	372.491	399.384	442.767	481.415	535.606
1173.63	251.364	285.239	337.086	374.186	399.782	442.783	481.018	535.102
1174.31	250.777	284.881	336.71	374.71	400.393	443.216	480.879	534.338
1174.98	250.059	284.567	336.501	373.783	401.291	443.759	481.523	533.525
1175.66	249.371	284.324	336.637	372.078	402.093	444.45	482.542	532.671
1176.34	248.565	284.256	336.871	369.619	403.987	445.317	482.591	531.461
1177.02	247.802	284.271	337.487	372.653	405.964	446.358	481.846	530.194
1177.7	247.033	284.426	337.557	373.203	407.133	447.428	481.031	529.059
1178.38	246.291	284.747	337.79	373.488	406.945	448.438	480.108	528.128
1179.05	245.714	285.214	338.572	373.695	406.749	449.333	479.184	528.191
1179.73	245.179	285.854	339.79	373.94	406.527	450.235	478.314	528.753
1180.41	244.805	286.863	340.623	374.169	406.35	451.201	477.718	529.586
1181.09	244.613	288.09	341.442	374.382	406.035	452.497	477.388	530.336
1181.76	244.633	289.494	342.49	374.556	406.184	453.722	478.709	532.316
1182.44	244.602	291.046	343.731	374.749	406.655	454.833	480.31	532.795
1183.12	244.764	292.587	344.592	373.291	407.382	455.472	481.922	533.113
1183.79	245.781	294.305	345.102	371.157	406.791	454.366	483.05	533.491
1184.47	248.233	295.803	345.528	369.437	407.602	453.616	484.094	533.619
1185.15	250.02	296.203	346.043	368.923	408.449	453.401	485.024	533.838
1185.83	251.779	296.465	346.979	369.369	409.491	453.167	485.875	533.8
1186.5	253.324	296.623	348.244	370.877	410.725	453.227	486.129	533.748
1187.18	254.71	296.513	348.824	373.357	411.329	452.95	486.126	533.705
1187.86	255.62	296.394	348.891	375.696	412.001	452.202	486.156	533.662
1188.53	255.977	295.712	348.54	375.812	412.6	452.055	486.248	533.707
1189.21	256.054	295.274	348.394	375.941	413.199	451.825	486.373	534.009
1189.88	255.989	294.899	348.186	370.944	413.759	451.354	486.861	534.361
1190.56	255.68	294.673	347.838	374.738	414.224	451.534	487.328	534.859
1191.24	255.509	295.134	347.924	363.584	414.583	451.445	487.858	535.508
1191.91	255.419	295.611	347.68	376.52	414.845	451.417	488.388	536.153
1192.59	255.174	296.365	348.342	376.08	415.014	451.584	488.93	536.956
1193.27	254.901	297.25	349.043	376.996	414.796	451.933	489.652	537.331
1193.94	254.606	297.215	349.336	377.302	414.293	452.464	490.42	537.43
1194.62	253.832	297.909	349.596	377.628	413.782	453.255	491.395	537.522
1195.29	252.74	299.106	349.859	377.815	413.531	454.243	491.826	537.951
1195.97	251.84	298.194	350.409	377.881	414.183	454.47	491.788	538.344
1196.64	251.441	297.653	350.622	377.885	414.837	455.472	491.97	539.248
1197.32	252.503	297.28	351.015	377.528	415.598	456.781	492.079	540.173
1197.99	253.772	297.148	351.686	377.841	416.556	458.426	492.226	541.205
1198.67	254.66	297.187	352.42	377.351	417.545	459.952	492.702	542.322
1199.34	255.422	297.425	353.169	376.919	418.673	461.849	493.321	543.448
1200.02	256.176	297.838	354.588	377.021	419.843	463.356	494.003	544.616
1200.69	256.961	298.36	354.715	377.563	421.022	464.738	494.685	545.058
1201.37	257.887	298.878	354.393	378.565	420.643	465.997	495.788	544.754
1202.04	258.77	299.735	353.902	379.458	420.121	466.313	496.932	544.518
1202.72	260.111	300.654	352.808	380.629	419.695	466.355	498.058	544.224
1203.39	261.547	301.801	351.503	380.013	419.337	465.778	498.863	544.065
1204.07	263.05	302.416	350.639	379.125	419.142	464.72	498.864	544.086
1204.74	264.485	302.381	349.879	378.197	419.663	463.537	498.896	544.401
1205.42	265.897	302.537	349.202	377.231	420.692	462.199	498.851	545.354
1206.09	267.313	302.957	348.95	376.473	421.972	460.947	498.415	546.476
1206.76	268.319	303.627	348.544	375.811	421.017	460.381	498.011	547.777
1207.44	266.925	305.074	347.57	375.087	420.606	459.871	497.611	549.365
1208.11	258.185	306.579	348.014	374.268	420.737	459.615	497.425	551.452
1208.79	259.168	308.015	348.481	376.572	421.617	459.629	497.413	552.615
1209.46	261.991	309.332	353.139	378.58	423.683	459.896	497.484	553.292
1210.13	268.505	309.786	355.939	381.001	426.512	460.442	497.839	554.128
1210.81	273.899	309.48	358.448	383.448	428.841	461.428	498.442	555.193
1211.48	277.528	309.001	360.649	385.843	431.404	462.746	498.777	555.461
1212.15	278.678	308.227	357.529	388.022	433.041	464.504	499.314	555.552
1212.83	278.802	307.22	356.764	389.847	433.715	466.722	500.243	555.791
1213.5	270.662	305.84	352.098	391.496	433.775	469.214	501.388	556.156
1214.17	275.483	304.672	351.751	392.569	432.591	471.821	502.867	557.007
1214.85	275.902	304.749	353.351	393.541	431.296	474.371	504.545	557.808
1215.52	276.438	305.171	358.493	393.563	430.906	476.324	506.643	558.657
1216.19	276.812	306.189	356.659	394.592	431.305	477.989	507.512	559.215
1216.87	277.133	307.655	357.646	395.585	432.106	479.194	508.207	561.676
1217.54	277.349	308.715	357.663	396.388	433.174	479.81	508.122	566.196
1218.21	277.646	308.768	357.928	396.768	433.869	479.184	508.053	569.345
1218.88	277.982	309.084	357.801	396.899	433.969	479.094	508.008	571.049
1219.56	278.437	309.642	358.998	396.764	434.947	478.469	508.032	571.687
1220.23	279.011	310.404	359.118	396.793	436.293	479.228	508.2	572.273
1220.9	279.832	311.38	359.642	396.901	437.884	480.829	508.452	571.686
1221.57	281.136	312.421	359.46	397.306	439.391	480.83	509.446	569.28
1222.25	282.55	315.887	359.192	397.814	440.734	480.095	510.412	563.923
1222.92	283.458	315.209	359.352	397.92	442.061	479.328	511.725	562.416
1223.59	284.39	313.972	359.553	397.74	443.365	479.294	513.135	561.727
1224.26	286.152	312.489	359.866	397.478	444.591	480.527	514.4	562.63
1224.93	286.557	310.659	360.301	397.345	445.696	482.077	515.784	563.766
1225.6	286.752	308.372	360.9	397.411	446.763	483.842	517.975	565.29
1226.28	286.698	308.255	362.506	397.897	447.629	485.712	520.285	567.132
1226.95	286.536	308.663	363.473	398.844	445.568	487.514	522.468	569.091
1227.62	286.745	309.592	364.363	400.289	441.972	488.79	523.509	571.353
1228.29	287.048	311.657	365.369	402.353	438.513	489.818	524.034	573.762
1228.96	287.373	314.93	366.41	404.676	429.701	490.586	524.092	576.862
1229.63	287.901	321.928	367.192	406.627	431.282	491.209	523.924	578.749
1230.3	286.755	325.792	367.72	408.056	434.874	491.772	522.581	579.471
1230.97	285.39	328.654	367.86	409.161	442.544	492.259	521.135	579.284
1231.65	284.087	328.953	368.486	409.959	453.898	492.892	519.795	577.831
1232.32	282.917	327.714	369.108	410.781	454.465	493.593	519.56	576.364
1232.99	282.609	328.329	369.565	411.386	454.955	494.402	519.624	576.349
1233.66	282.805	328.876	369.157	411.953	455.138	495.119	520.09	576.274
1234.33	283.159	329.281	368.706	411.944	451.897	496.14	520.867	575.686
1235	283.716	329.602	368.542	411.755	450.336	497.14	521.232	574.961
1235.67	284.225	329.793	368.075	411.717	449.786	497.89	520.192	574.527
1236.34	285.433	329.812	367.651	412.031	449.686	497.674	520.098	574.269
1237.01	286.803	329.722	367.565	412.304	449.743	496.469	521.176	574.445
1237.68	288.289	329.684	367.951	412.665	452.383	495.138	523.336	575.253
1238.35	288.89	329.447	368.62	412.969	453.765	493.779	527.601	576.22
1239.02	288.869	329.011	369.213	413.388	454.488	493.185	532.636	577.143
1239.69	288.113	328.485	370.168	413.849	454.511	492.818	533.036	577.414
1240.36	284.334	327.464	371.056	414.625	455.733	492.452	532.607	578.009
1241.03	284.312	326.526	371.521	415.436	456.837	492.054	531.929	578.608
1241.7	284.486	325.698	372.74	416.194	457.93	491.924	531.204	579.505
1242.37	284.718	324.994	373.498	416.852	458.702	491.846	531.794	580.127
1243.04	285.197	324.745	374.693	417.438	459.242	492.12	531.305	580.673
1243.71	285.922	325.102	375.578	417.812	459.818	492.629	530.633	581.106
1244.38	286.854	325.745	376.725	417.754	459.946	494.376	530.326	581.621
1245.05	287.978	326.502	377.541	417.686	460.057	496.499	530.433	582.33
1245.72	289.279	328.216	378.062	417.731	460.188	498.703	530.793	583.472
1246.38	290.729	330.029	378.357	417.236	460.362	499.47	530.958	584.651
1247.05	292.257	331.259	378.326	416.752	460.759	498.55	531.547	585.994
1247.72	293.826	330.842	378.082	416.306	461.462	497.029	531.765	587.58
1248.39	295.449	330.572	378.001	416.046	462.334	497.388	532.176	589.802
1249.06	297.139	330.365	378.317	416.382	463.535	499.365	532.637	592.218
1249.73	297.803	330.245	378.2	416.789	463.208	502.93	533.319	594.232
1250.4	298.48	330.247	378.326	417.54	463.079	506.477	534.172	595.347
1251.07	299.143	330.221	378.419	418.59	463.885	510.063	535.178	595.862
1251.73	299.929	330.478	378.685	419.943	465.04	514.274	536.278	594.041
1252.4	300.789	330.858	378.903	421.478	466.544	515.243	537.464	590.629
1253.07	301.559	331.375	379.155	423.079	468.583	515.984	538.607	587.859
1253.74	302.214	332.042	379.155	424.733	471.241	513.699	540.649	586.565
1254.41	303.07	332.809	379.489	426.268	473.51	511.206	542.689	586.161
1255.07	303.859	333.708	379.296	427.34	474.853	509.884	544.712	587.735
1255.74	304.919	334.727	378.736	428.003	476.275	509.486	546.738	599.851
1256.41	301.919	335.809	379.416	428.473	477.912	510.522	548.655	603.06
1257.08	297.498	336.986	379.834	428.824	479.842	512.558	549.79	606.84
1257.74	296.26	338.268	380.678	430.194	481.867	515.809	550.724	611.103
1258.41	296.326	339.662	381.391	431.598	483.91	517.626	551.175	615.5
1259.08	298.006	341.093	382.839	432.983	486.114	518.684	550.373	619.535
1259.75	300.925	342.521	383.866	434.02	487.641	519.719	549.879	619.906
1260.41	304.142	343.933	385.547	435.31	488.585	520.803	550.006	618.982
1261.08	309.29	344.867	387.242	436.56	489.611	521.74	550.412	620.939
1261.75	310.118	345.884	389.572	437.861	490.467	522.769	550.058	622.665
1262.41	310.722	346.054	391.902	439.066	491.408	523.864	549.763	624.1
1263.08	311.619	346.355	393.349	440.233	492.306	524.954	550.547	623.873
1263.75	312.556	346.826	394.049	441.405	493.482	526.256	551.37	623.532
1264.41	313.457	347.421	394.136	442.464	494.474	527.507	552.525	623.447
1265.08	314.408	347.992	394.671	442.854	495.768	529.009	554.025	623.376
1265.75	315.098	348.659	394.534	442.965	497.27	530.572	556.063	623.599
1266.41	315.867	349.424	394.387	443.217	498.875	532.345	558.541	624.332
1267.08	315.728	350.288	394.219	443.407	500.436	534.366	561.339	625.63
1267.75	316.3	351.361	394.247	444.596	501.949	536.713	564.142	627.565
1268.41	317.292	352.515	394.302	445.989	503.429	538.559	565.637	629.491
1269.08	318.734	353.851	394.292	447.531	504.796	540.551	566.964	631.273
1269.75	320.231	355.209	394.89	449.144	506.116	543.447	568.176	633.139
1270.41	321.946	356.704	395.669	450.809	506.925	547.208	568.74	635.162
1271.08	322.835	358.609	396.393	452.535	507.837	548.935	569.306	637.207
1271.74	323.495	360.482	397.353	454.112	508.646	549.607	569.727	639.432
1272.41	324.922	362.272	398.697	455.681	509.014	550.89	570.197	641.187
1273.07	327.554	363.867	399.851	457.203	509.321	552.222	570.743	643.406
1273.74	330.204	365.04	401.897	458.738	509.648	553.872	571.608	645.512
1274.4	331.95	364.83	404.404	460.252	510.114	555.375	572.449	648.208
1275.07	333.322	364.349	406.519	461.721	510.729	556.587	573.444	650.181
1275.74	334.516	363.922	407.855	463.308	512.05	557.261	574.59	650.965
1276.4	335.311	364.378	408.038	464.805	513.337	558.009	575.89	651.044
1277.07	335.277	365.078	408.526	466.504	514.827	558.973	577.4	650.645
1277.73	335.167	365.878	409.114	468.07	516.572	560.178	578.925	650.214
1278.4	335.758	365.803	409.787	469.269	518.401	561.571	581.173	650.672
1279.06	336.683	365.485	410.708	470.291	520.251	563.221	583.556	651.795
1279.73	337.927	365.169	411.436	470.356	522.304	565.189	586.137	653.353
1280.39	339.333	365.195	411.832	470.578	523.793	567.963	588.626	657.955
1281.05	340.841	365.36	412.585	471.01	524.867	571.001	590.661	657.801
1281.72	342.06	366.238	413.235	471.617	525.903	573.845	592.648	657.392
1282.38	342.737	367.184	413.924	471.668	526.924	576.382	594.021	657.005
1283.05	343.425	368.387	415.3	471.508	527.955	577.848	595.146	656.726
1283.71	344.031	369.837	416.494	471.685	529.029	579.053	596.21	656.877
1284.38	344.485	371.571	417.855	472.089	530.378	580.009	597.211	657.696
1285.04	344.877	373.573	419.152	472.852	531.595	580.721	598.103	658.976
1285.7	345.099	375.639	420.13	473.985	532.939	580.995	598.921	660.429
1286.37	344.923	376.886	420.837	475.507	534.192	581.133	599.539	662.216
1287.03	344.382	375.725	421.702	477.447	535.675	581.284	599.936	665.141
1287.69	343.671	376.358	422.658	479.738	537.132	581.242	599.797	668.453
1288.36	343.079	377.33	422.643	482.36	538.536	581.76	599.468	671.2
1289.02	342.509	378.71	422.293	484.932	539.751	582.868	599.275	673.149
1289.69	342.376	380.075	421.563	485.731	540.727	584.042	599.204	674.788
1290.35	342.502	381.724	420.779	486.097	540.433	585.435	599.982	676.278
1291.01	343.674	383.276	420.502	486.209	539.916	587.012	600.747	677.631
1291.67	345.183	384.663	420.709	486.121	539.536	588.53	601.763	678.97
1292.34	346.711	385.803	421.166	485.441	539.37	590.764	602.962	680.386
1293	347.292	385.765	422.427	484.956	539.954	592.295	604.62	682.158
1293.66	347.417	385.801	423.471	484.766	541.175	593.29	606.37	683.773
1294.33	346.406	386.167	424.162	484.897	542.623	594.001	608.007	685.281
1294.99	345.219	386.244	425.261	485.462	544.602	594.837	608.955	686.118
1295.65	344.027	385.983	425.983	485.524	546.945	595.787	610.184	686.316
1296.31	343.706	385.519	426.706	486.803	549.389	595.443	611.585	686.464
1296.98	343.923	385.219	427.781	487.482	551.936	595.239	614.266	686.5
1297.64	344.683	385.655	428.884	488.06	554.091	595.027	616.089	686.358
1298.3	345.622	387.408	430.824	488.361	556.039	594.834	617.56	686.21
1298.96	346.838	388.131	431.72	488.672	557.504	594.707	617.919	685.914
1299.63	348.095	388.383	432.437	488.886	558.756	594.671	617.165	685.795
1300.29	349.54	389.554	433.344	488.968	559.229	594.767	616.295	685.602
1300.95	351.664	390.407	433.727	489.014	559.13	595.037	615.281	685.266
1301.61	354.282	390.878	433.612	488.991	558.736	595.178	614.265	684.651
1302.27	355.352	391.347	433.291	488.791	557.742	596.071	613.344	683.889
1302.94	354.338	391.741	432.419	488.981	556.612	597.225	612.549	683.108
1303.6	353.583	392.042	431.747	490.04	555.487	598.251	611.804	682.475
1304.26	353.011	392.534	431.283	491.311	554.558	599.137	611.248	681.967
1304.92	352.761	393.048	430.512	492.422	553.385	599.944	610.98	682.313
1305.58	352.973	393.451	429.574	493.042	552.864	599.807	611.13	682.546
1306.24	353.473	393.655	429.046	493.65	552.562	599.553	611.7	683.646
1306.9	354.245	393.543	427.624	494.086	552.399	598.662	612.467	684.79
1307.56	355.412	392.807	426.171	494.467	552.168	597.564	613.305	685.898
1308.23	356.676	392.144	425.028	493.064	552.08	596.417	612.815	686.922
1308.89	357.956	391.453	424.676	492.82	552.02	595.253	612.765	687.415
1309.55	357.728	390.973	424.517	493.08	551.934	594.074	613.147	687.454
1310.21	358.279	391.254	424.89	493.304	551.811	593.133	614.012	688.037
1310.87	356.933	391.386	425.091	493.233	551.092	592.513	614.028	688.022
1311.53	356.657	391.369	425.351	492.074	549.782	591.998	613.966	687.567
1312.19	357.388	390.869	425.791	490.8	548.53	591.632	613.63	686.915
1312.85	358.894	390.184	425.791	489.495	547.345	591.369	612.992	685.958
1313.51	360.144	389.359	425.872	488.282	546.273	591.196	612.206	684.807
1314.17	360.157	388.465	425.15	487.288	545.473	591.402	610.823	683.419
1314.83	360.113	387.665	423.996	486.357	544.546	591.792	609.107	681.54
1315.49	359.948	387.134	423.447	485.569	543.877	590.301	607.235	679.685
1316.15	359.602	387.253	422.418	484.904	543.376	589.617	604.9	677.935
1316.81	359.09	387.615	422.272	484.359	543.128	589.166	602.687	677.646
1317.47	358.409	388.774	422.244	483.903	542.441	588.887	600.869	677.504
1318.13	357.741	390.231	421.708	483.501	541.743	589.119	600.132	677.79
1318.79	357.098	391.813	421.263	483.108	540.604	589.995	599.993	678.882
1319.45	356.518	392.75	421.112	482.827	539.448	589.52	600.518	680.217
1320.11	356.098	393.252	420.782	482.134	538.785	589.194	601.795	681.526
1320.77	356.523	393.429	421.028	481.178	538.27	588.717	599.968	682.298
1321.43	357.106	393.501	421.118	479.993	538.109	588.142	600.056	682.176
1322.09	358.314	393.588	421.406	479.542	537.999	587.366	600.264	681.896
1322.75	359.593	393.662	421.073	479.713	537.809	586.298	600.63	681.52
1323.41	360.319	393.795	420.761	479.952	537.412	585.176	601.205	681.187
1324.06	360.272	393.836	420.376	480.225	537.057	583.863	602.05	680.804
1324.72	360.489	393.862	420.587	480.508	537.047	582.474	603.162	680.287
1325.38	360.968	393.811	420.8	480.349	536.468	581.324	604.576	678.979
1326.04	361.697	393.707	420.387	479.633	536.46	580.5	604.024	677.68
1326.7	362.737	393.535	419.569	478.903	536.574	580.265	603.753	676.573
1327.36	364.179	390.862	419.404	478.615	536.637	580.213	603.516	675.438
1328.02	365.594	389.796	419.938	478.497	536.693	580.103	603.353	674.638
1328.68	366.963	389.429	420.356	478.233	536.657	580.007	603.06	674.101
1329.33	368.11	390.977	420.415	477.956	536.246	579.737	602.921	673.864
1329.99	368.812	390.714	421.012	477.53	534.779	579.549	602.866	673.441
1330.65	369.028	391.619	421.86	477.035	533.326	579.413	602.844	672.378
1331.31	368.625	391.294	422.06	476.543	531.781	578.94	601.837	671.291
1331.97	368.021	389.572	422.634	476.001	530.368	579.012	600.684	670.198
1332.62	367.267	388.797	422.66	475.563	529.062	581.642	599.406	669.134
1333.28	366.324	388.243	422.646	475.033	528.519	585.247	598.022	668.226
1333.94	365.79	391.49	422.707	474.672	527.865	586.954	596.706	667.442
1334.6	365.49	392.532	422.714	474.248	527.982	587.829	595.418	666.574
1335.25	365.325	393.261	422.328	473.906	528.455	586.483	594.24	665.573
1335.91	364.995	394.692	421.905	473.519	529.001	584.199	593.166	664.957
1336.57	364.619	396.108	421.705	473.146	529.634	581.049	592.346	664.564
1337.23	364.15	397.52	421.922	472.673	530.316	578.064	591.745	664.427
1337.88	363.942	398.801	421.643	471.976	530.659	575.203	591.316	664.449
1338.54	363.759	399.76	420.646	471.316	526.27	573.12	591.003	664.447
1339.2	363.492	400.554	419.561	470.748	524.37	574.637	590.694	664.335
1339.86	362.986	399.634	417.695	470.398	523.613	577.685	590.49	664.494
1340.51	362.269	387.882	416.471	471.118	521.629	571.256	588.656	664.755
1341.17	361.618	395.468	415.215	472.079	522.242	570.63	587.654	665.024
1341.83	360.921	396.189	413.671	473.204	523.231	570.119	587.235	665.337
1342.48	360.25	395.784	412.735	474.519	528.511	569.724	587.299	665.663
1343.14	359.529	393.187	412.708	475.661	531.488	569.456	587.773	665.969
1343.8	358.46	390.93	412.965	476.238	531.401	569.294	588.747	665.279
1344.45	357.444	388.853	413.628	476.528	531.232	569.256	590.084	664.947
1345.11	356.534	387.509	414.613	475.673	531.121	569.412	591.795	665.1
1345.76	355.741	386.55	415.997	474.636	532.36	569.676	593.604	665.652
1346.42	355.171	388.084	417.692	473.642	533.441	570.164	595.49	666.786
1347.08	356.224	388.778	418.871	472.758	533.776	570.757	597.967	666.64
1347.73	357.785	390.398	419.861	471.797	534.193	570.898	600.931	666.513
1348.39	359.481	390.182	419.711	470.907	535.007	569.754	602.452	665.806
1349.04	360.491	390.22	418.983	469.989	538.335	568.904	602.961	665.233
1349.7	360.985	390.27	417.99	469.143	537.45	566.997	603.092	664.771
1350.36	360.844	390.44	417.167	468.385	535.585	566.722	603.032	664.684
1351.01	360.357	390.688	416.215	467.746	533.053	567.277	602.431	665.271
1351.67	360.135	391.05	414.455	467.31	530.319	567.833	600.42	665.429
1352.32	359.911	391.57	413.352	466.856	528.087	568.567	598.595	665.461
1352.98	360.102	392.118	412.507	466.611	526.405	569.604	597.735	665.189
1353.63	358.684	392.207	412.081	466.352	525.188	570.777	596.619	664.733
1354.29	356.384	390.919	411.728	466.182	523.482	571.978	594.903	664.118
1354.94	353.781	390.024	411.634	466.042	522.433	573.693	592.446	663.402
1355.6	350.869	389.96	411.49	465.85	523.502	573.723	589.684	662.609
1356.25	348.226	388.818	411.545	465.671	526.13	573.34	587.328	661.735
1356.91	346.399	387.666	411.478	465.394	529.859	573.017	585.895	660.858
1357.56	346.15	387.211	412.065	464.633	532.76	572.781	585.231	659.908
1358.22	349.417	386.756	412.483	463.956	532.824	572.182	587.255	659.146
1358.87	351.067	386.515	413.049	463.698	532.749	570.788	588.619	658.596
1359.52	351.373	386.287	413.578	464.024	531.502	571.115	589.299	658.4
1360.18	351.41	386.445	414.1	464.15	528.347	571.518	589.883	657.704
1360.83	351.79	386.441	413.564	463.912	527.021	571.93	590.695	656.986
1361.49	352.599	386.609	412.234	464.035	525.428	571.462	591.729	656.026
1362.14	353.519	386.72	410.856	464.151	526.497	570.656	592.94	655.636
1362.8	354.625	385.591	409.191	464.383	526.937	570.169	594.066	655.568
1363.45	355.877	384.774	408.166	464.618	526.852	569.529	594.82	655.689
1364.1	357.284	384.331	408.08	464.841	525.959	568.675	594.402	655.805
1364.76	358.682	384.18	408.258	465.112	525.167	567.827	593.586	655.86
1365.41	360.056	384.545	408.563	465.32	525.008	567.496	592.338	655.967
1366.06	361.386	385.247	408.921	465.709	525.95	566.878	590.873	656.242
1366.72	361.46	386.251	409.844	466.186	527.604	565.907	589.126	656.767
1367.37	359.899	387.783	409.953	466.748	527.75	565.1	587.208	657.619
1368.03	358.17	388.458	410.085	467.3	526.857	564.823	584.92	658.81
1368.68	356.249	388.768	409.654	468.077	523.139	564.295	583.29	660.422
1369.33	354.271	389.205	409.495	468.831	522.723	563.172	583.001	662.626
1369.98	353.127	389.601	409.051	469.421	525.519	562.55	583.106	664.754
1370.64	351.997	389.841	408.639	470.197	526.067	563.084	583.705	666.741
1371.29	351.131	389.78	408.73	470.164	525.671	564.058	585.6	668.015
1371.94	350.417	388.882	409.194	470.509	525.412	565.245	587.021	668.751
1372.6	350.268	388.157	409.852	470.682	525.494	566.173	588.691	669.24
1373.25	350.667	387.707	409.99	470.138	525.347	567.885	590.141	669.401
1373.9	350.53	387.854	410.32	469.374	525.228	568.76	591.222	669.137
1374.55	352.304	388.066	410.142	468.754	525.098	569.368	592.358	668.59
1375.21	352.962	389.025	409.724	468.227	525.064	569.909	593.205	667.517
1375.86	352.797	388.434	409.953	467.926	524.96	571.039	593.195	666.059
1376.51	352.591	387.69	410.596	467.877	524.989	571.544	593.27	664.374
1377.16	352.557	387.082	411.073	468.018	525.153	572.823	593.475	662.614
1377.81	353.224	386.461	411.694	468.486	525.258	574.03	593.947	661.598
1378.47	353.907	386.434	412.759	469.233	525.742	575.657	594.391	660.474
1379.12	354.214	386.139	414.052	470.15	526.314	576.788	595.009	659.777
1379.77	353.733	385.844	414.896	471.236	527.075	574.536	595.763	660.168
1380.42	351.176	385.441	415.951	472.629	528.028	572.239	595.805	661.541
1381.07	349.99	384.921	416.616	474.377	528.926	570.756	595.532	663.524
1381.73	349.878	384.465	417.015	476.475	529.805	570.402	595.159	665.408
1382.38	350.919	384.111	418.002	478.992	530.747	571.001	594.614	667.215
1383.03	352.534	383.776	418.318	482.898	531.709	571.898	593.883	668.894
1383.68	353.672	383.706	419.239	484.879	532.497	573.029	593.122	670.095
1384.33	353.97	383.4	420.465	486.099	533.588	574.21	592.417	670.923
1384.98	354.337	382.847	421.261	486.468	534.768	575.417	592.598	671.599
1385.63	354.749	381.067	421.409	485.849	536.001	576.568	593.047	671.928
1386.28	354.907	379.691	421.611	484.3	536.936	577.853	593.944	670.674
1386.93	355.241	378.177	421.881	481.764	537.941	579.078	595.315	669.472
1387.59	355.572	377.528	421.873	480.276	538.911	580.311	597.024	669.01
1388.24	355.921	378.32	420.761	479.686	539.818	581.811	599.158	668.906
1388.89	356.318	379.289	420.277	477.41	540.561	582.907	602.103	669.288
1389.54	356.713	380.184	419.416	475.757	540.02	581.797	605.68	670.029
1390.19	356.805	381.043	418.959	474.75	539.07	581.602	608.578	671.218
1390.84	354.456	381.893	418.712	474.397	538.555	580.956	610.646	672.742
1391.49	352.543	382.837	418.96	474.978	538.266	580.6	611.66	674.577
1392.14	351.977	383.904	419.399	476.073	538.333	578.698	612.573	676.773
1392.79	351.289	384.958	420.478	477.552	538.582	577.695	613.098	679.46
1393.44	350.57	385.795	421.323	479.408	539.219	577.622	612.264	682.28
1394.09	350.217	386.34	422.294	481.287	540.17	578.453	611.085	685.149
1394.74	351.272	386.24	423.695	483.335	541.743	580.129	610.138	687.938
1395.39	352.191	386.103	425.149	485.485	543.362	582.447	608.992	690.071
1396.04	352.836	385.933	426.786	487.678	545.021	585.072	607.685	691.886
1396.69	353.354	385.474	428.605	489.903	546.604	587.908	606.243	693.758
1397.34	353.844	384.913	430.264	491.834	547.149	590.604	604.124	695.327
1397.99	354.054	384.401	430.549	493.358	546.903	592.949	602.22	696.247
1398.64	354.24	384.092	431.192	494.028	546.38	594.833	601.678	696.805
1399.29	354.338	384.184	431.987	494.304	546.145	596.348	601.929	696.781
1399.94	354.296	384.356	431.985	494.101	546.572	597.398	603.354	696.461
1400.58	354.374	385.11	431.542	493.347	547.206	598.154	605.024	696.055
1401.23	354.659	386.034	430.629	492.16	547.608	598.646	606.803	695.601
1401.88	355.624	387.152	430.033	490.424	547.889	598.745	609.073	695.08
1402.53	356.715	387.492	428.807	488.105	548.23	598.279	611.691	694.979
1403.18	358.786	387.678	427.638	485.456	548.518	597.746	614.322	695.521
1403.83	359.295	388.086	426.753	484.016	549.403	597.274	616.838	695.972
1404.48	359.548	388.579	426.569	483.667	550.586	596.995	618.928	696.528
1405.13	359.801	389.246	425.873	484.142	551.79	596.984	619.878	696.857
1405.78	360.041	389.443	426.138	485.246	552.903	597.764	620.124	697.163
1406.42	360.276	389.438	426.843	487.041	553.937	598.966	620.38	697.901
1407.07	360.536	389.363	428.014	489.117	554.723	600.103	620.236	698.677
1407.72	360.389	388.983	428.676	491.715	555.471	601.311	620.14	699.574
1408.37	359.756	388.951	429.837	493.402	555.862	602.498	620.817	700.384
1409.02	359.155	389.263	430.208	495.056	556.152	603.445	620.536	701.08
1409.66	358.576	389.316	430.241	496.486	556.273	604.35	621.207	701.809
1410.31	358.464	388.953	430.973	497.73	556.245	604.922	622.168	702.307
1410.96	358.948	388.395	430.901	498.682	556.287	605.197	623.414	702.785
1411.61	358.898	387.936	431.843	499.04	556.282	605.21	624.064	703.218
1412.26	358.317	387.627	432.662	499.426	558.025	605.363	624.689	703.584
1412.9	358.124	387.434	434.078	500.253	559.956	605.488	625.703	703.913
1413.55	358.342	387.349	434.923	501.365	561.854	605.886	625.405	704.18
1414.2	358.835	387.333	435.806	502.412	563.332	606.203	625.439	704.383
1414.85	359.545	387.519	436.105	503.415	564.502	606.741	625.239	704.622
1415.49	360.231	387.601	436.158	504.176	565.414	606.759	624.649	704.708
1416.14	360.96	388.007	435.8	504.36	566.195	607.618	623.88	704.618
1416.79	361.691	388.564	435.477	504.475	566.16	608.721	623.019	704.213
1417.43	361.304	389.193	435.198	504.489	566.179	608.613	622.526	703.499
1418.08	360.526	389.878	435.432	503.369	566.122	608.492	622.15	702.802
1418.73	359.693	390.62	435.57	502.655	566.07	608.212	622.009	702.13
1419.37	358.83	391.319	434.777	501.909	565.978	607.835	621.769	701.573
1420.02	358.068	391.659	433.679	501.549	565.865	607.313	621.875	701.134
1420.67	357.53	392.013	430.348	500.469	565.445	606.607	621.042	700.772
1421.31	357.362	392.323	428.852	499.675	563.849	605.911	620.216	700.824
1421.96	357.655	391.921	427.621	499.911	562.682	605.399	619.614	701.118
1422.61	358.001	391.922	426.812	500.408	561.791	604.084	618.979	701.542
1423.25	358.303	392.773	427.64	501.07	561.105	602.392	618.355	702.073
1423.9	358.554	393.433	428.346	501.598	560.26	600.811	617.834	702.45
1424.54	358.935	394.448	429.67	502.142	559.402	599.252	617.424	702.994
1425.19	359.424	394.873	429.867	502.148	558.887	598.347	617.056	702.657
1425.84	359.965	394.715	429.808	501.428	558.745	598.25	616.285	701.171
1426.48	360.68	394.374	429.875	500.351	558.601	598.752	616.202	699.269
1427.13	360.816	393.88	430.056	499.066	557.622	598.627	615.924	696.683
1427.77	360.148	393.373	429.627	497.751	556.184	597.899	615.604	694.491
1428.42	359.513	392.866	429.259	496.527	554.676	597.947	615.398	693.222
1429.07	359.253	392.306	429.288	495.308	553.912	598.038	615.339	692.053
1429.71	359.182	391.827	429.204	493.929	553.521	599.417	615.394	691.149
1430.36	359.122	391.25	428.252	492.278	552.953	599.596	615.453	690.541
1431	358.866	390.241	426.744	490.508	551.87	599.788	615.434	690.393
1431.65	358.235	389.126	425.587	488.496	550.524	599.503	614.923	691.011
1432.29	357.404	386.576	424.485	486.166	549.14	597.963	613.166	691.469
1432.94	356.415	385.883	423.607	484.234	547.666	596.272	611.177	690.857
1433.58	355.399	385.222	422.792	482.72	546.312	593.566	609.056	690.126
1434.23	354.499	385.941	422.485	481.5	545.18	591.287	606.829	689.714
1434.87	353.904	387.12	422.196	480.575	544.17	590.195	604.644	689.043
1435.52	352.869	386.832	422.221	480.166	543.409	588.605	603.422	688.065
1436.16	351.783	386.338	422.18	479.848	542.144	586.536	603.088	686.874
1436.81	351.121	385.738	421.551	479.247	540.624	584.909	602.164	685.18
1437.45	350.358	384.999	420.707	478.665	539.09	583.512	601.581	683.423
1438.09	350.022	384.219	419.879	478.191	537.635	582.561	601.256	682.061
1438.74	349.659	383.39	419.141	477.787	536.292	581.668	601.123	680.723
1439.38	349.234	382.587	418.339	477.185	535.058	580.401	601.481	679.271
1440.03	348.545	381.566	417.227	476.238	534.407	579.078	602.346	677.402
1440.67	347.887	380.752	416.268	475.174	533.959	578.12	603.15	675.428
1441.31	347.615	379.302	415.052	474.076	533.714	577.511	602.681	674.023
1441.96	347.926	377.407	413.576	473.096	533.602	577.185	600.588	673.069
1442.6	348.845	375.842	412.037	472.324	533.326	576.936	598.709	672.575
1443.25	349.864	375.1	410.958	471.65	533.234	576.747	597.094	672.609
1443.89	350.679	373.804	410.042	471.009	532.236	576.399	595.302	673.128
1444.53	350.735	371.715	409.495	470.313	530.241	575.427	593.621	673.36
1445.18	349.763	370.389	409.056	469.489	528.199	573.485	592.913	672.715
1445.82	348.714	370.151	408.666	468.591	526.902	570.711	592.891	671.367
1446.46	347.992	370.297	408.373	467.868	526.328	568.05	592.346	669.734
1447.11	347.479	370.839	408.173	467.583	525.864	565.577	590.53	668.576
1447.75	347.392	371.321	407.426	467.542	525.367	563.704	588.554	667.28
1448.39	348.061	371.524	406.444	467.514	524.895	562.333	586.647	665.952
1449.03	348.552	371.622	405.526	467.404	524.621	561.439	584.772	664.445
1449.68	348.813	371.748	404.543	467.335	524.227	560.591	583.152	662.699
1450.32	349.24	371.776	403.63	467.214	523.435	559.731	581.652	660.811
1450.96	348.972	371.651	402.67	467.015	522.693	559.372	580.467	659.06
1451.61	347.154	371.35	401.609	466.344	521.973	559.43	579.404	657.277
1452.25	344.697	370.56	400.803	464.959	521.047	558.669	578.295	655.503
1452.89	342.437	370.478	400.134	463.618	519.667	557.323	577.546	653.836
1453.53	340.033	370.298	399.518	462.364	518.129	556.179	577.232	652.681
1454.18	337.47	370.267	398.563	461.263	516.047	555.172	577.228	651.869
1454.82	335.532	370.322	397.803	460.065	513.024	554.224	577.021	651.075
1455.46	334.077	370.522	397.398	458.943	509.775	553.314	576.779	650.043
1456.1	332.438	370.731	397.297	457.747	507.539	552.232	576.28	648.82
1456.74	331.291	370.941	397.221	455.95	506.029	550.105	576.054	647.817
1457.39	330.658	371.093	397.241	454	505.006	547.699	575.69	646.686
1458.03	330.516	371.267	397.137	452.375	504.629	545.617	575.164	645.021
1458.67	330.37	371.411	396.807	451.065	504.742	543.787	574.529	642.976
1459.31	329.845	371.323	395.719	449.913	504.589	542.5	573.521	640.874
1459.95	329.616	370.597	394.088	448.912	503.193	542.37	572.456	638.871
1460.59	330.06	369.515	393.472	448.006	501.576	543.361	571.535	637.132
1461.24	330.449	368.532	392.904	447.329	499.917	542.11	570.747	635.444
1461.88	330.091	367.727	391.722	446.837	498.196	540.533	570.096	633.885
1462.52	329.385	367.298	390.247	446.52	496.614	539.749	569.925	632.331
1463.16	329.299	367.112	389.448	446.264	495.212	539.278	569.683	630.861
1463.8	329.289	367.233	388.713	446.093	494.082	538.928	568.839	629.669
1464.44	329.435	367.642	388.3	446.041	493.236	538.689	567.485	628.647
1465.08	329.076	368.451	387.868	446.039	492.559	538.355	565.823	627.863
1465.72	328.813	369.458	387.161	445.988	492.244	537.973	564.536	627.251
1466.36	327.529	370.322	386.171	445.898	492.356	537.361	563.15	626.73
1467	325.833	370.219	385.135	445.756	492.335	536.49	561.222	626.256
1467.5	325.066	369.976	384.399	445.704	491.541	535.895	560.105	625.979
1468.14	324.179	369.228	384.096	445.312	488.949	534.979	558.644	625.707
1468.79	323.436	368.25	384.535	444.168	487.174	533.898	557.805	624.971
1469.43	323.618	366.384	383.965	443.394	485.798	532.7	557.498	624.464
1470.08	324.227	365.083	383.403	443.026	485.023	531.196	556.75	623.822
1470.72	324.722	364.128	382.575	442.727	485.258	529.722	556.848	623.239
1471.36	325.35	363.335	381.821	442.355	485.277	528.143	556.191	622.498
1472.01	325.837	362.569	381.836	441.944	485.273	526.662	555.534	621.621
1472.65	327.633	361.894	381.596	441.183	483.903	525.385	555.096	620.69
1473.3	328.348	360.998	381.505	440.191	482.282	524.25	554.766	619.792
1473.94	327.496	360.28	380.686	439.273	480.491	523.972	554.92	618.922
1474.58	326.993	360.47	379.029	438.313	478.558	523.84	555.255	618.84
1475.23	327.269	362.666	378.361	437.305	476.569	524.067	554.982	619.035
1475.87	327.756	363.484	377.885	436.384	478.556	524.382	554.87	621.013
1476.51	328.189	362.928	377.688	436.661	479.094	524.667	554.176	621.511
1477.16	327.989	362.322	377.69	437.789	479.327	524.948	553.025	620.687
1477.8	327.819	361.754	377.695	439.05	479.316	525.124	552.372	619.756
1478.44	327.289	361.243	377.431	439.938	479.744	524.302	551.568	618.911
1479.09	326.38	360.915	377.116	439.56	480.149	522.926	551.025	618.206
1479.73	325.212	360.688	377.079	438.811	480.652	522.347	550.326	617.674
1480.37	324.228	360.995	377.491	437.957	481.189	521.8	551.411	617.388
1481.01	323.632	361.957	377.444	437.043	480.601	520.891	547.942	617.176
1481.66	323.211	358.879	376.477	436.069	479.459	519.758	546.742	616.951
1482.3	322.799	355.935	376.583	435.166	478.268	518.817	545.064	617.444
1482.94	322.566	354.189	374.566	434.24	477.095	517.94	546.544	617.948
1483.59	322.816	352.873	374.366	433.378	475.975	517.32	548.749	618.559
1484.23	322.364	351.91	374.706	432.545	475.185	516.83	551.433	619.143
1484.87	321.685	351.273	375.204	431.689	474.547	516.696	552.073	619.684
1485.51	320.458	350.933	376.117	430.9	474.053	516.9	552.916	620.181
1486.15	317.934	350.668	377.491	430.241	473.755	517.361	554.905	620.249
1486.8	317.78	350.601	379.833	429.787	473.614	518.03	556.215	620.249
1487.44	320.86	350.787	379.974	429.478	473.615	518.863	557.27	620.165
1488.08	324.057	351.178	379.344	429.533	473.792	519.85	556.12	619.949
1488.72	326.766	351.811	378.426	430.102	474.235	520.974	552.692	619.582
1489.36	328.811	352.666	377.279	431.557	474.254	521.955	548.737	618.227
1490.01	330.903	353.775	375.941	432.582	474.75	523.003	547.063	616.324
1490.65	332.335	355.122	374.524	432.94	475.183	523.713	545.642	614.065
1491.29	333.15	356.743	372.753	433.177	475.718	523.181	544.926	611.834
1491.93	327.945	358.636	371.208	433.445	477.268	517.809	545.79	609.946
1492.57	322.406	360.807	371.306	433.611	478.939	517.363	545.739	608.663
1493.21	317.713	362.544	370.81	433.955	479.24	518.292	545.757	607.89
1493.85	313.696	362.381	370.511	434.738	478.536	520.044	545.618	607.624
1494.49	310.738	362.29	369.952	435.58	478.511	521.69	546.15	607.956
1495.14	320.339	362.696	369.799	435.183	478.105	523.926	547.684	608.889
1495.78	322.082	363.066	369.142	434.822	477.722	526.148	548.94	610.496
1496.42	323.248	363.435	369.263	434.221	477.058	527.551	549.624	610.948
1497.06	323.964	363.567	369.655	433.622	476.153	528.056	550.932	611.162
1497.7	324.85	363.986	370.243	433.038	475.932	528.075	551.333	611.653
1498.34	325.404	362.63	371.166	432.692	475.366	526.42	552.438	612.473
1498.98	325.65	360.18	371.874	432.599	474.294	521.892	551.964	613.431
1499.62	325.834	359.149	372.042	432.535	474.706	519.23	551.465	614.46
[truncated: 2,736 more rows]

## Sheet: Figure 3e
Raman shift	ocp	-0.2	-0.3	-0.4	-0.5	-0.6	-0.7	-0.8
50.5838	2340.16	4310.19	5583.67	5853.67	18760.3	21249.2	22544.9	31383.1
51.4082	2316.14	4255.53	5530.98	5810.38	18342.1	20900.9	22040.6	30776.3
52.2315	2283.76	4204.23	5513.59	5722.39	17951.4	20473.3	21562.3	30179
53.0556	2253.81	4144.74	5338.56	5640.85	17578	19952.4	21110.1	29474.3
53.8797	2227.94	4092.16	5268.47	5563.89	17236.6	19537.5	20678	28862.6
54.7027	2204.29	4044.5	5212.27	5495.88	16912.6	19155	20289.9	28353
55.5265	2183.14	3990.81	5171.75	5435.01	16610.9	18888.9	19929.8	27894.9
56.3493	2165.81	3955.13	5123.67	5378.62	16326.9	18450.9	19599.5	27443.8
57.1729	2151.06	3928.07	5077.63	5332.27	16076.1	18220.2	19283.4	27016.1
57.9955	2139.37	3901.28	5040.45	5285.69	15843.2	17945.4	18998.1	26597.2
58.8189	2129.8	3886.23	5000.37	5252.74	15650.4	17667.7	18737	26218.6
59.6412	2125.92	3877.45	4970.91	5227.32	15482.8	17475.3	18507	25973.7
60.4644	2126.47	3873.07	4942.08	5217.92	15339.2	17334.6	18330.7	25717.2
61.2865	2129.33	3870.64	4929.67	5212.44	15182.5	17222.9	18187.9	25495.2
62.1095	2132.26	3875.11	4924.16	5217.63	15091.9	17125.7	18063	25329.7
62.9314	2137.42	3881.37	4921.76	5229.45	15011.4	17036.9	17953.2	25188
63.7542	2144.43	3889.22	4923.85	5244.32	14947	16950.5	17856.5	25049.3
64.5759	2153	3898.73	4925.44	5259.23	14885.6	16858.8	17774.8	24928.4
65.3985	2162.57	3908.44	4926.21	5269.34	14826.6	16763.7	17719	24806.5
66.22	2169.51	3912.49	4918.89	5281.77	14751.5	16652.7	17651.2	24652.3
67.0413	2175.92	3917.24	4910.42	5286.08	14672.8	16538.1	17536.5	24472.5
67.8636	2177.71	3914.56	4898.81	5283.59	14569.3	16405.6	17360.5	24279.3
68.6847	2178.92	3905.27	4874.94	5270.74	14400.6	16243.8	17174.9	24011.1
69.5068	2172.4	3886.51	4849.64	5233.95	14237.4	16060.9	16928.3	23706.3
70.3277	2158.86	3864.87	4817.66	5187.2	14067.6	15862.7	16675.3	23374.9
71.1486	2140.72	3837.35	4780.34	5147.63	13868.2	15655.7	16425.9	23023.8
71.9703	2122.59	3806.74	4737.33	5103.16	13657.2	15432.5	16166.2	22669.4
72.7909	2102.6	3769.08	4689.35	5054.71	13443	15201.4	15911.3	22331
73.6114	2081.39	3725.73	4637.44	5004.27	13229.4	14963.5	15654.3	22002.3
74.4328	2060.83	3687.45	4584.83	4951.39	13012.6	14721.6	15405.5	21678.7
75.2531	2040.08	3649.71	4533.2	4895.12	12799.5	14479.6	15162.5	21371.2
76.0733	2020.49	3612.82	4482.88	4839.88	12593.4	14236.4	14932.7	21063.3
76.8944	2003.3	3576.88	4433.19	4786.48	12409.1	14001.3	14709.4	20769.1
77.7144	1995.47	3543.58	4386.85	4738.83	12238.6	13786.9	14504.1	20488.7
78.5343	1983.8	3514.48	4347.17	4696.92	12065	13589.2	14326.8	20233.1
79.3541	1974.16	3496.22	4312.5	4659.42	11899.6	13428.5	14157.4	19999.5
80.1747	1966.33	3475.48	4283.46	4628.95	11752.1	13285	14000.7	19782.4
80.9943	1960.93	3457.78	4262.13	4605.41	11618.9	13162.2	13856.8	19582.2
81.8137	1957.2	3445.95	4241.35	4590.45	11503.3	13040	13724.3	19398.5
82.6331	1955.17	3439.21	4223.18	4579.62	11404.8	12928.3	13605.3	19230.8
83.4533	1954.93	3432.67	4208.58	4573.14	11316.2	12821	13491	19070.7
84.2725	1955.68	3428.2	4196.15	4569.16	11229.6	12719.5	13385.3	18917.3
85.0915	1957.55	3424.67	4187.42	4567.02	11149.9	12623.6	13283.9	18773.8
85.9104	1960.53	3421.22	4178.31	4562.43	11073	12517.5	13185.5	18637.8
86.7293	1963.54	3418.42	4170.27	4552.14	11001.7	12425.2	13085.4	18504.4
87.5489	1966.55	3415.47	4161.23	4538.23	10927	12352.7	12985	18371.1
88.3676	1969.2	3411.72	4150.61	4525.22	10851.8	12273.3	12875.2	18235.3
89.1861	1970.67	3407.17	4138.89	4512.74	10774.1	12183.3	12758	18094.5
90.0045	1970.83	3403.14	4126.52	4502.63	10701.3	12083.3	12650.7	17948.2
90.8228	1968.88	3397.79	4112.57	4493	10625.1	11982.2	12544.6	17801.4
91.6409	1966.01	3390.86	4096.26	4481.85	10546	11893.2	12438.9	17657.9
92.459	1961.73	3381.6	4077.28	4469.77	10462.4	11795.2	12330.3	17515.9
93.278	1956.75	3370.43	4056.66	4456.33	10374.1	11692.7	12223	17369.3
94.0958	1950.46	3357.51	4035.21	4437.41	10281.6	11586.6	12113.6	17222.3
94.9136	1941.94	3343.78	4013.53	4416.52	10186.3	11478	12004.4	17076.1
95.7313	1931.08	3327.99	3992.17	4393.07	10088.8	11366.6	11901	16933.6
96.5488	1920.97	3310.69	3970.62	4370.9	9991.6	11251	11800.9	16795.3
97.3663	1911.78	3293.05	3949.16	4356.03	9896.3	11146.1	11699.5	16657.7
98.1836	1902.22	3275.79	3928.44	4345.32	9803.9	11049.5	11597.5	16522.3
99.0008	1892.97	3258.62	3908.31	4329.58	9711	10956.6	11498.6	16387.9
99.818	1884.2	3241.81	3889.6	4308.83	9622.8	10866.4	11401.8	16256.4
100.635	1875.42	3226.39	3873.14	4286.47	9539.5	10779.4	11307.1	16130.2
101.452	1867.46	3212.37	3861.63	4270.31	9462.6	10696.5	11215.9	16012.1
102.269	1860.09	3199.44	3848.27	4255.58	9390.6	10617.6	11125.9	15900.5
103.085	1854.22	3189.1	3835.61	4243.57	9326.4	10543.2	11041.4	15794.3
103.902	1849.82	3182.1	3824.48	4232.78	9263.5	10473.7	10965.4	15693.9
104.719	1845.92	3173.74	3816.09	4222.89	9210.28	10410.1	10897.8	15599.1
105.535	1843.78	3167.58	3809.25	4214.64	9159.16	10350.5	10834.2	15509.3
106.351	1842.92	3162.89	3804.58	4207.95	9112.83	10295.6	10777.1	15423.8
107.167	1843.04	3158.45	3801.27	4201.35	9067.12	10244.6	10720.9	15345.6
107.983	1843.81	3155.4	3797.77	4195.03	9021.89	10195.6	10667.4	15270.5
108.799	1844.93	3153.63	3793.43	4189.54	8974.4	10148.5	10608.7	15197.4
109.614	1846.46	3152.03	3788.32	4184.16	8926.18	10101.3	10552.2	15120.9
110.43	1848.27	3149.97	3782.35	4177.61	8878.03	10052.9	10494	15044.5
111.246	1850.66	3148.38	3776.16	4172.49	8829.33	10002.6	10437.3	14966.8
112.061	1852.12	3147.73	3771.06	4168.37	8781.06	9950.5	10380.9	14888.1
112.877	1853.12	3147.71	3764.8	4164.71	8732.64	9894.7	10321.1	14807.8
113.692	1854.44	3147.95	3757.66	4161.21	8682.35	9836.7	10260.3	14724.1
114.507	1854.14	3147.48	3750.08	4158.24	8632.16	9777.18	10199.6	14638
115.322	1852.2	3146.79	3742.46	4154.5	8581.77	9716.13	10135.3	14550.4
116.136	1849.1	3144.02	3734.71	4148.84	8534.82	9654.07	10068.6	14463
116.951	1844.59	3140.04	3727.23	4141.94	8479.54	9591.53	10002.3	14374.5
117.766	1839.68	3134.61	3718.73	4134.21	8419.83	9528.65	9934.6	14284.8
118.581	1833.71	3127.58	3708.82	4123.46	8358.41	9466.04	9867.46	14194
119.396	1827.47	3119.24	3697.76	4111.38	8296.58	9402.43	9798.84	14102.8
120.209	1820.38	3108.5	3685.11	4097.68	8236.76	9338.54	9730.41	14011.9
121.023	1812.45	3096.37	3672.52	4082.64	8173.8	9274.39	9662.35	13920.6
121.838	1804.94	3084.46	3659.93	4066.34	8111.29	9209.42	9593.86	13830
122.652	1796.06	3072.95	3647.3	4048.18	8047.79	9144.62	9526.63	13739.7
123.465	1788.27	3061.32	3635.05	4030.52	7985.22	9080.24	9456.57	13651
124.279	1781.69	3049.17	3621.49	4016.65	7923.14	9017.04	9386.8	13563.4
125.093	1775.35	3037.03	3605.56	4004.58	7862.09	8955.55	9318.63	13478.4
125.907	1769.82	3024.33	3589.49	3992.31	7801.39	8893.13	9252.45	13394.9
126.719	1766.19	3012.81	3574.29	3980.27	7747.62	8827.43	9189.75	13313.4
127.533	1762.91	3002.84	3560.09	3968.54	7697.8	8765.93	9133.6	13234
128.346	1758.91	2994.47	3548.12	3957.31	7653.3	8708.75	9080.12	13156.6
129.159	1756.01	2987.97	3537.42	3947.48	7614.16	8658.19	9029.96	13082.3
129.972	1753.23	2981.92	3527.51	3940.14	7580.1	8612.41	8983.93	13011.1
130.785	1750.29	2976.82	3518.52	3933.47	7552.18	8571.75	8941.71	12943.2
131.597	1747.04	2971.69	3510.45	3927.24	7525.63	8534.6	8902.26	12881
132.41	1744.04	2967.65	3503.39	3921.98	7501.11	8504.25	8866.83	12824.3
133.222	1740.67	2963.83	3497.17	3916.83	7477.29	8472.78	8834.9	12771.4
134.035	1737.51	2958.37	3491.98	3912.04	7457.28	8443.09	8806.28	12721.6
134.847	1734	2953.49	3487.63	3905.61	7438.34	8414.93	8778.8	12673.4
135.659	1732.1	2948.87	3484.25	3900.84	7417.32	8388.64	8749.68	12626.6
136.471	1731.47	2946.83	3481.7	3896.7	7395.71	8363.79	8722.48	12583
137.282	1730.38	2946.52	3479.86	3895.03	7363	8340.65	8694.97	12544.5
138.095	1731.38	2946.75	3478.63	3893.89	7335.44	8318.66	8667.41	12510.8
138.907	1733.42	2946.88	3478.28	3894.83	7302.91	8296.56	8637.53	12481.6
139.718	1737.16	2947.52	3477.87	3896.72	7276.74	8274.05	8609.29	12454.6
140.53	1740.3	2947.87	3477.32	3899.29	7254.48	8250.35	8581.88	12427.4
141.34	1742.8	2947.42	3475.91	3898.95	7226.36	8227.8	8556.5	12397.8
142.152	1745.92	2947.52	3475.35	3898.07	7197.07	8205.73	8531.68	12365.7
142.963	1748.73	2948.04	3477.5	3896.88	7172.52	8184.71	8506.9	12334.4
143.774	1750.36	2948.1	3479.7	3896.63	7152.7	8165.36	8485.33	12303.5
144.584	1750.86	2947.16	3480.4	3894.35	7140.29	8145.27	8464.01	12273
145.396	1751.6	2945.64	3479.72	3891.97	7130.12	8124.42	8443.62	12242.3
146.206	1751.68	2942.78	3476.45	3887.56	7121.67	8102.09	8423.05	12211
147.017	1751.4	2940.25	3471.86	3879.85	7114.37	8077.95	8402.42	12178.8
147.827	1749.64	2937.44	3465.37	3872.87	7107.27	8053.49	8381.24	12145.7
148.637	1745.5	2933.63	3457.76	3862.8	7092.88	8028.67	8359.01	12113.2
149.447	1740.99	2929.33	3447.92	3854.08	7073.06	8002.99	8334.53	12081.8
150.257	1737.19	2924.78	3437.31	3843.65	7052.89	7976.61	8308.45	12051.9
151.068	1733.57	2921.68	3428.5	3836.59	7036.49	7950.08	8281.24	12023.2
151.877	1729.53	2919.7	3422.84	3835.52	7017.76	7923.34	8253.48	11996.4
152.686	1725.63	2916.92	3421.45	3836.87	6999.13	7898.23	8226.81	11971.8
153.497	1722.72	2913.38	3418.88	3838.2	6980.09	7872.44	8202.51	11952.1
154.306	1718.88	2909.66	3414.1	3842.75	6960.42	7846	8178.98	11948.4
155.115	1715.04	2905.79	3409.12	3827.36	6938.63	7818.29	8153.73	11905.3
155.925	1711	2901.63	3403.95	3818.27	6915.39	7792.22	8128.97	11857.6
156.734	1705.85	2896.95	3398.94	3812.43	6889.85	7771.71	8101.08	11794.1
157.542	1699.95	2890.93	3393.41	3804.78	6863.01	7747.49	8073.81	11758.9
158.352	1693.73	2883.88	3387.18	3795.84	6835.82	7718.06	8046.64	11713.1
159.16	1688.48	2876.98	3381	3786.15	6809.41	7688.66	8019.99	11672.1
159.969	1684.16	2869.15	3374.73	3776.55	6781.62	7660.62	7993.04	11635.1
160.778	1679.99	2861.4	3366.96	3767.63	6757.56	7634.94	7965.83	11605
161.586	1676.53	2855.94	3358.4	3759.6	6736.16	7611.81	7940.1	11579.6
162.394	1673.8	2851.26	3350.74	3749.72	6717.11	7591.45	7918.98	11555.3
163.202	1672.78	2847.34	3344.07	3740.34	6700.34	7572.99	7898.27	11533.9
164.011	1671.6	2844.23	3338.95	3732.17	6684.89	7557.55	7882.62	11520.8
164.819	1670.98	2841.06	3334.48	3725.61	6670.14	7545.93	7868.97	11513
165.627	1672.64	2837.22	3330.89	3720.78	6656.39	7539.96	7857.75	11507.9
166.434	1673.48	2833.04	3328.49	3718.57	6644.63	7532.9	7850.17	11504
167.243	1674.07	2829.12	3327.28	3715.6	6633.45	7526.45	7844.51	11499.4
168.05	1673.16	2825.02	3326.26	3712.82	6623.73	7519.16	7839.29	11494.3
168.857	1672.09	2821.62	3324.32	3711.1	6613.2	7511.25	7835.11	11487.5
169.664	1669.65	2818.1	3321.59	3709.91	6599.22	7503.38	7831.28	11477.8
170.471	1666.56	2813.96	3318.77	3708.71	6586.71	7493.07	7823.29	11464.5
171.278	1661.46	2810.04	3314.94	3709.2	6566.42	7480.39	7812.02	11446.6
172.086	1656.08	2806.54	3309.51	3709.99	6544.46	7465.03	7797.27	11423.7
172.893	1649.54	2802.74	3302.35	3710.4	6521.67	7446.56	7777.08	11394.4
173.7	1643.16	2799.22	3294.83	3709.41	6501.09	7425	7754.23	11365.8
174.506	1637.94	2796.76	3287.4	3708.83	6476.03	7400.71	7727.79	11334.4
175.313	1633.2	2794.56	3281.31	3707.34	6454.05	7374.99	7700.34	11301.3
176.119	1628.97	2791.49	3275.4	3704.77	6431.18	7349.4	7668.35	11267.1
176.925	1625.15	2788.54	3269.32	3701.78	6409.37	7324.13	7630.62	11234.2
177.731	1622.63	2786.19	3265.1	3697.39	6388.02	7300.49	7595.33	11199.1
178.537	1620.47	2783.9	3261.5	3694.18	6367.67	7277.8	7563.61	11164
179.343	1619.27	2782.76	3258.92	3690.22	6348.36	7255.97	7532.2	11130
180.149	1619.25	2781.58	3256.84	3688.77	6331.68	7234.7	7502.35	11097.7
180.955	1620.46	2781.13	3256.13	3686.89	6316.98	7214.48	7473.75	11067.7
181.76	1622.56	2781.26	3256.06	3679.04	6303.29	7194.25	7452.55	11039.4
182.567	1623.62	2780.43	3256.95	3674.38	6288.88	7174.76	7435.47	11013.8
183.372	1624.83	2780.6	3258.37	3672.01	6274.64	7155.74	7421.11	10989.2
184.177	1625.64	2781.17	3259.94	3669.37	6261.47	7138.41	7408.48	10966
184.982	1626.85	2783.64	3261.09	3668.94	6249.59	7122.54	7399.5	10944
185.787	1627.87	2784.28	3260.53	3667.57	6233.06	7108.22	7396.18	10921.6
186.592	1628.27	2786.08	3262.16	3666.54	6221.52	7097.13	7393.48	10900.5
187.397	1628.08	2791.23	3259.86	3666.33	6209.34	7084.7	7389.7	10879.4
188.201	1627.74	2787.74	3256.17	3664.89	6195.96	7067	7382.98	10857.7
189.006	1625.95	2784.88	3250.91	3662.65	6182.69	7051.41	7370.38	10832.9
189.811	1623.74	2781.43	3244.95	3659.3	6167.21	7036.22	7356.06	10806.4
190.615	1620.93	2777.12	3238.23	3655.94	6151.83	7020.19	7334.32	10778.2
191.42	1618.64	2773.31	3231.11	3651.56	6136.32	7004.14	7310.93	10748.2
192.224	1616.74	2770.06	3225.36	3646.55	6118.9	6986.94	7290.26	10717.3
193.028	1614.1	2773.08	3220.19	3640.9	6099.64	6968.81	7265.15	10684.5
193.832	1611.09	2772.18	3215.92	3634.62	6077.74	6945.74	7237.83	10650.1
194.635	1608.82	2769.91	3212.15	3629.05	6058.39	6920.86	7208.84	10615.3
195.439	1607.57	2766.39	3209.05	3623.41	6036.85	6894.69	7178.27	10580.6
196.243	1606.51	2757.79	3206.6	3618.55	6017.56	6868.65	7156.45	10545.3
197.046	1606.32	2750.99	3206.61	3612.96	5996.68	6842.07	7144.29	10511.1
197.85	1606.3	2745.82	3201.78	3607.77	5977.33	6815.51	7119.04	10476.5
198.653	1606.05	2741.19	3196.55	3603.61	5958.77	6789.08	7070.85	10441.1
199.456	1605.41	2738.09	3192.17	3599.37	5941.05	6763.34	7045.35	10405.6
200.259	1605.23	2734.01	3187.92	3595.95	5925.23	6739.17	7040.94	10369.9
201.062	1605.46	2729.63	3183.67	3592.6	5909.17	6715.38	7025.3	10333.2
201.865	1605.38	2724.64	3179.32	3589.75	5896.13	6691.2	6976.63	10295.9
202.668	1604.9	2719.85	3174.73	3586.1	5879.62	6666.38	6940.2	10259.4
203.47	1604.03	2715.57	3170.32	3581.44	5860.42	6639.52	6913.72	10222.4
204.272	1603.94	2710.98	3165.97	3576.34	5841.04	6612.36	6890.18	10185.5
205.075	1602.74	2707.19	3161.8	3572.78	5826.92	6585.21	6864.37	10148.5
205.877	1599.82	2704.13	3157.74	3569.97	5808.97	6558.29	6839.5	10111.7
206.679	1597.14	2701.97	3153.86	3568.53	5790.26	6531.74	6813.11	10075.5
207.481	1595.01	2700.5	3150.79	3566.6	5770.89	6506.47	6787.37	10039.6
208.284	1592.84	2699.1	3148.1	3565.91	5749.43	6482.13	6756.55	10004
209.085	1591	2697.98	3146.04	3565.63	5728.06	6458.71	6729.3	9968.8
209.887	1590.77	2696.2	3146.08	3565.94	5707.14	6435.96	6704.03	9933.23
210.689	1590.15	2693.24	3146.77	3566.07	5687.98	6414.01	6679.39	9898.11
211.489	1589.33	2690.89	3147.34	3565.91	5670.28	6393.13	6656.4	9863.43
212.291	1587.7	2690.11	3147.02	3564.29	5660	6373.45	6636.04	9829.21
213.092	1585.57	2688.83	3145.52	3562.34	5643.71	6354.08	6616.68	9796.12
213.893	1583.62	2688.12	3143.01	3559.57	5626.24	6335.89	6597.56	9764.93
214.695	1581.29	2688.79	3139.82	3557.06	5607.17	6318.37	6577.75	9734.61
215.495	1579.48	2688.56	3135.74	3553.64	5590.25	6300.87	6555.31	9705.05
216.296	1578.14	2687.46	3130.97	3550.84	5573.36	6283.45	6533.34	9675.95
217.096	1577.03	2686.57	3125.19	3547.37	5554.29	6265.98	6511.77	9647.2
217.897	1576.14	2686.69	3120.44	3542.26	5539.16	6248.35	6491.01	9619.59
218.698	1575.97	2687.58	3115.51	3536.16	5523.37	6230.25	6466.87	9592.59
219.498	1575.2	2689	3110.48	3530.68	5507.5	6211.54	6446.66	9565.51
220.299	1573.9	2690.17	3105.4	3527.22	5492.52	6192.33	6427.66	9538.72
221.098	1571.87	2691.95	3100.72	3523.3	5480.94	6172.43	6409.38	9512.17
221.899	1570.16	2694.48	3095.86	3519.32	5468.18	6151.59	6392.29	9484.97
222.698	1570.12	2695.56	3090.39	3516.82	5456.21	6131.72	6379.58	9457.25
223.498	1570.46	2695.38	3084.75	3516.37	5444.74	6111.77	6362.65	9428.96
224.298	1570.87	2693.95	3085.86	3517.46	5433.54	6092.01	6343.38	9400.5
225.098	1571.62	2691.33	3089.42	3518.44	5423.96	6072.48	6323.98	9371.96
225.897	1572.24	2687.54	3093.33	3519.08	5414.25	6053.28	6304.92	9344.08
226.696	1573.42	2684.99	3101.31	3518.36	5405.16	6033.5	6286.48	9316.39
227.495	1574.92	2682.8	3104.37	3518.5	5397.28	6014.85	6266.05	9289.6
228.294	1577.37	2679.74	3105.02	3517.95	5388.56	5995.49	6244.6	9263.28
229.094	1576.54	2676.59	3102.29	3517.7	5378.01	5976.29	6223.85	9236.79
229.892	1575.45	2673.99	3099.29	3517.71	5362.47	5957.49	6202.24	9209.68
230.691	1573.56	2671.07	3091.09	3517.92	5348.34	5939.09	6180.51	9178.83
231.49	1570.66	2668.75	3086.93	3517.61	5335.21	5921.22	6157.94	9146.96
232.288	1565.83	2667.86	3081.07	3516.74	5320.97	5903.8	6135.86	9113.71
233.087	1564.26	2667.17	3072.46	3514.92	5307.73	5887.01	6114.38	9083.75
233.885	1566.93	2666.85	3067.14	3510.45	5295.27	5871.4	6094.74	9055.05
234.684	1568.74	2668.63	3062.17	3505.66	5281.26	5856.75	6079.79	9032.25
235.481	1569.65	2669.94	3057.19	3501.47	5265.82	5842.68	6073.12	9008.42
236.279	1569.36	2673.21	3051.59	3497.18	5252.13	5829.46	6060.54	8985.7
237.078	1567.54	2671.88	3047.25	3494.98	5237.7	5817.02	6047.51	8968.62
237.875	1567.85	2668.82	3044.59	3493.66	5225.95	5805.17	6032.15	8949.7
238.672	1567.92	2664.02	3044.89	3492.22	5215.7	5793.72	6017.28	8929.37
239.47	1566.85	2656.17	3048.44	3491.06	5206.74	5782.38	6002.17	8908.09
240.268	1565.2	2649.52	3051.49	3488.63	5198.01	5771.09	5989.2	8885.89
241.065	1563.3	2642.45	3052.57	3487.28	5188.53	5759.82	5977	8863.98
241.862	1560.67	2636.69	3052.97	3484.43	5179.49	5747.82	5963.05	8844.25
242.66	1559.44	2631.65	3052.38	3482.96	5172.09	5735.51	5949.14	8826.74
243.456	1557.97	2626.76	3046.9	3483.41	5166.29	5723.57	5934.05	8810.82
244.253	1556.54	2623.12	3043.89	3484.28	5161.01	5712.49	5916.04	8796.73
245.05	1554.72	2620.31	3042.27	3485.11	5155.05	5702.87	5904.68	8785.31
245.846	1552.45	2621.88	3042.05	3485.61	5150.16	5696.11	5895.67	8774.92
246.643	1550.87	2616.56	3043.22	3484.88	5147.54	5690.62	5888.59	8766.67
247.44	1549.14	2612.28	3041.19	3483.54	5147.11	5685.85	5882.82	8760.23
248.236	1546.77	2609.9	3037.68	3481.87	5148.08	5681.47	5878.99	8755.22
249.032	1545.3	2609.64	3034.77	3478.98	5149.09	5676.65	5878.03	8751.78
249.828	1544.33	2610.2	3032.17	3475.71	5149.27	5671.26	5874.63	8749.71
250.624	1542.99	2611.83	3030.67	3471.51	5148.07	5665.53	5871.32	8747.92
251.42	1542.47	2611.03	3029.39	3468.15	5146.35	5658.85	5869.22	8745.79
252.216	1542.03	2610.94	3027.66	3465.21	5147.33	5651.46	5865.47	8746.13
253.011	1541.37	2611.75	3025.54	3462.78	5149.22	5642.9	5863.46	8747.34
253.807	1540.96	2611.2	3023.26	3460.36	5151.15	5635.88	5861.73	8748.99
254.602	1540.53	2610.36	3021.96	3455.99	5153.04	5631.15	5864.39	8750.78
255.397	1539.7	2609.07	3021.07	3452.31	5153.05	5628.03	5867.92	8752.63
256.193	1538.81	2608.37	3020.43	3447.51	5152.6	5626.31	5873.05	8754.38
256.988	1537.89	2608.62	3019.9	3443.61	5151.69	5625.82	5877.83	8755.53
257.783	1537.73	2609.21	3019.04	3442.08	5152.02	5626.52	5884.95	8757.6
258.577	1538.02	2609.71	3017.55	3443.92	5150.94	5627.95	5893.92	8756.97
259.372	1538.89	2608.52	3015.68	3450.9	5149.48	5630.42	5902.66	8756.81
260.167	1540.16	2605.43	3014.25	3457.88	5149.45	5633.86	5911.74	8758.06
260.961	1541.22	2603.22	3013.19	3466.93	5149.04	5637.98	5920.24	8759.34
261.756	1541.04	2600.9	3012.27	3471.38	5149.39	5642.86	5927.8	8759.98
262.55	1540.84	2598.96	3011.12	3472.47	5150.17	5648.52	5933.24	8760.88
263.344	1539.82	2596.5	3010.12	3467.54	5151.02	5654.35	5935.39	8762.09
264.138	1538.36	2594.26	3009.31	3461.21	5152.38	5660.29	5936.31	8763.45
264.932	1537.47	2592.43	3009.69	3454.98	5153.15	5665.76	5933.07	8765.17
265.726	1536.22	2590.19	3010.59	3449.32	5154.3	5670.85	5930.45	8766.78
266.52	1534.98	2587.29	3011.35	3444.43	5156.12	5676.11	5928.53	8768.15
267.314	1533.79	2582.55	3011.22	3441.39	5154.63	5681.18	5925.47	8769
268.107	1532.46	2576.81	3010.39	3442.64	5156.45	5685.82	5923.93	8769.45
268.901	1530.63	2572.09	3009.39	3440.84	5159.66	5691.18	5923.68	8769.41
269.694	1528.48	2569.35	3008.32	3437.88	5163.26	5696.62	5925.33	8768.93
270.488	1525.8	2568.89	3007.02	3434.86	5166.86	5701.39	5930.79	8768.02
271.281	1521.62	2567.75	3006.05	3432.95	5168.75	5704.41	5937.83	8766.67
272.074	1517.71	2565.83	3005.24	3430.57	5170.73	5705.94	5944.76	8765
272.866	1514.52	2563.6	3003.55	3428.03	5173.44	5706.31	5952.98	8762.89
273.659	1511.54	2561.38	3000.8	3425.45	5174.25	5704.97	5962.34	8760.31
274.452	1508.11	2559.34	2998.81	3422.89	5171.07	5703.13	5971.86	8756.99
275.245	1505.52	2558.27	2997.35	3420.55	5166.87	5701.31	5982.63	8753.06
276.037	1503.32	2559.79	2996.34	3418	5161.25	5699.67	5991.33	8748.36
276.83	1500.04	2559.78	2996.16	3414.31	5157.46	5698.39	5996.98	8743.72
277.621	1497.1	2557.54	2996.49	3410.5	5153.05	5697.38	5999.38	8739.08
278.413	1495.72	2553.63	2996.69	3407.31	5148.78	5696.69	6000.58	8735.97
279.206	1495.11	2549.94	2996.64	3404.04	5144.57	5696.04	5999.03	8734.12
279.998	1495.82	2546.46	2996.57	3402.76	5140.83	5695.7	5997.64	8733.18
280.789	1495.66	2545.97	2996.36	3401.1	5137.29	5695.7	5995.42	8734.6
281.581	1494.29	2548.14	2996.06	3400.27	5136.2	5696.28	5994.12	8736.66
282.372	1493.58	2551.02	2995.95	3398.67	5135.61	5697.19	5992.45	8738.01
283.164	1493.45	2554	2996.66	3397.29	5136.05	5699.89	5992.14	8738.27
283.955	1494.04	2555.67	2996.59	3397.05	5136.59	5703.13	5990.57	8736.09
284.746	1494.65	2554.95	2994.09	3396.68	5136.49	5706.62	5989.41	8731.16
285.538	1494.93	2551.15	2989.54	3396.22	5138	5710.12	5988.6	8721.74
286.328	1494.89	2547.41	2984.63	3395.78	5140.42	5713.26	5991.38	8711.41
287.119	1495.46	2544.59	2980.59	3394.72	5142.64	5716.2	5994.98	8701.5
287.91	1496.35	2541.88	2976.49	3393.84	5146.31	5719.31	5998.81	8693.24
288.7	1498.19	2539.91	2972.66	3393.33	5149.17	5724.85	6003.07	8687.77
289.491	1498.71	2538.46	2969.11	3393.17	5150.54	5731.05	6008.58	8684.94
290.282	1497.14	2537.22	2965.76	3393.19	5149.71	5736.93	6013.43	8684.9
291.072	1495.43	2535.73	2962.91	3394.29	5148.52	5742.24	6018.57	8692.97
291.862	1494.24	2534.12	2960.6	3394.69	5148.99	5746.26	6020.84	8702.64
292.653	1492.67	2532.47	2959	3396.01	5146.9	5749.07	6020.96	8710.48
293.442	1490.52	2531.26	2958.55	3398	5143.49	5750.73	6019.8	8715.58
294.233	1488.27	2529.94	2960.14	3399.61	5139.44	5751.88	6020.35	8720.34
295.022	1485.84	2528.81	2961.16	3401.53	5135.3	5752.04	6020.07	8725.32
295.812	1483.39	2529.95	2960.95	3403.49	5130.18	5751.39	6020.08	8729.2
296.601	1480.65	2530.77	2960.79	3404.01	5126.33	5749.67	6020.86	8731.11
297.391	1477.78	2530.6	2960.65	3403.83	5122.4	5746.75	6020.91	8731.64
298.18	1474.86	2529.16	2960.35	3402.45	5118.95	5741.63	6019.06	8730.36
298.969	1472.57	2526.84	2959.49	3401.26	5115.23	5733.4	6014.2	8726.52
299.758	1470.94	2524.87	2957.86	3400.14	5111.2	5724.35	6009.18	8722.81
300.548	1470.98	2524.23	2955.48	3398.86	5107.43	5713.9	6004.21	8719.36
301.336	1471.7	2523.73	2952.59	3396.32	5102.75	5703.02	5998.8	8714.89
302.125	1471.76	2522.95	2949.39	3393.47	5097.21	5693.59	5994.1	8709.96
302.914	1472.19	2521.75	2946.93	3390.58	5092	5685.6	5989.58	8704.98
303.703	1472.45	2519.91	2944.7	3387.72	5088.11	5681	5986.68	8700.07
304.491	1473.44	2513.62	2941.86	3384.48	5084.92	5680.22	5986.07	8696.32
305.28	1474.03	2507.21	2938.15	3381.81	5082.14	5681.61	5987.15	8693.18
306.068	1474.05	2503.77	2934.13	3378.91	5080.75	5683.86	5988.57	8690.98
306.856	1473.77	2500.71	2929.86	3376.51	5077.5	5686.46	5989.87	8689.43
307.644	1472.6	2498.83	2925.89	3373.4	5074.4	5688.28	5990.44	8688.66
308.431	1471.34	2497.27	2922.38	3370.72	5069.99	5689.32	5991.43	8688.46
309.22	1469.5	2494.89	2919.1	3367.16	5066.24	5689.86	5993.41	8688.96
310.007	1467.07	2491.65	2915.98	3364.23	5062.48	5689.61	5996.76	8688.85
310.794	1464.86	2487.25	2912.74	3361.68	5058.15	5688.55	5997.2	8687.03
311.582	1463.23	2484.7	2909.77	3358.53	5054.32	5686.73	5994.45	8684.29
312.37	1462.93	2483.89	2907.85	3355.26	5051.58	5684.14	5989.86	8678.64
313.156	1462.56	2483.35	2906.27	3352.11	5048.04	5680.88	5977.41	8675.12
313.944	1462.57	2483.24	2903.74	3346.9	5045.68	5676.6	5968.28	8674.37
314.731	1462.67	2483.35	2901.02	3342.82	5046.14	5669.14	5967.68	8674.91
315.518	1462.79	2483.75	2897.59	3338.43	5047.02	5660.02	5966.13	8676.06
316.305	1461.9	2484.08	2893.14	3333.56	5046.7	5652	5962.89	8677.2
317.092	1459.99	2483.38	2888.27	3329.08	5045.25	5645.85	5957.51	8678.71
317.878	1457.59	2482.05	2883.47	3323.88	5042.74	5640.85	5951.77	8681.35
318.664	1455.55	2479.33	2879.2	3318.73	5038.71	5636.97	5945.45	8690.16
319.451	1453.45	2475.3	2874.91	3313.4	5034.52	5633.81	5939.8	8691.57
320.237	1451.44	2472.39	2869.96	3308.28	5028.96	5631.1	5936.1	8688.12
321.023	1449.07	2469.38	2864.44	3302.84	5022.87	5627.99	5932.98	8684.77
321.809	1447.27	2466.33	2858.23	3297.23	5015.46	5626.07	5932.73	8685.03
322.596	1445.26	2464.26	2851.2	3291.02	5007.17	5624.89	5935.23	8684.99
323.382	1443.85	2463.15	2843.84	3284.38	4997.59	5623.18	5932.68	8683.31
324.167	1442.52	2462.59	2837.89	3278.54	4988.03	5620.14	5929.83	8681.32
324.953	1441.6	2461.85	2833.5	3270.61	4979.9	5614.96	5928.63	8679.31
325.738	1441.32	2460.72	2829.5	3265.82	4973.62	5607.36	5926.6	8677.31
326.523	1443.59	2459.45	2825.77	3263.21	4968.29	5597.83	5924.67	8674.41
327.309	1445.89	2458.1	2822.55	3260.07	4964.77	5586.95	5923.1	8672.77
328.094	1446.54	2456.69	2819.83	3257.43	4963.72	5573.95	5921.24	8673.76
328.879	1446.58	2456.48	2816.69	3255.28	4964.37	5561.98	5918.07	8677.6
329.664	1446.54	2455.93	2812.82	3252.46	4966.26	5555.82	5914.53	8683.37
330.449	1445.43	2453.8	2808.25	3248.17	4967.82	5554.3	5909.89	8689.15
331.234	1443.49	2450.92	2803.34	3243.36	4968.15	5566.88	5906.7	8693.59
332.018	1440.28	2448.64	2798.24	3239.31	4967.44	5593.82	5904.56	8697.63
332.803	1436.92	2446.93	2793.74	3236.51	4966.88	5622.02	5904.57	8703.84
333.587	1433.57	2444.96	2790.39	3234.2	4967.89	5612.25	5903.79	8712.24
334.371	1430.18	2441.05	2787.47	3232.57	4969.62	5583.78	5908.38	8722.66
335.155	1427.46	2437.84	2784.42	3231.01	4969.68	5581.04	5912.48	8734.6
335.939	1425.03	2435.48	2780.89	3233.49	4968.68	5576.15	5922.27	8748.14
336.723	1423.61	2433.58	2776.56	3235.45	4965.81	5572	5935.03	8764.29
337.507	1423.13	2431.37	2772.07	3231.4	4963.53	5554.93	5940.4	8781.49
338.291	1423.35	2428.58	2767.4	3225.1	4961.77	5554.14	5942.62	8796.94
339.075	1424.09	2425.88	2762.91	3215.78	4960.36	5566.74	5942.51	8812.62
339.858	1423.6	2423.59	2759.07	3205.35	4959.82	5582.41	5941.63	8829.31
340.642	1421.58	2422.04	2755.66	3194.48	4961.28	5598.86	5940.79	8847.05
341.425	1418.58	2420.01	2752.11	3183.57	4964.44	5614.84	5939.06	8865.45
342.208	1414.99	2417.17	2748.56	3173.26	4968.21	5630.31	5942.5	8884.4
342.992	1410.97	2414.5	2744.13	3164.4	4973.72	5645.54	5946.73	8904.58
343.775	1406.37	2412.03	2738.44	3157.21	4980.33	5661.1	5954.26	8926.63
344.558	1402.35	2410.19	2732.71	3153.17	4986.96	5676.49	5960.16	8950.06
345.34	1399.87	2409.45	2727.45	3150.79	4993.21	5691.56	5965.83	8973.57
346.123	1398.28	2408.71	2723.31	3149.27	5000.09	5706.53	5973.32	8996.03
346.906	1397.98	2408.62	2719.91	3148.25	5006.97	5721.08	5980.54	9016.88
347.688	1398.22	2408.88	2716.73	3147.62	5013.75	5734.07	5991.89	9036.16
348.47	1400.3	2408.43	2713.61	3146.89	5019.73	5745.14	6005.35	9053.34
349.252	1403.78	2406.81	2710.63	3146.36	5025.52	5753.48	6021.71	9069.08
350.035	1408.01	2405.54	2707.78	3146.02	5031.8	5757.89	6037.54	9083.74
350.817	1410.8	2404.11	2705.09	3146.44	5037.16	5760.63	6052.47	9097.54
351.599	1414.58	2403.31	2702.61	3146.91	5042.57	5761.22	6065.92	9110.37
352.38	1418.28	2403.45	2700.66	3147.49	5047.4	5759.44	6077.63	9122.77
353.162	1421.6	2404.19	2698.84	3147.81	5051.93	5757.97	6088.93	9135.21
353.944	1424.05	2406.84	2697.13	3148.71	5055.75	5759.03	6100.29	9147.11
354.725	1424.63	2410.35	2695.45	3148.62	5059.12	5763.16	6113.06	9158.36
355.506	1423.78	2414.26	2693.71	3148.87	5061.61	5768.3	6124.35	9169.45
356.288	1422.43	2417.37	2691.85	3149.59	5065.13	5774.54	6134.75	9181.04
357.069	1420.75	2417.47	2689.71	3150.06	5068.42	5782.11	6143.37	9193.52
357.85	1418.81	2414.97	2687.49	3151.11	5070.07	5790.32	6150.88	9205.81
358.631	1416.79	2411.8	2685.3	3151.43	5070.78	5798.19	6157.7	9217.88
359.412	1414.97	2408.57	2683.04	3151.05	5070.58	5805.48	6163.41	9229.05
360.193	1414.78	2404.68	2680.75	3150.55	5070.23	5812.01	6167.39	9238.9
360.973	1416.12	2398.85	2679.13	3149.38	5069.88	5817.93	6171.53	9246.83
361.753	1417.72	2395.09	2679.35	3146.86	5069.16	5822.54	6174.63	9253.3
362.534	1419.34	2400.7	2681.79	3143.42	5071.04	5824.57	6178.86	9257.6
363.314	1419.93	2415.89	2685.58	3140.31	5073.67	5825.24	6183.61	9260.48
364.094	1420.14	2426.21	2690.83	3137	5076.41	5824.58	6188.6	9262.1
364.875	1420.27	2415.36	2695.52	3133.43	5080.07	5822.52	6192.49	9262.93
365.654	1420.61	2393.99	2698.86	3129.71	5084.57	5819.52	6193.87	9262.51
366.434	1421.14	2417.31	2698.4	3126.56	5088.81	5816.74	6193.82	9261.59
367.214	1421.85	2413.61	2692.7	3124.12	5092.51	5814.37	6192.77	9259.4
367.994	1420.78	2409.99	2684.57	3122.54	5095.06	5811.08	6190.35	9256.17
368.773	1417.7	2406.22	2680.45	3121.67	5094.92	5807.5	6187.97	9252.57
369.552	1414.67	2404.81	2683.07	3121.43	5094.27	5803.32	6184.56	9248.39
370.332	1412.76	2402.97	2684.61	3121.8	5092.07	5798.48	6179.34	9242.53
371.111	1411.81	2401.42	2686.31	3122.8	5087.52	5792.25	6170.58	9233.23
371.89	1411.62	2400.65	2690.12	3123.95	5078.19	5783.77	6156.72	9219.38
372.669	1413.37	2400.64	2690.85	3124.5	5065.49	5772.68	6140.62	9201.37
373.448	1416.93	2400.23	2688.85	3125.25	5049.04	5758.46	6123.07	9178.49
374.226	1418.29	2399.4	2682.46	3124.73	5029.87	5740.41	6103.89	9152.21
375.006	1419.4	2398.87	2673.2	3123.54	5010.02	5719.43	6082	9123.55
375.784	1419.62	2397.8	2667.38	3121.52	4989.75	5695.43	6057.78	9093.9
376.563	1419.47	2397.02	2662.43	3118.32	4970.32	5667.17	6030.86	9060.64
377.341	1418.79	2395.95	2658.91	3114.39	4949.07	5635.85	6001.68	9023.48
378.119	1417.39	2394.88	2656.46	3110.17	4925.81	5601.71	5970.64	8981.31
378.897	1415.34	2391.82	2655.02	3106.04	4899.55	5565.39	5936.51	8935.4
379.676	1411.42	2387.07	2654.64	3100.2	4871.53	5527.64	5900.05	8884.83
380.453	1406.09	2382.72	2655.08	3094.3	4842.17	5489.93	5860.11	8829.38
381.23	1401.17	2377.33	2656.25	3088.36	4812.3	5449.66	5817.13	8770.02
382.009	1395.17	2371.98	2654.71	3083.18	4781.35	5407.65	5771.1	8707.96
382.786	1389.72	2366.1	2652.9	3078.2	4750.01	5363.87	5722.22	8640.38
383.564	1384.34	2361.36	2652.19	3073.66	4718.19	5319.26	5672.1	8569.84
384.341	1379.32	2357.12	2650.64	3069.55	4686.19	5275.08	5621.53	8497.05
385.118	1374.77	2353.32	2646.88	3066.23	4653.06	5231.84	5571.93	8420.86
385.896	1372	2349.83	2641.48	3063.97	4619.93	5190.16	5522.01	8342.37
386.672	1374.37	2347.12	2634.25	3062.04	4586.58	5150.87	5471.92	8261.92
387.449	1376.6	2344.25	2627.6	3060.74	4553.01	5113.27	5422.56	8181.34
388.227	1379.21	2341.67	2622.1	3059.72	4520.27	5077.3	5375.18	8104.05
389.003	1384.88	2338.71	2617.04	3059.74	4488.86	5043.14	5329.92	8032.2
389.779	1395.64	2335.71	2612.91	3060.67	4458.86	5010.79	5284.28	7964.54
390.556	1403.49	2334.04	2609.43	3062.04	4429.86	4980.44	5238.75	7900.26
391.333	1407.43	2333.58	2607.26	3063.8	4402.42	4951.67	5195.42	7839.17
392.109	1410.02	2334.55	2605.9	3065.74	4375.09	4924.96	5156.02	7780.44
392.885	1410.89	2336.06	2605.03	3067.42	4348	4899.23	5119.68	7724.42
393.66	1409.08	2338.07	2605.17	3068.63	4321.41	4873.54	5086.97	7671.3
394.437	1403.41	2339.12	2606.83	3068.76	4295.95	4847.65	5056.49	7621.15
395.213	1393.49	2340.65	2608.47	3068.59	4274.73	4820.44	5028.22	7573.54
395.988	1389.38	2340.47	2608.81	3068.06	4257.84	4792.89	5001.82	7528.38
396.764	1390.17	2339.62	2608.37	3066.75	4248.58	4764.63	4977.68	7485.85
397.539	1397.03	2338.97	2606.94	3065.14	4233.45	4736.04	4954.45	7444.91
398.315	1400.89	2338.85	2604.91	3063	4218.22	4707.68	4933.59	7404.32
399.091	1400.44	2338.03	2601.76	3060.57	4204.98	4679.21	4915.18	7362.64
399.866	1393.16	2335.55	2598.46	3057.86	4191.57	4652.33	4899.21	7325.75
400.641	1389.95	2332.99	2595.49	3054.58	4178.49	4628.45	4885.91	7288.77
401.416	1386.77	2331.61	2593.98	3051.25	4164.96	4609.4	4875.21	7256.88
402.19	1384.18	2329.72	2592.9	3047.98	4149.21	4593.27	4865.49	7229.04
402.965	1382.2	2328.42	2593.37	3045.32	4132.95	4580.64	4856.15	7203.72
403.74	1380.82	2325.72	2594.62	3045.22	4125.88	4570.77	4845.1	7179.8
404.515	1379.92	2325.45	2596.11	3046.24	4126.2	4564.15	4834.88	7156.83
405.289	1379.18	2325.71	2597.89	3047.36	4126.17	4560.67	4825.16	7134.61
406.064	1379.01	2327.86	2599.78	3047.96	4125.59	4560.02	4815.67	7112.7
406.838	1379.49	2333.13	2602.15	3047.65	4125.16	4562.36	4806.7	7090.99
407.612	1380.33	2335.95	2604.75	3046.8	4124.64	4565.79	4798.66	7069.59
408.386	1381.34	2337.14	2606.87	3045.95	4122.43	4568.03	4790.41	7048.99
409.16	1382.07	2337.72	2608.18	3045.34	4116.27	4567.49	4782.65	7030.1
409.934	1383.99	2335.97	2607.77	3044.39	4105.64	4564.95	4774.33	7014.16
410.707	1386.3	2334.32	2605.16	3043.2	4099.04	4560.33	4766.47	7000.27
411.481	1388.64	2331.85	2602.24	3041.63	4092.44	4554.2	4758.87	6979.29
412.255	1391.01	2328.74	2602.62	3040.4	4085.81	4547.22	4751.62	6962.52
413.028	1392.69	2324.68	2603.53	3039.38	4078.16	4539.55	4744.79	6931.73
413.801	1392.96	2321.37	2603.29	3040.12	4070.29	4531.02	4739.43	6901.74
414.575	1392.81	2319.66	2602.47	3041.82	4063.04	4522.15	4734.89	6871.51
415.348	1392.23	2317.24	2602.02	3043.53	4056.1	4512.89	4730.75	6923.98
416.12	1391.12	2315.41	2603.43	3044.94	4048.95	4503.99	4727.73	6961.27
416.893	1389.73	2315.29	2605.41	3045.62	4041.86	4495.67	4724.88	6951.51
417.666	1387.93	2316.39	2608.03	3046.34	4033.97	4486.71	4721.9	6926.31
418.438	1386.29	2319.81	2610.93	3047.07	4026.36	4477.65	4717.93	6900.22
419.211	1385.51	2322	2613.65	3047.73	4023.94	4468.46	4713.72	6874.06
419.984	1384.79	2326.12	2616.38	3047.17	4024.02	4460.83	4708.03	6856.57
420.756	1383.33	2328.53	2618.6	3046.38	4025.76	4455.47	4701.4	6845.31
421.528	1381.74	2332.3	2620.34	3045.16	4023.97	4452.49	4692.62	6846.92
422.3	1382.66	2335.14	2621.5	3043.83	4019.56	4449.58	4681.28	6868.67
423.072	1384.24	2340.06	2619.76	3043.49	4013.68	4446.48	4659.69	6846.05
423.844	1386.39	2344.45	2615.87	3045.77	4007.12	4442.04	4654.64	6778.39
424.616	1388.77	2346.06	2612.94	3047.28	3999.94	4436.02	4670.49	6778.01
425.388	1390.79	2345.47	2610.59	3048.23	3995.45	4430.66	4670.95	6791.1
426.159	1387.42	2345.31	2608.72	3047.78	3993.28	4425.42	4670.28	6793.31
426.93	1385.46	2346.46	2606.88	3046.63	3988.86	4421.21	4668.09	6795.01
427.702	1383.65	2348.13	2604.92	3043.08	3984.91	4417.49	4665.01	6789.07
428.473	1381.87	2346.41	2602.55	3038.98	3980.16	4415.19	4661.65	6785.46
429.244	1378.73	2346.11	2599.87	3034.67	3976.31	4413.38	4657.52	6780.37
430.015	1377.36	2340.89	2597.34	3030.53	3973.43	4411.37	4651.77	6774.05
430.786	1376.96	2334.14	2594.72	3027.79	3970.53	4409.79	4645.64	6763.95
431.557	1376.75	2327.75	2592.29	3025.56	3967.69	4408.31	4639.77	6753.34
432.327	1376.4	2324.22	2590.08	3023.59	3965.76	4406.89	4634.01	6744.13
433.098	1375.82	2321.69	2588.81	3022.39	3964.31	4405.98	4630.38	6737.09
433.869	1375.8	2319.43	2587.86	3022.13	3963.18	4405.74	4627.28	6731.6
434.639	1376.11	2316.31	2588.57	3023.88	3962.31	4406.14	4625.47	6726.89
435.41	1376.71	2313.66	2590.65	3027.21	3960.76	4407.66	4624.91	6722.7
436.18	1377.48	2313.42	2593.07	3031.62	3957.7	4409.56	4625.61	6718.97
436.95	1378.24	2315.98	2595.52	3036.67	3954.56	4412.03	4627.7	6716.13
437.72	1378.55	2316.55	2598.77	3041.97	3951.16	4414.7	4632.52	6713.38
438.489	1379.82	2319.28	2601.25	3046.6	3949.87	4417.12	4640.73	6711.37
439.259	1381.4	2321.42	2601.84	3051.16	3949.96	4418.96	4656.07	6709.4
440.029	1382.79	2323.17	2601.16	3053.8	3950.08	4419.97	4659.83	6707.48
440.798	1381.8	2325.19	2599.59	3054.96	3950.45	4420.52	4654.36	6704.65
441.568	1379.99	2328.5	2597.39	3055.49	3950.78	4420.56	4646.61	6699.98
442.337	1377.97	2333.02	2595.15	3055.61	3949.24	4420.33	4638.44	6694.89
443.107	1376.43	2336.62	2593.07	3055.16	3949.97	4419.96	4631.17	6690.38
443.875	1375.02	2339.33	2590.57	3054.46	3950.47	4419.44	4624.41	6685.83
444.645	1373.87	2339.69	2588.18	3054.05	3950.73	4419.02	4617.9	6681.5
445.413	1373	2338.11	2586.08	3052.76	3950.58	4418.29	4612.71	6676.45
446.183	1372.42	2338.6	2584.54	3049.82	3949.96	4417.07	4608.95	6670.64
446.951	1372.31	2339.32	2583.68	3047.06	3948.91	4415.33	4608.07	6663.76
447.72	1372.47	2340.55	2583.54	3044.95	3946.65	4413.1	4609.92	6656.35
448.488	1373.08	2341.5	2583.89	3045.84	3944.32	4410.14	4614.21	6648.87
449.257	1374.07	2338.9	2584.88	3048.55	3940.85	4405.83	4617.52	6639.99
450.025	1375.48	2337.49	2586.47	3051.76	3936.9	4400.63	4620.11	6630.98
450.793	1377.12	2333.92	2588.92	3054.58	3932.18	4394.71	4621.74	6622.06
451.561	1379.35	2331.37	2592.13	3056.94	3926.98	4388.44	4620.98	6613.51
452.329	1382.33	2328.64	2595.78	3056.69	3921.33	4381.97	4618.71	6606.75
453.097	1388.36	2325.93	2599.12	3054.98	3915.57	4374.45	4615.46	6600.67
453.864	1394.4	2324.59	2598.58	3052.46	3910.42	4366.49	4611.64	6595.4
454.633	1397.14	2321.32	2595.57	3049.34	3905.96	4358.52	4602.11	6592.09
455.4	1397.6	2318.34	2593.27	3046.14	3901.39	4350.81	4596.28	6588.97
456.167	1393.84	2317.09	2591.16	3043.61	3898.6	4343.68	4588.19	6585.66
456.935	1383.59	2315.93	2589.4	3041.13	3897.75	4337.48	4580.58	6581.45
457.702	1378.44	2316.62	2587.49	3038.55	3897.74	4332.4	4574.02	6575.74
457.768	1378.09	2316.88	2587.36	3038.53	3898.14	4332.1	4573.68	6573.38
458.538	1372.06	2319.58	2585.3	3034.57	3898.35	4328.24	4568.58	6568.9
459.307	1364.49	2324.2	2581.58	3030.9	3899.15	4325.47	4564.39	6563.89
460.076	1375.66	2326.65	2577.72	3027.36	3899.54	4323.29	4562.13	6558.05
460.847	1395.67	2330.72	2576.81	3024.34	3899.68	4321.22	4561.17	6551.56
461.616	1389.56	2334.73	2577.7	3023.32	3899.66	4319.23	4561.95	6544.43
462.385	1382.25	2340.05	2580.63	3023.99	3898.88	4317.05	4563.79	6536.42
463.154	1380.9	2344.61	2584.03	3025.27	3897.3	4313.68	4565.44	6527.78
463.923	1378.72	2347.78	2586.67	3027.09	3894.27	4309.85	4565.25	6518.57
464.692	1377.3	2347.86	2587.99	3029.32	3888.99	4305.79	4564.04	6508.74
465.46	1375.76	2347.6	2589.46	3031.91	3882.96	4301.77	4561.06	6497.43
466.229	1374.85	2345.96	2591.01	3034.63	3876.55	4297.9	4556.34	6485.76
466.997	1373.31	2344.3	2593.89	3036.58	3869.79	4294.29	4550.52	6474.09
467.766	1374.93	2340.12	2596.53	3039.72	3862.34	4290.8	4542.11	6462.74
468.534	1374.73	2336.05	2594.71	3042.75	3855.54	4287.8	4532.62	6454.57
469.302	1375.21	2331.5	2595.08	3045.38	3850.26	4285.61	4523.58	6447.47
470.07	1375.84	2325.35	2595.1	3047.46	3845.99	4285.1	4517.94	6440.94
470.838	1376.95	2319.18	2594.88	3049.26	3844.37	4285.26	4513.12	6434.97
471.606	1378.79	2315.28	2592.54	3049.57	3845.71	4285.68	4508.35	6429.35
472.374	1380.14	2310.58	2589.14	3047.98	3848.45	4286.04	4503.3	6425.54
473.142	1386.06	2309.49	2585.31	3046.29	3852.15	4285.33	4499.64	6423.31
473.91	1383.1	2310.43	2581.86	3044.07	3855.24	4281.99	4496.62	6422.5
474.677	1378.34	2310.24	2579.86	3041.6	3857.77	4276.18	4501.75	6421.79
475.445	1373.12	2308.27	2578.9	3039.36	3858.79	4269.56	4504.31	6420.85
476.212	1363.97	2307.38	2580.01	3036.58	3857.36	4262.44	4507.16	6421.41
476.979	1354.06	2307.23	2582.92	3033.24	3855.13	4255.31	4508.94	6421.82
477.746	1351.17	2307.73	2580.75	3028.27	3851.36	4248.33	4509.41	6421.77
478.513	1351.6	2308.61	2578.56	3022.11	3846.9	4242.23	4508.48	6420.8
479.28	1354.37	2310.35	2576.88	3015.74	3841.98	4236.6	4505.92	6417.84
480.047	1364.8	2310.69	2575.02	3009.79	3836.88	4231.94	4502.13	6413.32
480.814	1371.14	2310.94	2571.08	3005.37	3832.33	4226.73	4496.42	6407.58
481.58	1371.74	2311.25	2567.7	3002.27	3827.67	4221.89	4490.8	6399.39
482.346	1374.38	2311.33	2566.05	3000.37	3823.77	4217.6	4487.63	6393.06
483.113	1377.1	2310.91	2565.49	2999.94	3820.31	4214.24	4484.93	6390.98
483.879	1379.56	2311.37	2566.18	3000.82	3817.9	4212.54	4483.02	6392.6
484.645	1381.29	2312.62	2568.06	3004.22	3815.65	4213.36	4482.36	6394.45
485.412	1382.02	2314.35	2570.78	3008.8	3814.77	4214.86	4483.24	6395.35
486.177	1382.01	2316.03	2574.64	3014.66	3814.92	4220.06	4485.87	6395.56
486.943	1380.09	2316.5	2579.04	3021.02	3815.9	4225.74	4490.47	6395.62
487.709	1379.23	2316.52	2585.14	3025.53	3818.06	4231.04	4485.77	6395.19
488.475	1378.84	2316.8	2585.87	3031.44	3820.99	4235.9	4476.79	6394.64
489.24	1378.27	2315.07	2586.11	3036.88	3824.19	4239	4477.79	6393.17
490.005	1378.13	2315.02	2586.08	3041.49	3827.69	4241.19	4478.33	6391.08
490.771	1378.78	2316.46	2585.94	3044.5	3830.51	4241.82	4480.53	6389.12
491.536	1380.22	2318.89	2585.75	3042.31	3834.47	4242.6	4483.41	6387.02
492.301	1382.9	2322.58	2585.25	3040.05	3838.81	4242.64	4485.94	6385.2
493.066	1384.94	2325.67	2584.76	3037.75	3843.37	4241.85	4489.42	6382.05
493.831	1385.59	2328.45	2583.71	3037.75	3848.25	4240.54	4494.35	6377.14
494.596	1386	2332.41	2582.84	3038.85	3853.07	4238.92	4501.73	6373.37
495.36	1386.32	2334.95	2582.06	3040.77	3857.88	4235.4	4520.41	6371.05
496.125	1385.93	2336.09	2581.52	3043.73	3861.29	4230.74	4525.12	6367.65
496.889	1385.35	2336.97	2581.56	3047.18	3862.53	4225.17	4528.77	6362.47
497.653	1384.68	2337.34	2582.83	3050.96	3860.64	4218.79	4527.53	6355.8
498.418	1384.15	2335.52	2585.13	3055.86	3857.11	4212.6	4522.11	6349.43
499.182	1383.88	2334.14	2587.42	3059.64	3851.15	4206.67	4514.44	6343.77
499.946	1383.78	2332.88	2589.13	3061.27	3844.13	4200.06	4494.69	6338.18
500.71	1383.76	2331.67	2589.03	3059.85	3836.96	4193.18	4480.81	6335.02
501.473	1384.03	2329.05	2586.28	3057.06	3831.86	4186.64	4469.94	6332.8
502.237	1384.52	2325.59	2583.24	3052.82	3825.87	4179.86	4459.85	6330.41
503.001	1385.59	2320.27	2580.16	3047.18	3817.02	4173.25	4450.47	6327.46
503.764	1387.24	2316.64	2578.44	3040.6	3807.15	4166.79	4443.03	6322.94
504.528	1386.94	2314.03	2576.76	3034.08	3797.77	4161.08	4440.8	6317.86
505.291	1388.11	2313.57	2575.92	3027.76	3789.13	4156.51	4438.02	6312.17
506.055	1387.31	2312.64	2575.2	3022.03	3782.21	4152.95	4430.4	6305.46
506.817	1385.63	2311.91	2574.62	3017.57	3777.28	4150.4	4422.75	6297.22
507.581	1382.34	2311.04	2573.88	3013.69	3774.01	4149.06	4415.47	6288.67
508.344	1378.63	2309.15	2571.52	3011.18	3771.73	4148.91	4409.04	6279.85
509.106	1374.8	2308.75	2566.8	3010.12	3771.48	4150.31	4402.75	6270.97
509.869	1372.34	2309.3	2559.24	3010.87	3771.82	4152.62	4397.15	6262.42
510.632	1370.69	2307.99	2552.24	3012.68	3771.24	4155.67	4391.93	6255.9
511.394	1369.57	2306.81	2547.48	3015.14	3768.67	4159.03	4387.09	6249.11
512.156	1369.06	2306.92	2544.24	3018.91	3760.02	4161.78	4382.84	6242.79
512.918	1372.85	2309.2	2542.38	3024.3	3757.56	4164.37	4379.94	6238.98
513.681	1373.76	2310.12	2540.86	3029.19	3759.57	4167.36	4378.97	6236.1
514.443	1375.34	2310.93	2539.66	3030.33	3764.75	4170.15	4380.64	6234.78
515.205	1377.22	2310.43	2538.45	3028.91	3770.71	4172.12	4386.06	6233.01
515.967	1378.78	2308.99	2537.39	3026.31	3776.7	4173.14	4390.86	6230.45
516.729	1380.29	2307.04	2536.53	3023.34	3781.63	4168.21	4391.14	6228.34
517.49	1381.26	2305.1	2536.53	3019.77	3785.87	4160.51	4389.38	6226.49
518.251	1380.95	2302.97	2536.91	3015.44	3788.44	4152.57	4385.94	6224.92
519.013	1378.59	2298.74	2538.49	3010	3790.07	4147.7	4381.63	6223.55
519.774	1374.13	2298.12	2540.24	3004.49	3789.69	4144.02	4377.93	6222.31
520.535	1372.5	2298.96	2542.07	2999.54	3778.09	4140.32	4374.53	6221.4
521.297	1369.56	2297.96	2542.86	2996.25	3775.06	4137.39	4372.97	6220.87
522.058	1366.48	2298.61	2543.61	2994.6	3775.91	4134.79	4372.08	6220.85
522.818	1363.52	2299.35	2543.51	2994.49	3774.25	4132.47	4371.11	6221.35
523.58	1360.74	2301.19	2542.63	2994.82	3771.64	4130.74	4370.16	6222.19
524.34	1357.84	2309.31	2541.56	2997.04	3767.88	4127.66	4369.14	6223.63
525.101	1355.69	2312.56	2542.17	2999.68	3764.23	4124.32	4367.84	6224.43
525.862	1353.92	2314.91	2542.91	3002.24	3759.96	4121.41	4366.95	6224.41
526.622	1352.37	2314.28	2543.05	3003.99	3755.41	4118.28	4366.21	6223.26
527.382	1351.24	2312.5	2542.21	3005.22	3750.87	4109.03	4365.91	6221.07
528.142	1350.43	2310.25	2541.36	3005.8	3746.56	4095.89	4365.98	6217.68
528.903	1349.79	2306.6	2539.73	3006.08	3742.5	4071.4	4366.12	6213.93
529.662	1349.24	2301.35	2537.84	3005.97	3739.35	4061.32	4366.49	6208.49
530.422	1348.69	2293.64	2536.05	3005.3	3736.57	4061.46	4366.98	6202.33
531.182	1348.32	2287.12	2534.42	3004.13	3734.31	4078.45	4366.81	6197.13
531.942	1348.03	2281.84	2532.93	3002	3732.69	4083.25	4364.6	6192.75
532.701	1347.67	2278.53	2531.89	2999.61	3731.14	4091.56	4362.28	6187.01
533.461	1347.88	2278.57	2531.92	2997.05	3728.29	4095.79	4358.76	6182.76
534.22	1348.18	2279.43	2532.16	2994.33	3724.35	4087.1	4347.7	6180.35
534.979	1348.56	2283.09	2532.69	2991.85	3720.39	4081.73	4347.11	6178.62
535.738	1348.95	2292.32	2532.73	2989.85	3716.52	4077.27	4347.6	6176.03
536.498	1349.02	2295.77	2532.68	2988.85	3712.86	4075.18	4350.58	6174.12
537.257	1349.07	2295.94	2532.93	2988	3709.99	4073.54	4351.33	6173.43
538.015	1348.62	2291.99	2533.15	2986.85	3706.7	4072.47	4350.55	6173.32
538.774	1348.39	2289.76	2533.12	2984.42	3703.23	4070.61	4349.33	6173.03
539.532	1348.41	2287.58	2532.76	2980.35	3700.1	4067.91	4348.64	6171.74
540.291	1348.68	2285.03	2532.24	2976.27	3697.05	4064.16	4347.92	6167.51
541.049	1349.29	2282.68	2531.19	2972.89	3693.4	4059.82	4347.37	6162.63
541.808	1350.45	2279.17	2529.7	2969.79	3690.09	4055.3	4345.92	6157.11
542.566	1352.18	2269.64	2528.46	2967.16	3687.9	4051.39	4344.23	6151.75
543.324	1353.66	2266.44	2527.55	2964.78	3686.78	4048.71	4340.4	6147.34
544.083	1353.38	2264.2	2524.39	2962.7	3686.79	4047.07	4335.82	6145.66
544.841	1351.77	2267.92	2521.26	2960.91	3688.87	4046.39	4327.87	6145.85
545.598	1349.44	2267.91	2519.23	2959.49	3694.63	4046.93	4327.23	6143.69
546.356	1346.67	2268.36	2518.91	2958.38	3700.97	4047.96	4325.33	6141.17
547.114	1345.53	2268.46	2520.17	2957.54	3707.45	4048.6	4323.62	6138.71
547.871	1345.22	2268.4	2523.61	2956.88	3712.16	4049.86	4322.06	6136.91
548.628	1345.31	2268.95	2528.84	2956.6	3716.77	4050.46	4322.63	6134.89
549.386	1345.37	2268.23	2527.02	2956.83	3721.16	4052.68	4324.04	6134.74
550.143	1344.73	2268.45	2549.04	2957.46	3725.19	4056.39	4325.83	6135.05
550.899	1344.1	2270.07	2529.29	2959.72	3728.02	4059.9	4326.49	6135.32
551.656	1343.59	2270.14	2528.81	2962.35	3730.11	4060.67	4326.72	6135.9
552.413	1343.21	2266.7	2512.75	2965.48	3731.11	4056.93	4326.31	6136.27
553.17	1339.27	2261.5	2516.32	2968.67	3729.12	4050.73	4325.64	6136.7
553.927	1337.47	2257.49	2510.75	2971.64	3724.89	4046.49	4324.8	6136.7
554.683	1336.65	2252.47	2521.95	2974.07	3718.36	4047.02	4323.38	6136.58
555.44	1336.66	2248.22	2508.63	2976.3	3711.33	4055.1	4321.18	6136.53
556.196	1337.16	2245.82	2525.35	2978.12	3704.82	4067.58	4317.84	6136.52
556.953	1337.64	2242.67	2518.41	2979.67	3700.17	4073.13	4312.42	6136.61
557.709	1338.13	2241.28	2525.5	2980.76	3696.77	4074.98	4308.67	6137.76
558.464	1338.58	2244.06	2533.12	2981.14	3695.33	4072.19	4308.34	6138.78
559.22	1339.14	2245.86	2538.35	2980.55	3696.25	4065.19	4311.5	6139.59
559.977	1339.72	2247.06	2530.53	2979.29	3700.02	4053.42	4315.22	6138.66
560.732	1340.45	2248.51	2529.59	2977.52	3704.56	4050.21	4319.24	6137.65
561.488	1341.51	2249.39	2528.39	2975.43	3709.09	4062.95	4322.62	6135.78
562.244	1343.1	2249.92	2527.05	2973.07	3712.35	4060.31	4326.11	6133.4
562.999	1345.51	2253.29	2525.46	2970.99	3713.1	4057.39	4329.13	6130.36
563.754	1347.52	2254.51	2523.58	2970.23	3713.56	4054.95	4331.63	6126.89
564.51	1348.14	2253.07	2521.86	2970.52	3713.23	4052.71	4333.68	6122.93
565.265	1347.85	2254.09	2519.72	2971.81	3713.5	4051.26	4335.09	6117.96
566.019	1346.75	2255.4	2517.58	2974.48	3715.99	4050.6	4336.54	6112.74
566.774	1343.95	2255.96	2515.41	2977.9	3719.32	4049.66	4337.3	6107.67
567.529	1341.17	2256.47	2513.47	2981.44	3719.85	4048.12	4334.48	6105.73
568.284	1338.83	2255.93	2511.98	2983.77	3719.96	4045.76	4331.42	6103.04
569.038	1338.15	2256.31	2510.84	2985.02	3719.72	4044.13	4328.33	6101.7
569.793	1338.45	2257.14	2511.09	2985.51	3718.83	4042.39	4324.43	6100.59
570.548	1339.17	2257.25	2511.25	2984.56	3718.01	4040.22	4319.57	6099.06
571.302	1340.02	2255.53	2512.2	2982.31	3716.33	4037.88	4313.94	6097.17
572.056	1340.67	2254.28	2511.42	2978.93	3714.83	4035.82	4307.78	6095.03
572.81	1341.69	2251.6	2509.76	2973.54	3712.71	4034.77	4301.83	6092.38
573.564	1342.92	2252.3	2508.37	2967.57	3711.14	4033.46	4296.33	6088.34
574.318	1344.15	2253.82	2506.89	2962.5	3708.74	4032.2	4291.96	6084.05
575.072	1345.38	2254.45	2504.67	2959.67	3706.49	4027.31	4288.36	6078.64
575.825	1346.7	2256.03	2502.87	2957.88	3704	4027.89	4284.63	6072.69
576.579	1348.04	2257.05	2501.3	2957.75	3702.01	4028.9	4282.03	6066.88
577.332	1349.49	2258.93	2499.92	2959.35	3699.47	4033.84	4280.69	6060.86
578.086	1351.34	2260.53	2499.11	2962.81	3696.41	4040.79	4280.27	6054.87
578.84	1351.6	2260.26	2498.66	2967.93	3692.12	4048.69	4280.68	6049.42
579.592	1350.37	2260.11	2498.63	2973.69	3689.55	4057.39	4282.21	6044.94
580.346	1348.24	2261.29	2498.81	2979.37	3693.23	4065.43	4284.66	6041.57
581.098	1344.7	2259.91	2499.38	2984.3	3698.09	4072.13	4287.25	6040.35
581.852	1345.11	2257.64	2500.4	2988.24	3703.57	4076.93	4290.23	6040.4
582.604	1345.26	2255.16	2501.72	2990.59	3709.53	4080.52	4292.49	6041.69
583.357	1345.02	2252.68	2503.61	2991.88	3714.07	4081.99	4294.73	6044.41
584.109	1344.51	2251.61	2505.83	2992.42	3717.59	4081.82	4298.15	6048.16
584.862	1344.43	2251.72	2508.16	2991.15	3721.34	4079.82	4301.07	6052.75
585.614	1344.31	2251.71	2510.37	2988.34	3722.49	4077.13	4302.96	6057.47
586.367	1343.5	2251.95	2511.89	2984.7	3719.12	4073.7	4303.48	6062.25
587.118	1342.6	2253.94	2512.85	2980.29	3717.38	4070.8	4304.03	6066.82
587.871	1341.57	2255.84	2515.58	2975.13	3715.65	4067.57	4303.93	6070.65
588.622	1340.49	2258.69	2517.41	2970.67	3713.59	4063.3	4303.32	6073.77
589.374	1339.98	2262.11	2516.87	2966.67	3710.98	4059.65	4301.82	6076.3
590.126	1338.78	2265.45	2514.52	2963.48	3709.45	4055.86	4299.08	6077.38
590.877	1334.63	2266.72	2510.94	2961.17	3707.82	4051.33	4295.79	6076.59
591.629	1332.48	2267.4	2504.79	2961.41	3708.93	4046.96	4291.32	6070.38
592.38	1330.51	2267.03	2500.15	2962.14	3710.79	4044.43	4286.71	6069.33
593.131	1329.74	2267.87	2496.41	2963.6	3713.44	4043.25	4282.29	6067.62
593.883	1328.65	2267.04	2493.32	2964.99	3716.72	4043.14	4278.54	6065.26
594.634	1329.42	2265.65	2491.22	2965.94	3718.95	4043.7	4276.95	6062.68
595.386	1331.08	2264.83	2490.1	2966.63	3721.27	4044.3	4276.62	6059.91
596.136	1333.5	2263.53	2489.7	2966.48	3723.4	4043.61	4277.54	6055.5
596.887	1335.75	2262.75	2495.28	2966.13	3725.45	4043.81	4278.77	6050.64
597.638	1338.01	2261.83	2496.95	2966.6	3726.14	4043.47	4280.42	6045.84
598.388	1340.29	2263.08	2496.87	2967.36	3726.18	4043.14	4281.24	6041
599.139	1345.17	2264.07	2493.83	2968.35	3723.92	4042.79	4280.73	6036.57
599.889	1348.67	2265.31	2495.14	2968.82	3721.49	4042.65	4279.94	6032.85
600.64	1351.39	2267.81	2496.36	2969.13	3718.26	4042.15	4279.22	6030.04
601.39	1353.3	2271.99	2499.37	2969.13	3714.24	4040.63	4278.48	6028.02
602.14	1354.14	2276.22	2501.62	2968.6	3708.91	4039.44	4278.52	6025.53
602.889	1354.15	2280.45	2503.21	2968.6	3703.86	4039.11	4278.87	6023.24
603.64	1352.75	2286.04	2504.46	2969.62	3700.23	4036.87	4280	6021.12
604.39	1352.34	2288.48	2502	2970.24	3697.48	4035.55	4281.26	6019.89
605.139	1348.58	2289.37	2503.47	2972.08	3696.41	4035.85	4282.45	6019.58
605.888	1345.9	2286.85	2505.22	2974.86	3695.04	4035.62	4283.42	6020.1
606.639	1344.33	2284.25	2508.45	2977.62	3693.49	4036.13	4284.3	6022.28
607.388	1344.3	2279.24	2509.68	2980.67	3692.88	4036.85	4283.77	6024.88
608.137	1344.77	2274.95	2510.51	2982.92	3693.69	4036.62	4283.46	6028.39
608.886	1345.43	2272.12	2510.98	2986.1	3696.08	4037.3	4283.37	6031.83
609.635	1346.28	2268.73	2511.67	2989.05	3699.72	4038.58	4285.16	6035.28
610.384	1347.76	2265.61	2511.76	2991.62	3705.05	4038.72	4287.79	6037.92
611.133	1351.56	2262.8	2511.82	2993.67	3711.36	4038.68	4290.43	6040.71
611.882	1354.79	2259.22	2511.81	2994.75	3718.49	4037.79	4293.06	6043.24
612.631	1357.64	2257.34	2511.95	2995.33	3724.28	4037.37	4295.4	6045.92
613.379	1359.98	2257.19	2512.29	2994.1	3730.93	4035.09	4296.64	6047.89
614.128	1361.67	2259.01	2513.45	2993.38	3736.18	4033.95	4297.65	6055.09
614.876	1362.97	2260.29	2515.56	2992.64	3741.95	4033.49	4298.63	6057.58
615.624	1363.47	2263.24	2517.7	2991.35	3743.42	4034.32	4299.74	6056.39
616.372	1363.18	2267.75	2518.81	2989.47	3744.15	4036.2	4300.89	6052.69
617.12	1360.24	2273.14	2522.02	2989.66	3745.4	4039.6	4302.46	6048.44
617.868	1360.1	2278.73	2522.2	2991.1	3745.07	4043.56	4303.76	6043.67
618.616	1360.14	2283.39	2521.44	3011.05	3745.11	4048.8	4304.28	6039.11
619.364	1360.03	2286.31	2520.79	3001.67	3744.59	4055.48	4303.82	6034.94
620.111	1360.81	2289.54	2521.67	2989.6	3744.58	4061.1	4305.65	6032.02
620.859	1361.89	2293.98	2524.18	3001.97	3744.23	4066.02	4306.28	6030.71
621.607	1363.53	2299.05	2526.69	3011.29	3744.37	4070.44	4301.63	6032.18
622.354	1365.46	2302.72	2527.74	3027.06	3743.78	4074.65	4293.94	6040.18
623.101	1367.26	2305.69	2531.49	3036.53	3743.18	4075.66	4280.69	6035.21
623.848	1368.89	2309.36	2535.61	3038.53	3742.84	4076.22	4284.92	6038.93
624.595	1370.01	2309.69	2539.53	3041.88	3742.93	4076.86	4294.68	6045.67
625.342	1370.46	2309.17	2542.26	3043.87	3742.99	4076.38	4305.38	6054.77
626.089	1370.62	2309.74	2543.9	3045.83	3745.15	4075.05	4316.38	6067.87
626.836	1370.92	2309.74	2545.43	3049.3	3747.55	4073.76	4327.71	6072.73
627.583	1371.27	2308.24	2548.44	3052.3	3749.07	4073.78	4322.62	6069.79
628.33	1371.86	2306.44	2551.47	3054.69	3751.07	4073.7	4319.33	6065.63
629.075	1372.82	2305.08	2554.56	3056.09	3751.24	4076.45	4318.46	6063.95
629.822	1373.75	2301.31	2557.46	3057.12	3751.72	4080.02	4318.01	6070.46
630.568	1374.76	2301.91	2560.34	3057.68	3755.64	4084.51	4317.16	6067.62
631.314	1376.06	2304.66	2563.61	3057.86	3761.75	4088.04	4316.35	6066.75
632.06	1378.21	2305.13	2567.2	3057.71	3765.81	4093.99	4316.29	6063.05
632.807	1380.72	2306.98	2569.73	3057.65	3770.29	4099.18	4323.21	6085.94
633.553	1382.8	2304.29	2571.67	3058.34	3782.38	4105.23	4324.44	6085.65
634.298	1384.74	2311.3	2572.67	3061.16	3807.45	4110.72	4324.98	6085.48
635.043	1386.61	2316.85	2574.19	3065.36	3808.66	4114.51	4324.39	6126.85
635.789	1388.92	2324.11	2575.17	3069.38	3802.96	4118.57	4323.86	6065.92
636.535	1390.61	2344.82	2576.23	3071.43	3823.22	4121.22	4322.38	6066.01
637.279	1391.59	2343.3	2577.31	3072.01	3793.07	4121.87	4320.65	6073.73
638.025	1392.44	2332.99	2578.42	3071.83	3832.41	4119.49	4319.05	6074.12
638.77	1393.24	2330.9	2578.86	3071.86	3812.72	4117.03	4317.95	6076.28
639.515	1393.57	2329.03	2578.57	3072.43	3801.43	4114.83	4317.06	6077.69
640.26	1393.62	2341.86	2578.03	3072.91	3802.48	4111.4	4317.59	6076.89
641.005	1393.14	2339.77	2578.17	3072.77	3805.54	4109.26	4318.67	6074.49
641.75	1390.82	2337.74	2577.99	3071.92	3813.13	4106.73	4320.26	6070.63
642.495	1388.32	2342.76	2577.54	3070.01	3805.35	4103.08	4322.21	6066.13
643.239	1386	2347.14	2576.41	3068.89	3799.17	4099.53	4324.49	6061.4
643.983	1384.4	2351.85	2575.22	3065.34	3782.8	4094.7	4326.25	6056.43
644.728	1383.28	2351.39	2575.18	3060.83	3776.82	4091.78	4326.16	6051.23
645.471	1382.48	2352.22	2576.14	3056.09	3771.63	4087.81	4326.51	6045.75
646.216	1382.14	2351.33	2577.94	3052.55	3767.25	4084.41	4327.85	6040.61
646.959	1381.95	2350.6	2580.06	3050.86	3763.85	4085.06	4329.22	6034.93
647.704	1382.07	2348.75	2582.35	3052.98	3761.74	4085.58	4330.02	6029.1
648.448	1382.07	2346.26	2584.61	3066.8	3761.55	4086.99	4330.45	6023.68
649.191	1382.2	2344.12	2586.65	3079.74	3762.15	4088.81	4329.84	6019.14
649.935	1382.24	2341.53	2588.2	3080.6	3762.63	4089.65	4327.53	6015.04
650.678	1382.03	2338.89	2589.34	3092.29	3763	4090.36	4324.27	6012.2
651.422	1381.8	2337.1	2590.43	3107.47	3763.32	4089.17	4320.39	6011.2
652.165	1381.53	2336.28	2591.68	3116.98	3764.49	4086.12	4315.94	6010.77
652.908	1380.98	2333.95	2592.29	3096.57	3764.43	4084.54	4312.6	6010.93
653.652	1380.34	2332.11	2590.74	3090.36	3765.77	4085.52	4311.16	6012.83
654.394	1379.41	2329.52	2588.84	3086.76	3765.91	4084.77	4309.91	6015.19
655.138	1378.36	2325.28	2586.51	3083.5	3765.11	4083.12	4309.11	6017.99
655.88	1377.08	2321.48	2583.33	3081.53	3764.28	4080.79	4308.61	6021.14
656.623	1375.42	2319.68	2579.22	3075.46	3762.95	4076.89	4307.75	6024.16
657.365	1372.67	2319.09	2574.75	3072.23	3761.17	4073.72	4305.86	6026.15
658.108	1368.77	2322.07	2570.87	3070.66	3757.74	4072.13	4304.69	6028.26
658.85	1360.27	2325.43	2568.48	3071.3	3754.7	4068.45	4303.7	6030.47
659.593	1359.14	2333.95	2568.63	3070.12	3752.94	4065.39	4302.24	6032.43
660.335	1360.67	2328.9	2569.69	3071.5	3752.66	4063.91	4301.46	6034.21
661.077	1360.84	2328.64	2571.15	3073.42	3752.79	4064.08	4300.35	6035.54
661.819	1361.14	2329.27	2572.95	3075.63	3754.37	4066.86	4299.2	6036.17
662.561	1361.32	2328.58	2575.2	3076.75	3758.32	4068.86	4297.84	6035.53
663.303	1359.18	2328.8	2578.01	3077.72	3763.87	4071.51	4296.96	6034.93
664.044	1358.1	2330.87	2581.22	3078.66	3769.01	4074.8	4296.49	6034.14
664.786	1357.97	2329.22	2584.55	3079.97	3774.66	4077.43	4297.25	6033.24
665.528	1358.6	2326.72	2587.55	3082.03	3781.86	4080.98	4297.94	6033.06
666.269	1359.78	2324.11	2590.68	3084.11	3788.12	4085.3	4298.47	6034.22
667.01	1361.06	2322.93	2593.55	3084.51	3793.86	4089.58	4299.57	6035.69
667.751	1362.36	2322.6	2595.79	3084.45	3798.5	4093.75	4301.43	6037.61
668.492	1363	2322.97	2597.23	3084.16	3802.85	4098.31	4303.96	6040.15
669.233	1362.93	2324.78	2597.66	3083.43	3806.5	4101.2	4308.12	6042.98
669.974	1363.01	2327.5	2596.18	3082.39	3807.83	4105.03	4313.51	6046.13
670.715	1363.85	2331.73	2593.92	3081.79	3808.04	4109.26	4320.41	6050.36
671.455	1365.34	2337.58	2591.41	3083.07	3808.89	4113.51	4328.12	6055.42
672.197	1367.68	2343.81	2590.28	3088.35	3809.58	4117.25	4336.07	6059.95
672.937	1371.04	2350.21	2590.34	3091.7	3810.11	4120.82	4343.02	6064.06
673.677	1377.41	2355.47	2591.21	3093.36	3809.57	4123.46	4349.21	6067.49
674.417	1373.02	2359.95	2591.65	3095.72	3809.16	4127.32	4353.7	6069.52
675.158	1365.94	2361.67	2592.71	3098.7	3810.89	4131.28	4355.86	6071.19
675.898	1358.34	2363.59	2596.21	3102.3	3813.39	4134.75	4359.31	6073.18
676.638	1356.68	2362.15	2600.52	3106.79	3817.09	4139.03	4362.5	6079.27
677.377	1356.31	2358.83	2604.39	3111	3820.69	4144.34	4365	6086.87
678.117	1356.34	2347.31	2608.36	3114.47	3823	4149.32	4366.8	6096.93
678.857	1356.83	2341.31	2611.99	3115.71	3826.42	4153.35	4368.79	6107.08
679.597	1358.34	2337.66	2614.33	3116.33	3831.3	4156.81	4370.8	6114.78
680.336	1360.15	2336.09	2615.54	3116.64	3836.02	4160.86	4373.51	6120.97
681.076	1361.87	2335.84	2616.15	3116.62	3839.15	4162.73	4376.57	6125.38
681.815	1361.11	2339.37	2615.92	3117.49	3842.83	4161.58	4380	6127.72
682.554	1359.48	2342.33	2614.74	3118.58	3846.07	4159.04	4383.28	6119.07
683.293	1358.25	2348.16	2612.99	3118.81	3849.69	4157.73	4386.29	6116.23
684.032	1357.53	2351.73	2610.44	3118.26	3851.01	4155.85	4388.43	6114.44
684.771	1357.04	2354.14	2607.63	3117.61	3851.34	4155.18	4389.68	6112.29
685.51	1355.97	2356.91	2605.59	3116.42	3852.08	4155.8	4389.63	6110.52
686.249	1354.36	2359.02	2604.45	3114.74	3851.56	4156.53	4389.19	6109.38
686.987	1352.48	2358.49	2604.16	3112.28	3850.39	4157.86	4388.6	6112.37
687.726	1350.11	2357.52	2604.75	3108.6	3849.89	4160.38	4387.78	6113.03
688.464	1347.23	2358.03	2606.46	3103.64	3849.58	4163.73	4387.02	6113.35
689.202	1343.83	2358.73	2608.68	3097.29	3849.69	4168.46	4386.68	6114.08
689.94	1340.16	2359.92	2613.42	3090.32	3852.18	4172.98	4387.29	6115.34
690.679	1335.71	2361.15	2618.45	3085.19	3855.53	4177.67	4388.99	6117.28
691.417	1331.5	2361.69	2622.24	3080.27	3859.18	4182.21	4392.02	6120.56
692.154	1328.3	2362.08	2623.23	3076.11	3863.9	4186.29	4396.66	6125.3
692.892	1326.11	2362.96	2621.84	3075.02	3868.92	4188.97	4403.38	6131.85
693.63	1325.4	2362.95	2618.13	3071.82	3874.42	4192.1	4411.03	6138.34
694.368	1325.72	2363.72	2612.58	3069.49	3879.24	4195.33	4419.55	6143.2
695.105	1326.65	2365.46	2608.73	3068.68	3882.35	4198.4	4429.62	6145.53
695.843	1328.18	2366.55	2603.85	3066.59	3886.33	4199.94	4440.15	6146.27
696.58	1330.39	2365.98	2598.66	3063.75	3890.06	4202.14	4449.87	6146.57
697.316	1332.91	2364.3	2593.11	3060.64	3893.75	4205.14	4457.61	6146.83
698.054	1335.63	2362.03	2587.56	3057.58	3895.88	4208.78	4462.98	6148.55
698.791	1338.1	2358.05	2581.42	3054.62	3895.55	4211.44	4466.2	6151.46
699.528	1339.95	2352.88	2578.5	3052.98	3894.25	4213.14	4468.08	6154.57
700.265	1341.42	2347.19	2572.36	3052.06	3892.94	4214.3	4469.78	6157.5
701.001	1342.26	2342.08	2567.36	3051.73	3890.69	4215.4	4470.99	6160.49
701.738	1341.84	2338.12	2563.39	3051.29	3889.92	4215.02	4471.8	6162.39
702.475	1340.9	2334.95	2560.65	3050.54	3890.17	4214.18	4472.99	6164.09
703.21	1339.52	2332.65	2560.13	3050.93	3888.71	4215.02	4474.05	6165.44
703.947	1338.32	2330.25	2560.9	3051.88	3887.23	4217.28	4474.69	6166.19
704.683	1337.43	2327.99	2562.08	3053.25	3887.06	4220.09	4474.57	6166.29
705.42	1336.86	2325.15	2563.43	3055.82	3888.28	4224.13	4473.94	6165.22
706.156	1336.82	2322.38	2563.64	3059.3	3888.63	4228.72	4473.05	6163.57
706.891	1337.02	2320.38	2564.57	3062.21	3888.28	4233.87	4471.85	6161.2
707.627	1337.48	2320.2	2566.41	3064.94	3887.08	4239.06	4470.82	6158.09
708.363	1338.31	2320.08	2569.06	3066.94	3888.92	4243.6	4470.08	6154.39
709.099	1339.5	2321.5	2571.87	3068.93	3889.57	4248.67	4469.17	6149.65
709.834	1340.91	2323.21	2575.65	3070.83	3888.57	4253.99	4468.11	6144.25
710.569	1342.34	2323.98	2578.64	3072.72	3887.38	4257.83	4466.78	6138.53
711.305	1343.56	2323.18	2580.39	3074.86	3885.33	4261	4464.92	6132.55
712.039	1344.68	2323.5	2580.22	3077.34	3883.98	4262.23	4462.37	6126.29
712.775	1345.52	2325.15	2579.41	3080.06	3883.02	4261.27	4459.51	6119.77
713.51	1346.42	2326.2	2578.9	3082.96	3883.99	4259.05	4455.61	6112.9
714.244	1347.28	2327.99	2579.04	3086.54	3884.94	4255.47	4450.27	6105.85
714.979	1348.6	2331.44	2579.91	3090.34	3886.77	4250.84	4444.25	6098.18
715.714	1349.43	2336.06	2581.38	3094.31	3888.67	4245.17	4440.63	6090.27
716.449	1350.21	2341.51	2583.08	3097.71	3891.12	4241.51	4441.84	6082.34
717.183	1350.75	2346.87	2585.73	3101.32	3891.01	4240.73	4445.49	6074.82
717.918	1351.42	2351.04	2589.37	3104.68	3888.5	4240.54	4447.82	6068
718.652	1352.36	2353.42	2593.44	3107.03	3885.76	4241.28	4447.93	6062.33
719.386	1353.46	2354.35	2597.86	3108.4	3884.01	4242.66	4445.92	6057.91
720.12	1355.03	2355.27	2602.73	3109.28	3884.51	4243.85	4443.52	6054.75
720.854	1356.38	2356.69	2607.36	3108.87	3885.22	4244.2	4440.68	6052.55
721.588	1357.3	2361.38	2611.48	3106.69	3887.76	4243.97	4437.76	6050.79
722.322	1357.82	2366.98	2615	3105.71	3890.73	4243.4	4434.99	6049.4
723.055	1357.88	2368.61	2618.39	3106.35	3892.3	4242.81	4432.64	6047.83
723.789	1357.57	2368.59	2621.13	3108.84	3894.21	4242.16	4431.04	6046.32
724.523	1357.2	2366.78	2622.51	3112.32	3898.24	4241.17	4430.25	6046.07
725.256	1356.94	2363.5	2621.38	3116.44	3905.32	4239.78	4429.77	6046.87
725.99	1356.14	2359.48	2619.15	3120.97	3914.11	4239.07	4429.84	6048.35
726.723	1355.8	2356.7	2616.5	3125.49	3922.39	4237.76	4430.61	6049.53
727.456	1356.05	2355.22	2613.73	3130.54	3929.71	4233.87	4432.58	6050.2
728.189	1356.62	2354.87	2611.53	3135.87	3935.4	4228.63	4435.32	6049.78
728.922	1357.08	2355.68	2610.72	3142.46	3939.59	4224.02	4438.89	6048.97
729.655	1357.62	2356.64	2607.48	3150.72	3942.83	4221.88	4442.69	6047.94
730.387	1358.02	2356.53	2598.44	3160.41	3942.62	4221.07	4447.38	6047.17
731.12	1358.07	2355.3	2607.57	3166.07	3941.41	4221.39	4452.11	6045.82
731.853	1358.08	2354.08	2612.97	3168.56	3939.08	4222.16	4456.83	6044.7
732.585	1358.19	2354.52	2617.08	3167.33	3935.42	4224.06	4461.2	6043.8
733.317	1358.81	2357.83	2617.55	3162.77	3932.12	4227.71	4465.57	6043.17
734.049	1359.69	2361.72	2618.71	3158.05	3930.2	4231.79	4469.93	6042.85
734.782	1360.6	2363.89	2619.57	3154.28	3930.75	4235.88	4474.43	6042.73
735.514	1361.17	2365.31	2622.11	3149.85	3933.41	4239.11	4478.65	6042.28
736.245	1361.66	2367.38	2624.38	3144.71	3935.73	4242.38	4482.41	6041.59
736.978	1361.96	2369.69	2626.95	3139.57	3936.93	4247.36	4485.57	6040.64
737.709	1362.3	2370.27	2628.67	3135.06	3937.65	4251.43	4487.83	6039.31
738.441	1362.6	2370.14	2629.47	3130.92	3938.21	4253.29	4489.02	6037.33
739.172	1362.81	2370.9	2629.74	3127.59	3938.02	4255.44	4488.41	6037.38
739.904	1362.78	2373.72	2629.38	3125.39	3935.73	4256.23	4486.14	6037.01
740.635	1362.34	2377.37	2628.38	3124.85	3932.29	4253.31	4483.19	6033.4
741.366	1361.55	2380.15	2626.72	3126.5	3928.38	4248.72	4480.69	6027.84
742.098	1360.32	2382.35	2624.91	3130.85	3924.66	4245.12	4478.38	6018.69
742.829	1358.36	2383.38	2622.97	3135.03	3921.71	4242.5	4477.1	6009.84
743.559	1356.15	2384.77	2621.6	3138.59	3918.74	4239.44	4477.05	6004.07
744.29	1353.24	2385.39	2619.71	3141.66	3913.54	4233.97	4476.96	5999.01
745.021	1349.89	2384.25	2617.86	3144.38	3907.35	4227.17	4475.21	5994.47
745.752	1347.27	2381.9	2615.81	3146.76	3901.79	4219.98	4470.68	5989.17
746.482	1346.74	2379.23	2613.68	3148.44	3895.53	4213.01	4461.39	5982.27
747.213	1347.94	2375.59	2611.66	3149.22	3888.62	4205.5	4451.64	5974.83
747.943	1349.68	2370.7	2609.99	3149.01	3884.56	4197.11	4438.53	5967.65
748.673	1351.03	2364.23	2609.22	3147.96	3881.88	4188.19	4421.59	5963.55
749.403	1351.73	2357.06	2608.85	3146.13	3879.59	4179.91	4417.82	5960.99
750.134	1351.83	2351.35	2608.8	3143.33	3882.77	4173.96	4422.05	5958.3
750.864	1351.76	2347.76	2609.38	3140.03	3892.51	4170.78	4424.01	5954.64
751.594	1351.59	2347.03	2610.78	3136.74	3901.46	4167.81	4429.64	5951.52
752.323	1351.32	2346.23	2612.84	3133.49	3907.53	4164.53	4430.87	5951.33
753.053	1351.21	2345.86	2615.96	3129.98	3910.38	4161.29	4431.39	5951.65
753.782	1350.8	2346.68	2619.89	3127.16	3910.4	4160.07	4431.12	5951.11
754.512	1350.08	2349.46	2625.25	3125.29	3906.03	4165.36	4429.91	5949.41
755.241	1349.19	2352.03	2630.41	3124.36	3890	4166.22	4426.03	5946.6
755.97	1348.24	2353.81	2635.75	3124.14	3870.73	4164.83	4423.41	5945.76
756.699	1347.11	2354.74	2639.18	3124.5	3861.45	4165.01	4421	5948.62
757.428	1345.78	2354.98	2638.47	3125.1	3853.06	4166.24	4417.98	5949.76
758.157	1344.55	2354.84	2635.92	3125.44	3847.67	4168.05	4414.38	5948.85
758.886	1343.65	2352.8	2631.84	3125.42	3843.74	4170.25	4410.32	5944.12
759.615	1343.23	2349.68	2626.67	3125.81	3841.34	4171.94	4406.72	5935.16
760.344	1343.02	2346.56	2620.21	3126.47	3839.3	4173.95	4403.29	5929.14
761.072	1343.02	2343.4	2612.72	3128.12	3837.55	4175.43	4399.83	5928.66
761.801	1343.66	2340.39	2605.11	3130.64	3838.75	4177.68	4396.03	5924.81
762.529	1344.09	2337.51	2598.38	3133.02	3843.45	4179.46	4392.33	5921.09
763.258	1344.39	2335.23	2593.09	3135.11	3847.5	4181.18	4389.5	5917.71
763.986	1344.52	2332.72	2589.16	3136.62	3851.89	4181.35	4387.46	5914.7
764.714	1344.42	2330.38	2587.24	3137.09	3858.69	4182	4385.65	5910.8
765.442	1345.16	2328.32	2587.22	3136.77	3864.48	4181.63	4383.99	5906.77
766.17	1346.21	2326.85	2589.29	3135.45	3868.69	4180.67	4382.06	5903.15
766.898	1347.23	2325.98	2593	3133.12	3869.26	4180.53	4379.61	5900.96
767.625	1348.12	2325.81	2596.71	3130.67	3868.62	4177.33	4376.68	5899.96
768.353	1348.81	2326.74	2599.76	3128.83	3865.95	4171.5	4373.46	5899.11
769.08	1349.24	2328.4	2601.39	3128.07	3861.27	4165.89	4370.17	5898.8
769.808	1349.67	2331.01	2603.72	3128.41	3857.85	4161.19	4367.22	5898.79
770.535	1350.08	2334.15	2605.22	3129.73	3857.8	4157.02	4364.53	5898.93
771.263	1350.8	2336	2606.78	3132.25	3859.92	4153.27	4362.06	5898.92
771.989	1351.4	2338.69	2608.16	3134.08	3862.71	4149.09	4359.96	5900.74
772.716	1351.7	2341.53	2609.86	3135.73	3867.03	4144.49	4358.5	5902.99
773.443	1352.03	2345.66	2611.79	3137.44	3870.12	4141.8	4357.91	5905.89
774.17	1352.27	2350.51	2614.24	3139.66	3872.58	4140.4	4358.57	5909.31
774.897	1352.4	2356.05	2617.42	3142.48	3875.03	4141.16	4361.09	5913.59
775.623	1352.67	2362.36	2622.66	3146.42	3879.31	4142.5	4365.88	5920.05
776.35	1353.85	2369.16	2628.47	3151.01	3883.91	4145.39	4373.07	5924.93
777.077	1356.1	2375.23	2633.86	3156.29	3888.93	4147.05	4382.05	5928.55
777.803	1358.24	2379.67	2638.72	3162.06	3894.15	4148.19	4391.68	5929.94
778.529	1360.48	2382.76	2641.98	3168.08	3899.56	4151.88	4399.73	5930.82
779.255	1363.6	2385.58	2643.18	3174.11	3904.52	4157.7	4404.86	5932.3
779.982	1366.99	2389.46	2644.14	3180.01	3908.91	4164.1	4408.29	5933.92
780.707	1369.61	2391.69	2645	3185.48	3910.12	4170.71	4411.2	5936.33
781.433	1370.7	2391.39	2646.06	3190.55	3908.4	4175.93	4412.75	5939.46
782.159	1371.3	2393.29	2647.51	3195.15	3906.77	4180.25	4412.66	5943.27
782.884	1372.41	2396.28	2648.97	3198.95	3902.73	4185.11	4410.96	5947.96
783.61	1374.57	2399.21	2650.57	3201.67	3896.66	4191.04	4407.01	5952.33
784.335	1377.42	2401.54	2652.87	3203.09	3892.44	4196.63	4398.84	5956.34
785.061	1380.49	2403.39	2655.66	3203.39	3889.25	4201.86	4391.31	5962.25
785.786	1383.42	2405.68	2658.51	3202.48	3888.36	4206.26	4387.76	5965.63
786.511	1385.78	2408.5	2661.08	3200.62	3888.26	4209.24	4386.18	5967.5
787.236	1387.28	2412.13	2662.83	3199.54	3898.62	4214.17	4386.95	5968.4
787.961	1388.21	2414.22	2663.84	3198.07	3918.58	4218.77	4390.86	5968.23
788.686	1387.85	2414.64	2666.07	3198.43	3953.2	4222.16	4398.66	5967.05
789.41	1384.47	2416.42	2669.59	3200.12	3942.48	4225.75	4409.54	5964.87
790.135	1381.09	2416.73	2674.27	3203.76	3928.33	4227.51	4420.03	5961.62
790.86	1378.31	2414.44	2679.28	3208.75	3915.59	4224.21	4427.13	5957.99
791.584	1376.02	2411.28	2683.31	3212.88	3914.33	4223.51	4432.4	5954.46
792.309	1374.28	2407.8	2685.88	3214.93	3913.3	4221.61	4435.74	5951.51
793.033	1372.93	2403.52	2686.7	3214.3	3912.48	4215.6	4437.33	5946.51
793.757	1371.86	2398.29	2685.48	3212.47	3910.18	4205.79	4437.32	5939
794.481	1370.95	2391.38	2682.42	3208.97	3908.11	4194.84	4432.75	5928.88
795.205	1369.21	2384.37	2677.31	3203.61	3903	4184.89	4419.54	5918.77
795.929	1367.19	2377.95	2670.08	3195.69	3897.09	4176.13	4411.51	5909.14
796.653	1365.48	2372.47	2660.79	3186.44	3888.72	4166.87	4403.17	5900.07
797.377	1364.17	2368.2	2649.27	3177.23	3881.46	4156.88	4393.96	5891.65
798.1	1362.75	2364.07	2636.16	3168.84	3873.21	4147.32	4384.08	5883.9
798.823	1361.37	2360.09	2622.42	3160.64	3865.79	4140.33	4374.51	5876.76
799.547	1360.22	2356.58	2609.82	3153.34	3858.22	4133.04	4365.25	5870.52
800.27	1358.84	2353.86	2597.96	3147	3849.24	4125.69	4357.7	5864.78
800.994	1357.33	2351.68	2587.07	3141.79	3842.77	4118.34	4354.58	5859.71
801.717	1355.61	2350.48	2578.53	3138.19	3836.86	4113.25	4353.33	5855.53
802.44	1353.76	2349.52	2573.15	3136.24	3831.09	4109.62	4352.06	5851.95
803.163	1351.72	2348.55	2570.7	3135.35	3826.81	4106.23	4349.48	5848.81
803.886	1349.37	2346.62	2568.81	3136.83	3822.78	4103.56	4344.67	5845.65
804.608	1346.91	2342.56	2570.94	3138.68	3819.17	4101.76	4338.83	5841.83
805.331	1344.35	2338.08	2576.57	3140.21	3814.32	4099.61	4333.2	5837.25
806.054	1341.7	2334.41	2584.33	3139.98	3809.79	4094.85	4327.55	5836.58
806.776	1338.11	2332.98	2591.69	3138.63	3806.38	4088.37	4322.52	5839.14
807.498	1334.28	2331.07	2596.35	3135.58	3803.46	4081.91	4317.38	5839.1
808.221	1330.3	2328.92	2597.75	3131.22	3801.46	4076.28	4312.46	5839.66
808.943	1326.28	2326.55	2594.84	3125.26	3798.94	4072.83	4305.91	5830.07
809.665	1322.26	2324.01	2586.65	3116.73	3796.1	4067.58	4298.65	5826.92
810.386	1318.43	2320.66	2572.54	3107.9	3792.64	4062.61	4293.27	5836.62
811.109	1315	2317.24	2551.36	3099.36	3790.5	4057.6	4294.34	5831.2
811.83	1312.16	2313.29	2541.26	3092.57	3787.82	4054.3	4295.25	5812.71
812.552	1309.34	2308.65	2543.59	3087.32	3782.25	4049.94	4293.08	5796.71
813.273	1306.65	2303.79	2552.68	3083.33	3776.49	4046.31	4288.42	5756.09
813.995	1304.09	2298.82	2549.9	3079.79	3771.49	4041.12	4282.22	5746.92
814.716	1301.62	2294.04	2546.58	3076.35	3767.33	4034.63	4272.36	5758.76
815.438	1299.29	2289.43	2535.86	3072.83	3764.33	4025.84	4261.4	5743.06
816.159	1297.08	2284.21	2516.03	3068.89	3758.63	4016.45	4249.89	5741.44
816.88	1294.77	2278.82	2502.55	3064.58	3749.67	4005.88	4240.11	5746.12
817.601	1292.1	2273.64	2493.96	3059.97	3737.38	3996.4	4234.22	5747.72
818.322	1289.49	2269.01	2502.95	3055.32	3724.41	3989.17	4227.59	5742.69
819.042	1286.55	2266.36	2505.63	3050.36	3712.85	3980.18	4221.56	5740.16
819.763	1283.84	2264.88	2509.38	3045.11	3701.23	3972.34	4215.86	5722.84
820.483	1282.28	2263.48	2509.66	3039.61	3691.22	3964.93	4213.5	5715.6
821.204	1282.71	2259.98	2507.53	3033.84	3682.36	3958.88	4224.23	5710.26
821.924	1284.18	2255.84	2501.43	3027.92	3676.39	3955.7	4220.03	5702.85
822.645	1285.88	2251.96	2497.58	3021.82	3669.5	3952.14	4212.38	5695.36
823.365	1287.32	2247.69	2498.23	3015.8	3666.35	3950.57	4203	5688.46
824.085	1288.44	2244.08	2500	3010.01	3663.61	3948.27	4194.64	5682.1
824.805	1288.43	2240.35	2501.64	3004.98	3660.49	3945.72	4184.91	5676.57
825.525	1287.08	2237.03	2502.2	3001.04	3660.94	3944.26	4174.41	5670.61
826.245	1282.74	2233.48	2497.46	2998.21	3661.15	3942.07	4163.94	5666.1
826.964	1278.5	2229.66	2498.19	2996.36	3661.68	3941.81	4153.51	5662.29
827.684	1275.77	2224.91	2497.38	2995.48	3663.44	3942.35	4143.6	5658.8
828.404	1274.53	2219.03	2496.04	2995.39	3666.16	3939.83	4134.46	5655.66
829.123	1275.1	2214.34	2494.41	2995.67	3668.24	3938.18	4126.94	5652.58
829.842	1278.33	2211.23	2492.39	2996.17	3674.33	3934.43	4121.35	5649.2
830.562	1282.19	2208.62	2490.1	2995.69	3673.95	3929.94	4118.33	5647.6
831.281	1283.59	2206.3	2487.66	2997.09	3672.06	3927.04	4116.33	5646.16
832	1283.91	2203.96	2484.39	2998.46	3668.37	3924.56	4116.01	5644.5
832.719	1283.5	2201.65	2480.5	2999.21	3660.46	3919.87	4116.54	5638.78
833.438	1282.35	2199.21	2475.81	2997.54	3651.96	3912.62	4117.59	5630
834.156	1280.87	2196.69	2469.42	2994.55	3646.56	3905.28	4118.69	5622.48
834.875	1279.04	2193.72	2462.74	2990.09	3642.75	3900.77	4119.17	5618.1
835.594	1277.85	2189.74	2458.3	2983.87	3639.26	3898.93	4118.7	5614.91
836.312	1276.28	2185.14	2456.02	2975.98	3637.4	3893.73	4117.11	5612.77
837.031	1274.57	2179.98	2452.57	2966.32	3632.01	3889.79	4114.49	5611.42
837.748	1270.38	2174.67	2449.33	2954.42	3626.41	3884.68	4111.1	5611.53
838.443	1268.79	2174.89	2446.15	2941.74	3621.1	3880.61	4107.92	5613.03
839.163	1266.49	2173.21	2442.98	2936.65	3614.03	3880.42	4104.61	5614.29
839.884	1264.27	2172.53	2439.95	2933.86	3607.05	3881.5	4101.07	5613.66
840.604	1261.52	2167.16	2436.85	2932.82	3596.48	3881.68	4097.26	5610.01
841.325	1259.12	2164.32	2434.14	2932.33	3589.72	3887.4	4092.94	5604.31
842.045	1257.31	2163.21	2430.82	2931.75	3585.62	3890.23	4087.97	5597
842.765	1255.97	2163.95	2427.66	2932.08	3579.65	3889.24	4082.35	5588.99
843.485	1254.73	2165.29	2424.57	2932.01	3570.74	3885.99	4076.4	5580.29
844.204	1254.12	2167.27	2421.64	2931.52	3564.95	3882.11	4070.28	5571.92
844.925	1253.5	2169.31	2418.82	2927.12	3559.07	3876.74	4065.24	5564.17
845.645	1252.53	2170.85	2415.99	2921.64	3556.13	3870.62	4061.14	5556.68
846.364	1250.68	2172.29	2413.25	2916.7	3553.71	3861	4057.9	5549.5
847.084	1248.12	2173.6	2410.76	2915.37	3551.77	3844.97	4055.14	5542.83
847.803	1244.36	2173.78	2408.48	2915.29	3549.01	3831.78	4052.61	5538.13
848.522	1239.85	2170.49	2406.65	2915.53	3548.3	3819.27	4050.15	5534.46
849.241	1235.34	2165	2405.16	2915.76	3546.13	3809.08	4047.54	5531.62
849.961	1232.96	2157.16	2404.07	2916.15	3540.16	3801.89	4044.71	5529.24
850.68	1232.07	2148.78	2403.05	2915.75	3536.94	3797.06	4041.44	5526.98
851.399	1235.31	2141.59	2403.31	2915.18	3534.91	3796.55	4037.77	5524.83
852.118	1233.95	2136.24	2403.79	2914.21	3532.29	3799.63	4033.84	5522.54
852.836	1232.09	2132.42	2404.15	2911.96	3531.18	3799.13	4029.51	5519.87
853.556	1230.15	2129.5	2404.36	2908.74	3531.25	3798.94	4024.44	5517.09
854.274	1229.13	2127.69	2402.43	2904.88	3528.92	3802.21	4018.83	5515.07
854.993	1227.34	2126.43	2398.1	2900.72	3528.67	3802.47	4012.89	5513.26
855.711	1225.78	2125.72	2393.79	2896.47	3529.43	3803.29	4007.01	5511.44
856.429	1224.49	2126.92	2390.27	2892.42	3528.88	3803.36	4001.1	5509.82
857.147	1223.84	2127.37	2388.59	2888.84	3527.04	3802.14	3995.65	5507.85
857.865	1222.68	2127.27	2387.32	2886.34	3526.8	3798.8	3990.58	5504.86
858.583	1221.78	2130.13	2386.77	2884.1	3526.27	3797.55	3985.96	5501.6
859.301	1220.78	2133.57	2386.61	2881.88	3526.84	3795.71	3983.56	5496.82
860.019	1219.89	2135.72	2387.33	2880.55	3525.52	3794.27	3982.59	5491.37
860.737	1218.84	2138.98	2388.39	2879.88	3520.9	3791.23	3982.87	5486.33
861.454	1218.16	2139.97	2389.7	2879.63	3514.23	3788.69	3983.94	5481.58
862.172	1217.96	2139.32	2391.21	2879.66	3506.84	3787.09	3985.11	5477.6
862.889	1218.55	2137.95	2393.49	2878.73	3501.78	3784.52	3985.91	5476.79
863.606	1219.7	2136.73	2396.54	2876.73	3497.63	3782.5	3986.15	5477.46
864.324	1221.47	2135.06	2401.32	2875.22	3491.97	3780.89	3985.42	5478.85
865.041	1223.22	2132.95	2403.44	2875.1	3490.68	3778.93	3985.44	5480.4
865.758	1224.79	2129.31	2403.43	2875.95	3487.57	3775.55	3985.67	5479.98
866.475	1225.93	2125.62	2400.55	2877.81	3487.34	3773.01	3985.84	5478.96
867.192	1227.03	2121.91	2396.97	2879.33	3490.86	3772.54	3985.77	5476.89
867.909	1227.74	2119.14	2394.59	2880.8	3493.22	3771.26	3985.08	5475.87
868.625	1227.46	2117.18	2391.79	2881.96	3492.24	3769.19	3983.47	5475.4
869.342	1225.97	2115.13	2388.84	2882.79	3491.68	3767.89	3980.97	5476.04
870.059	1224.13	2113.06	2385.86	2883.59	3489.81	3769.7	3978.36	5477.01
870.775	1220.54	2111.77	2381.27	2884.69	3486.07	3771.48	3975.68	5475.27
871.491	1216.99	2110.77	2376.5	2886.78	3480.57	3774.25	3973.39	5471.5
872.208	1213.66	2110.41	2373.67	2888.77	3477.12	3774.75	3971.75	5468.27
872.924	1213.82	2110.68	2369.68	2890.74	3476.04	3776.59	3971.71	5465.32
873.639	1215.73	2112.88	2366.28	2892.25	3476.82	3779.33	3974.58	5462.56
874.355	1218.13	2115.6	2363.79	2893.14	3480.38	3779.11	3978.49	5460.59
875.071	1220.74	2118.41	2366.14	2892.9	3482.07	3777.61	3983.42	5458.77
875.787	1222.37	2119.87	2367.63	2889.84	3483.57	3777.21	3985.82	5457.13
876.503	1223.55	2121.05	2369.28	2886.25	3482.67	3775.82	3984.61	5455.79
877.218	1224.06	2121.82	2372.46	2881.89	3482.79	3774.45	3982.17	5454.95
877.933	1224.33	2121.69	2376	2878.93	3480.93	3770.51	3979.49	5454.71
878.649	1224.34	2121.33	2379.74	2877.57	3481.61	3765.41	3975.84	5455.56
879.364	1225.48	2120.45	2383.16	2876.55	3478.72	3760.39	3972.87	5456.23
880.079	1226.07	2119.21	2385.53	2875.13	3475.62	3755.37	3970.38	5457.8
880.795	1225.88	2118.23	2386.39	2873.03	3472.43	3749.41	3966.2	5459.73
881.51	1223.77	2117.48	2386.56	2869.91	3469.18	3744.71	3958.62	5462.68
882.224	1220.17	2116.13	2385.92	2866.05	3465.22	3741.04	3951.03	5465.92
882.939	1216.15	2114.01	2384.44	2862.82	3460.86	3738.53	3943.28	5469.22
883.654	1212.53	2109.95	2382.54	2859.9	3454.2	3732.65	3937.7	5472.02
884.368	1210.21	2106.12	2380.31	2857.31	3449.55	3729.84	3934.8	5471.85
885.083	1207.61	2102.8	2378.04	2855.24	3446.24	3729.83	3934.81	5470.8
885.797	1205.2	2100.61	2375.33	2853.94	3446.12	3730.55	3936.72	5468.91
886.511	1203.76	2099.04	2372.58	2852.6	3447.96	3732.6	3940.55	5468.29
887.226	1202.08	2097.86	2369.41	2850.92	3450.25	3737.83	3944.68	5468.87
887.94	1199.44	2097.58	2366.39	2849.28	3451.75	3738.35	3948.5	5470.13
888.654	1195.55	2097.48	2363.1	2847.36	3455.15	3736.42	3948.38	5471.68
889.368	1191.67	2098.54	2358.83	2845.72	3456.24	3732.29	3946.28	5473.18
890.082	1188.8	2100.07	2354.2	2844.14	3455.32	3726.68	3942.59	5474.09
890.795	1187.68	2101.47	2349.95	2842.93	3453.17	3710.12	3938.37	5473.74
891.509	1187.47	2102.27	2347.33	2841.88	3452.54	3700.59	3936.35	5472.99
892.223	1187.78	2103.47	2345.97	2840.63	3451.93	3694.81	3938.1	5471.52
892.936	1188.28	2105.17	2346.02	2839.38	3454.52	3700.74	3940.93	5469.39
893.65	1189.54	2106.63	2346.9	2837.28	3456.66	3723.43	3943.36	5466.26
894.363	1191.16	2108.71	2349.06	2834.64	3461.48	3747.84	3944.33	5462.51
895.075	1193.63	2110.84	2351.69	2831.17	3463.72	3773.17	3945.25	5458.1
895.788	1197.16	2112.83	2354.19	2829.15	3465.57	3766.59	3944.61	5453.31
896.502	1203.43	2114.57	2354.65	2828.92	3464.51	3753.66	3943.49	5449.06
897.215	1207.44	2116.18	2355.47	2828.67	3463.61	3723.69	3941.65	5443.43
897.927	1210.74	2117.26	2357.49	2826.43	3462.84	3719.69	3940.47	5438.19
898.64	1213.03	2117.7	2361.8	2824.54	3464.05	3729.63	3939.73	5433.36
899.353	1215.96	2117.72	2368.95	2823.63	3464.65	3733.91	3938.62	5429.36
900.065	1218.2	2116.49	2371.1	2824.76	3466.62	3734.05	3937.09	5426.26
900.777	1219.78	2114.21	2371.84	2826	3466.86	3719.62	3935.02	5424.27
901.49	1220.14	2111.01	2371.06	2827.58	3465.2	3707.58	3932.29	5424.82
902.202	1218.26	2107.5	2369.24	2829.82	3463.64	3691.84	3929.45	5427.28
902.915	1214.86	2104.68	2366.63	2831.95	3460.72	3717.09	3926.87	5432.01
903.626	1212.23	2101.02	2362.51	2833.98	3458.65	3722.15	3924.76	5437.07
904.338	1209.56	2096.7	2357.06	2836.11	3456.8	3724.17	3923.63	5442.3
905.05	1207.19	2092.03	2348.44	2836.61	3456.32	3727.51	3923.56	5444.56
905.762	1204.49	2087.85	2344.46	2836.7	3457.15	3730.02	3924.15	5445.19
906.473	1201.22	2084.14	2342.27	2837.78	3458.13	3731.81	3925.49	5445.92
907.185	1197.43	2083.23	2341.38	2839.15	3459.51	3733.98	3928.94	5444.06
907.897	1194.08	2083.52	2341.26	2841.29	3460.25	3737.09	3933.37	5438.7
908.608	1191.11	2084.6	2341.94	2844.73	3461.53	3739.51	3937.9	5431.04
909.319	1189.25	2085.4	2343.66	2846.78	3461.58	3741.36	3942.48	5421.47
910.03	1188.33	2086.32	2346.41	2847.61	3459.34	3739.17	3946.91	5409.4
910.742	1188.47	2087.5	2350.41	2847.36	3457.69	3737.72	3949.94	5404.65
911.452	1189.76	2088.84	2355.5	2847.27	3458.31	3733.23	3950.07	5401.71
912.163	1192.03	2090.12	2361.81	2839.67	3457.4	3731.09	3948.82	5400.21
912.875	1195.48	2091.19	2369.03	2835.05	3457.36	3731.09	3946.53	5400.15
913.585	1199.43	2092.31	2377.94	2832.4	3457.23	3730.41	3943.78	5401.34
914.296	1203.38	2101.38	2384.09	2831.74	3458.03	3731.52	3941.03	5403.87
915.006	1206.27	2112.17	2387.16	2832.44	3460.78	3733.81	3938.95	5407.43
915.716	1208.73	2136.22	2387.33	2836.44	3461.91	3735.23	3938.44	5412.41
916.427	1210.95	2131.88	2385.72	2840.61	3464.77	3736.21	3938.43	5418.7
917.137	1212.57	2116.29	2382.21	2844.7	3463.94	3738.56	3939.14	5427.11
917.847	1213.54	2085.59	2377.3	2848.71	3465.32	3737.83	3940.1	5435.81
918.557	1213.92	2080.5	2371.89	2853.11	3468.19	3735.95	3941.77	5443.98
919.267	1213.7	2079.94	2366.23	2857.44	3472.74	3736.88	3943.59	5448.59
919.977	1212.97	2081.63	2360.82	2861.68	3473.85	3737.01	3945.62	5451.08
920.687	1211.79	2086.64	2356.05	2865.64	3475.22	3738.3	3947.95	5451.79
921.396	1210.17	2092.58	2350.23	2869.26	3475.26	3740.39	3950.35	5449.78
922.106	1208.27	2096.86	2344.89	2872.27	3473.4	3741.68	3952.75	5446.02
922.815	1205.78	2101.08	2342.34	2874.38	3470.62	3743.99	3954.59	5440.6
923.525	1203.28	2099.67	2341.96	2874.4	3468.47	3744.51	3955.69	5435.01
924.234	1201.26	2102.29	2343.06	2872.24	3466.17	3741.99	3956.74	5429.94
924.943	1201.09	2106.3	2346.01	2869.47	3463.23	3741.36	3957.58	5425.79
925.652	1202.21	2108.42	2351.49	2866.51	3460.84	3741.37	3958.4	5422.06
926.362	1203.58	2109.52	2358.07	2863.88	3458.47	3741.13	3958.89	5419.06
927.07	1204.86	2106.78	2362.47	2862.34	3460.33	3742.05	3958.59	5417.06
927.78	1205.85	2104.96	2367.5	2861.12	3462.74	3743.51	3958.07	5416.25
928.488	1206.43	2100.82	2372.5	2860.31	3468.88	3745.79	3959.14	5417.61
929.196	1206.45	2099.61	2377.06	2860.2	3474.33	3747.15	3961.14	5420.73
929.905	1205.95	2098.33	2380.39	2859.41	3479.96	3749.82	3963.51	5425.39
930.613	1205.39	2097.23	2382.79	2858.09	3485.39	3749.92	3965.73	5431.36
931.321	1204.31	2096.54	2384.58	2855.99	3494.94	3749.67	3966.92	5438.06
932.03	1203.2	2096.05	2385.78	2854.56	3505.58	3744.76	3966.89	5442.51
932.738	1202.12	2096.03	2386.17	2854.06	3511.75	3740.67	3965.59	5446.08
933.447	1201.16	2096.39	2386.12	2855.17	3516.29	3734.04	3964.47	5449.79
934.155	1200.81	2098.44	2385	2856.21	3519.05	3728.33	3964.05	5452.82
934.862	1200.6	2100.1	2383.38	2857.84	3519.31	3725.41	3963.92	5455.33
935.57	1200.62	2101.33	2381.46	2859.77	3517.18	3725.16	3964.8	5455.26
936.278	1201.26	2103.05	2379.48	2861.29	3511.38	3726.03	3966.13	5455.62
936.985	1202.53	2104	2378.28	2861.56	3500.23	3730.09	3967.49	5456.76
937.693	1203.72	2107.93	2376.76	2860.81	3492.02	3734.41	3969.36	5457.72
938.401	1205.43	2112.51	2374.89	2861.56	3485.83	3734.82	3971.03	5457.63
939.108	1207.98	2116.79	2372.61	2863.52	3479.55	3738.57	3971.83	5456.7
939.815	1210.01	2120.79	2369.29	2865.11	3478.63	3741.78	3971.94	5453.63
940.522	1212.27	2123.27	2365.54	2866.25	3475.49	3742.1	3970.57	5439.8
941.229	1214.41	2124.58	2362.11	2866.62	3472.41	3742.77	3968.23	5436.75
941.936	1216.79	2125.35	2359.28	2866.28	3470.08	3741.1	3963.8	5434.21
942.643	1218.36	2125.85	2357.85	2865.39	3468.69	3737.27	3959.7	5431.71
943.349	1219.21	2126.84	2357.77	2863.75	3466.94	3734.67	3955.57	5429.29
944.056	1220.88	2128.32	2360.22	2861.43	3468.73	3736.11	3951.8	5427.07
944.762	1222.88	2129.89	2363.66	2858.76	3467.91	3732.54	3948.26	5425.04
945.47	1224.7	2129.81	2367.54	2855.94	3470.71	3728.86	3945.75	5423.01
946.176	1226.43	2128.41	2370.22	2853.76	3473.25	3723.41	3943.35	5420.78
946.882	1227.78	2126.89	2371.17	2850.79	3475.54	3717.01	3941.78	5419.23
947.588	1228.95	2125.19	2372.37	2847.89	3477.92	3711.38	3941.27	5418.1
948.294	1229.67	2123.8	2373.96	2846.01	3481.58	3706.51	3941.01	5417.79
949	1230.03	2122.54	2376.08	2845.29	3484.19	3702.37	3940.93	5417.48
949.706	1230.11	2121.53	2377.96	2846.65	3484.04	3697.7	3940.78	5416.38
950.412	1229.95	2120.8	2379.99	2847.94	3480.56	3696.33	3940.72	5410.14
951.118	1229.5	2119.82	2381.61	2849.78	3477.52	3697.18	3941.12	5409.17
951.824	1228.8	2119.22	2383.23	2851.99	3473.25	3697.17	3941.32	5409.62
952.529	1227.68	2119.3	2384.57	2854.7	3470.99	3697.84	3941.18	5410.99
953.235	1226.25	2121.65	2386.44	2857.53	3469.6	3698.74	3940.39	5412.68
953.94	1224.68	2125.1	2387.61	2860.06	3469.76	3698.43	3939.08	5414.13
954.645	1222.83	2129.98	2388.36	2862.94	3470.64	3688.53	3935.49	5415.29
955.35	1220.96	2135.84	2388.39	2865.56	3470.28	3686.12	3931.27	5416.57
956.056	1218.68	2140.98	2388.54	2868.23	3470.84	3684.03	3927.71	5416.69
956.761	1216.67	2145.12	2388.86	2869.74	3470.67	3683.31	3925.19	5415.6
957.465	1214.97	2147.79	2388.57	2870.26	3469.3	3683.01	3923.26	5414.06
958.17	1214.56	2147.97	2388.4	2869.47	3469.5	3684.53	3922.92	5412.45
958.875	1214.53	2146.99	2388.31	2868.5	3472.1	3685.63	3923.06	5410.7
959.58	1214.93	2145.6	2388.14	2867.44	3479.31	3687.12	3923.68	5409.48
960.284	1215.86	2144.23	2387.92	2866.16	3485.21	3689.53	3924.64	5408.66
960.989	1217.35	2143.08	2388.08	2865.39	3489.07	3693.13	3926.67	5408.85
961.692	1218.77	2141.49	2389.45	2865.26	3490.75	3698.59	3929.66	5410.8
962.397	1219.25	2140.43	2391.94	2865.39	3492.16	3704.03	3932.91	5413.87
963.101	1219.07	2140.16	2395.14	2865.59	3492.54	3710.77	3936.27	5417.95
963.805	1218.71	2141.09	2396.93	2865.02	3491.9	3716.06	3939.69	5422.67
964.509	1218.44	2141.43	2397.34	2864.2	3491.48	3722.04	3941.1	5427.7
965.213	1217.94	2140.87	2398.08	2864.85	3492.61	3725.92	3940.98	5432.56
965.917	1217.14	2140.1	2398.13	2867.22	3494.24	3728.54	3939.54	5436.2
966.621	1216.75	2140.59	2397.8	2871.52	3495.42	3729.89	3938.25	5439.6
967.324	1217.24	2143	2397.06	2876.65	3498.31	3730.02	3936.91	5442.62
968.027	1218.53	2145.47	2395.25	2881.89	3498.3	3727.8	3936.15	5444.5
968.731	1220.11	2147.82	2393.4	2887.41	3499.63	3724.28	3936.88	5445.21
969.434	1221.93	2149.16	2391.15	2893.37	3501.9	3721.19	3938.87	5445.4
970.138	1223.83	2150.13	2388.46	2899.3	3503.29	3717.53	3941	5445.63
970.84	1226.44	2149.38	2384.89	2904.71	3504.71	3714.7	3943.35	5446.09
971.543	1229.43	2147.09	2381.56	2906.59	3509.6	3714.53	3945.95	5446.6
972.247	1232.79	2144.2	2378.91	2907.34	3512.52	3714.98	3948.73	5446.52
972.95	1234.8	2142.24	2378.75	2907.58	3513.48	3714.36	3951.58	5445.51
973.652	1235.75	2141.09	2380.18	2907.31	3514.01	3715.82	3954.5	5445.35
974.355	1235.26	2141.01	2384.09	2906.85	3512.56	3718.31	3957.28	5446.25
975.057	1234.12	2142.23	2386.91	2906.44	3508.91	3722.83	3959.06	5446.98
975.76	1232.62	2142.59	2390.28	2905.76	3503.29	3726.95	3960.36	5447.65
976.462	1230.91	2143.63	2396.51	2904.86	3502.14	3732.93	3961.31	5448.2
977.165	1228.68	2145.52	2400.54	2904.07	3501.45	3738.45	3962.21	5448.9
977.867	1226.49	2148.35	2404.1	2903.51	3503.23	3742.84	3963.5	5450.05
978.569	1223.19	2151.9	2407.44	2903.3	3505.82	3748.86	3965.05	5451.95
979.271	1220.43	2156.14	2410.87	2903.43	3509.96	3753.2	3968.39	5455.79
979.973	1218.57	2160.96	2413.89	2903.82	3515.57	3757.8	3972.6	5459.56
980.674	1217.49	2166.29	2416.64	2904.48	3523.1	3762.96	3978.29	5462.35
981.376	1217.11	2172.15	2418.97	2905.62	3533.6	3767.91	3984.59	5465.84
982.078	1217.35	2177.86	2420.82	2907.64	3541.09	3771.33	3991.27	5468.44
982.779	1218.78	2180.82	2422.19	2909.82	3551.54	3774.24	3998.12	5470.27
983.481	1221.59	2181.51	2423.02	2912.29	3561.37	3777.33	4004.98	5471.23
984.182	1225.26	2180.85	2423.32	2915.05	3568.66	3783.84	4011.48	5470.99
984.884	1229.52	2179.5	2423.22	2917.91	3576.19	3789.6	4018.06	5471.29
985.584	1234.77	2178.23	2423.35	2920.77	3583.82	3795.42	4024.37	5471.05
986.286	1238.31	2176.93	2423.01	2923.4	3587.93	3800.29	4029.38	5470.79
986.986	1240.84	2176.29	2423.06	2926.23	3590.9	3804	4032.33	5471.16
987.688	1243	2176.16	2423.1	2930.06	3591.16	3807.92	4033.23	5471.94
988.389	1244.25	2176.33	2423.47	2934.27	3589.87	3809.18	4033.97	5472.26
989.089	1245.21	2176.28	2424.47	2938.68	3589.91	3809.48	4035.71	5471.91
989.79	1245.78	2176.16	2426.29	2943.09	3590.43	3808.07	4037.93	5471.8
990.49	1246.06	2176.19	2427.96	2945.9	3592.07	3808.78	4040.4	5472.84
991.19	1246.66	2177.47	2429.72	2948.56	3594.51	3808.03	4042.49	5475.01
991.891	1246.96	2179.75	2431.93	2951.04	3599.37	3808.82	4044.49	5478.41
992.591	1247.2	2180.21	2435.78	2953.43	3603.09	3811.33	4046.65	5482.52
993.292	1247.4	2188.78	2440.59	2955.97	3606.52	3813.5	4048.8	5487.43
993.992	1247.83	2197.17	2445.78	2959.01	3611.55	3817.11	4050.86	5492.86
994.692	1247.85	2204.68	2451.57	2961.95	3617.4	3822.29	4053.29	5498.41
995.391	1247.33	2207.94	2456.35	2964.55	3621.16	3827.32	4055.65	5503.99
996.092	1246.4	2215.45	2459.38	2967.13	3624.66	3833.42	4058.05	5509.06
996.791	1245.88	2202.4	2460.9	2969.12	3626.36	3838.54	4060.4	5513.46
997.49	1245.7	2175.18	2461.83	2969.66	3626.75	3842.48	4062.38	5517.14
998.19	1246.35	2169.94	2462.53	2969.42	3625.46	3846.82	4064.2	5520.01
998.89	1247.11	2172.62	2463.12	2967.67	3624.23	3851	4067.13	5522.11
999.589	1247.74	2182.34	2463.19	2963.73	3621.71	3854.54	4070.94	5523.81
1000.29	1248.14	2189.75	2460.86	2960.58	3616.5	3856.85	4075.33	5525.8
1000.99	1247.9	2191.39	2459.17	2958.05	3612.74	3859.07	4080.18	5527.96
1001.69	1247.48	2195.72	2458.91	2956.16	3609.53	3860.68	4085.06	5529.54
1002.39	1246.87	2197.62	2459.66	2955.22	3606.64	3862.02	4089.78	5529.89
1003.08	1246.05	2200.08	2461.16	2955.34	3604.63	3864.42	4093.89	5528.26
1003.78	1245.23	2202.21	2463.46	2956.72	3604.36	3867.1	4097.59	5526.16
1004.48	1244.15	2203.76	2466.1	2958.56	3606.96	3871.67	4100.63	5522.82
1005.18	1243.14	2204.47	2468.69	2961.01	3611.54	3874.8	4102.95	5521.81
1005.88	1243.19	2205.05	2471.56	2964.67	3616.85	3877.2	4103.97	5522.15
1006.58	1244.11	2204.87	2474.35	2972.03	3623.18	3879.03	4103.59	5525.68
1007.28	1245.13	2204.25	2476.6	2976.57	3628.88	3878.24	4102.61	5530.7
1007.97	1246.3	2202.46	2478.41	2979.71	3632.84	3877.13	4101.31	5529.65
1008.67	1246.8	2200.07	2480.12	2981.2	3637.99	3876.62	4100.49	5524.08
1009.37	1247.63	2196.26	2481.25	2982.22	3643.54	3875.83	4100.67	5535.47
1010.07	1248.78	2196.51	2481.69	2983.22	3645.85	3874.2	4100.52	5540.1
1010.77	1249.99	2198.94	2481.64	2985.97	3646.51	3872.43	4100.46	5552.81
1011.46	1251.1	2202.05	2481.71	2986.01	3646.16	3871.85	4100.9	5548.99
1012.16	1252.79	2205.96	2482	2988.76	3644.25	3871.73	4102.59	5559.23
1012.86	1254.9	2210.31	2482.27	2991.12	3640.4	3874.02	4105.54	5563.46
1013.56	1257.07	2214.71	2482.54	2992.72	3640.02	3878.35	4109.37	5566.12
1014.25	1259.48	2219.46	2481.18	2991.57	3639.67	3884.04	4112.96	5570.08
1014.95	1261.24	2224.3	2480.84	2991.6	3640.33	3892.11	4117.64	5566.94
1015.65	1262.84	2228.96	2480.94	2993.35	3639.38	3898.48	4122.97	5562.99
1016.34	1263.86	2232.83	2480.97	2995.86	3640.31	3901.87	4128.77	5566.32
1017.04	1264.94	2236.04	2480.3	2998.7	3641.5	3903.31	4134.75	5569.58
1017.74	1266.18	2237.95	2479.84	3002.08	3648.75	3904.12	4140.54	5570.57
1018.44	1267.31	2238.67	2479.62	3005.07	3657.72	3904.43	4146.31	5570.81
1019.13	1267.96	2237.81	2480.12	3008.12	3667.4	3903.05	4151.76	5570
1019.83	1267.92	2238.05	2480.64	3011.88	3674.97	3900.48	4156.73	5568.68
1020.53	1267.38	2238.48	2481.19	3015.37	3681.73	3901.24	4160.69	5567.12
1021.22	1266.49	2239.63	2481.12	3015.53	3686.48	3902.4	4163.32	5565.41
1021.92	1265.18	2241.24	2481.65	3013.67	3687.41	3906	4164.62	5563.39
1022.62	1263.9	2243.14	2482.31	3009.34	3690.71	3910.98	4163.87	5561.79
1023.31	1262.9	2244.05	2483.04	3004.06	3694.94	3915.83	4160.44	5561.05
1024.01	1262.29	2244.53	2483.44	2998.71	3697.46	3920.2	4156.65	5561.34
1024.7	1261.76	2244.26	2484.75	2993.82	3697.63	3924.76	4152.52	5564.15
1025.4	1261.53	2242.13	2486.48	2990.11	3697.27	3931.52	4147.19	5567.81
1026.1	1261.28	2240.05	2487.79	2986.53	3698.44	3936.53	4141.85	5571.44
1026.79	1260.78	2238.46	2488.12	2983.2	3699.96	3941.2	4139.22	5573.65
1027.49	1260.05	2237.54	2487.7	2980.18	3701.58	3946.69	4137.98	5574.73
1028.18	1257.91	2238.1	2486.31	2977.44	3702.91	3951.8	4138.54	5574.35
1028.88	1257.08	2238.86	2486.34	2975.72	3705.89	3954.39	4140.81	5575.92
1029.57	1257.53	2239.73	2486.86	2975.07	3708.43	3954.61	4146.92	5580.47
1030.27	1258.09	2240.96	2487.53	2976.62	3712.04	3953.67	4156.85	5587.96
1030.96	1258.46	2241.74	2488.05	2980.22	3717.44	3952.88	4162.99	5595.53
1031.66	1258.47	2241.89	2488.61	2984.89	3723.4	3951.98	4170.25	5602.58
1032.35	1258.59	2241.36	2489.32	2989.86	3729.68	3953.51	4177.98	5608.08
1033.05	1258.05	2242.2	2490.24	2994.65	3737.71	3954.22	4185.18	5612.94
1033.74	1257.24	2244.49	2490.74	2998.79	3745.31	3957.13	4191.37	5617.55
1034.44	1256.09	2247.12	2490.3	3002.68	3751.91	3962.87	4195.64	5622.85
1035.13	1254.28	2249.4	2490.39	3004.16	3759.97	3966.29	4199.11	5627.91
1035.83	1252.74	2251.01	2491.13	3004.79	3769.41	3968.54	4203.19	5632.93
1036.52	1252.63	2251.87	2490.76	3005.68	3777.62	3970.52	4206.54	5638.02
1037.22	1253.17	2252.27	2489.84	3006.71	3783.24	3973.74	4210.5	5643.3
1037.91	1254	2252.32	2488.7	3008.34	3786.37	3977.22	4215.28	5648.91
1038.6	1255.33	2252.22	2487.86	3009.93	3791.06	3980.17	4221.1	5654.94
1039.3	1257.5	2252.08	2487.42	3011.58	3795.97	3983.97	4228.4	5660.34
1039.99	1260.06	2252.1	2487.64	3013.41	3801.65	3989.16	4236.88	5665.98
1040.69	1262.56	2251.89	2488.42	3015.14	3807.4	3996.32	4245.9	5672.44
1041.38	1264.29	2251.63	2490.37	3017.04	3813.07	4006.3	4255.62	5680.33
1042.07	1266.02	2251.3	2493.29	3019.07	3818.44	4016.99	4266.05	5688.38
1042.77	1267.87	2250.77	2497.2	3021.26	3823.57	4029.19	4277.47	5696.95
1043.46	1269.81	2250.43	2501.6	3023.45	3827.03	4040.92	4288.9	5706.39
1044.15	1271.89	2250.21	2505.73	3025.3	3830.93	4048.96	4298.76	5716.07
1044.85	1273.65	2249.58	2506.95	3026.73	3836.67	4062.47	4306.9	5725.54
1045.54	1274.84	2248.8	2505.2	3027.42	3838.74	4075.4	4314.35	5734.2
1046.23	1275.17	2248.2	2504.28	3027.22	3840.82	4088.42	4320.99	5739.74
1046.93	1274.25	2248.16	2504.36	3025.7	3845.09	4102.79	4329.03	5747.89
1047.62	1272.76	2250.03	2507.99	3023.56	3850.63	4115.28	4338.44	5756.25
1048.31	1271.44	2252.39	2506.79	3020.69	3858.53	4127.71	4348.79	5764.51
1049.01	1270.98	2254.96	2505.26	3017.62	3867.39	4140.24	4358.95	5772.23
1049.7	1271.78	2257.89	2503.34	3014.53	3877.19	4150.17	4369.98	5779.78
1050.39	1273.06	2260.45	2501.42	3011.87	3886.7	4158.79	4382.3	5787.51
1051.08	1274.65	2265.14	2499.79	3010.55	3896.45	4167.96	4396.88	5795.25
1051.78	1276.68	2278.83	2498.78	3009.71	3909.47	4177.05	4414.01	5802.99
1052.47	1277.77	2285.31	2498.89	3008.32	3925.52	4187.91	4433.45	5810.46
1053.16	1277.73	2291.5	2499.88	3007.2	3941.92	4201.1	4454.98	5819.53
1053.85	1277.08	2296.99	2502.54	3009.66	3959.24	4214.92	4477.53	5831.73
1054.55	1277.67	2302.25	2507.6	3017.89	3979.42	4230.82	4498.94	5844.55
1055.24	1279.62	2308.06	2515.78	3035.38	3998.58	4250.29	4519.76	5858.79
1055.93	1282.65	2314.28	2526.12	3053.27	4020.49	4271.78	4541.42	5872.87
1056.62	1286.41	2320.88	2538.71	3069.85	4043.84	4294.12	4560.62	5890.94
1057.31	1291.69	2327.95	2552.43	3090.43	4068.8	4314.12	4580.92	5908.37
1058	1300.23	2335.6	2565.74	3111.7	4093.35	4336.43	4600.88	5930.78
1058.7	1302.56	2344.2	2579.58	3107.06	4118.02	4361.74	4619.39	5954.57
1059.39	1304.06	2353.59	2593.36	3104.89	4143.64	4390.48	4646.36	5978.31
1060.08	1305.42	2364.14	2607.03	3122.1	4168.81	4422	4673.8	6001.86
1060.77	1306.6	2375.62	2619.48	3136.66	4193.88	4453.47	4702.41	6024.97
1061.46	1308.24	2389.57	2631.47	3147.22	4217.73	4484.34	4731.85	6046.63
1062.15	1309.66	2399.81	2635.89	3156.01	4241.42	4514.18	4761.4	6067.18
1062.84	1310.57	2410.13	2645.78	3162.97	4263.31	4541.47	4790.56	6086.2
1063.53	1310.44	2420.47	2653.77	3168.04	4281.45	4566.44	4818.19	6104.27
1064.23	1309.68	2428.99	2660.85	3170.98	4296.12	4590.93	4839.83	6117.24
1064.92	1308.16	2434.43	2665.43	3172.18	4310.41	4612.07	4857.57	6126.3
1065.61	1306.42	2436.81	2666.21	3171.69	4318	4630.05	4871.97	6132.14
1066.3	1304.52	2435.82	2663.24	3169.75	4321.73	4642.53	4883.29	6135.37
1066.99	1303.54	2430.27	2658.38	3166.73	4322	4650.04	4891.31	6132.59
1067.68	1300.6	2422.33	2652.02	3162.73	4317.4	4654.08	4894.99	6131.66
1068.37	1296.31	2413.21	2644.89	3157.7	4308.69	4654.15	4891.63	6127.78
1069.06	1293.2	2404.42	2637.43	3150.33	4296.68	4649.75	4882.69	6117.8
1069.75	1288.96	2395.75	2629.09	3140.94	4282.42	4638.96	4874.11	6109.06
1070.44	1285.92	2386.9	2619.62	3128.78	4266.91	4624.8	4863	6099.03
1071.13	1283.05	2377.7	2609.41	3114.4	4251.95	4610.98	4849.68	6088.22
1071.82	1280.42	2367.87	2598.49	3101.84	4237.14	4596.29	4833.95	6075.77
1072.51	1277.72	2357.44	2588.29	3090.44	4224.76	4580.2	4816.2	6062.68
1073.2	1275.41	2347.05	2578.65	3082.19	4215.89	4562.5	4797.57	6048.55
1073.89	1273.27	2336.7	2569.81	3075.11	4207.27	4541.34	4778.17	6033.98
1074.58	1271.56	2326.74	2562.9	3068.74	4192.38	4514.93	4757.4	6019.13
1075.27	1270.09	2317.76	2557.39	3063.11	4169.76	4487.35	4736.13	6003.8
1075.96	1268.71	2309.98	2552.9	3057.63	4150.93	4459.44	4713.11	5987.99
1076.64	1266.62	2303.05	2548.92	3052.85	4130.11	4433.02	4688.86	5971.28
1077.33	1263.92	2297.43	2545.21	3048.56	4107.51	4405.09	4662.84	5953.42
1078.02	1261.18	2292.29	2541.38	3044.46	4082.83	4376.1	4635.58	5934.24
1078.71	1258.92	2286.55	2537.01	3040.85	4057.67	4345.97	4607.59	5913.45
1079.4	1257.27	2280.43	2533.3	3032.92	4028.2	4314.65	4578.6	5891.68
1080.09	1256.04	2274.11	2529.63	3024.79	3992.62	4281.25	4549.49	5868.74
1080.78	1255.08	2267.27	2526.17	3016.06	3960.7	4246.83	4519.45	5844.28
1081.47	1254.05	2260.32	2522.33	3007.75	3927.87	4211.7	4488.41	5818.49
1082.15	1252.47	2252.73	2518.2	3000.23	3895.42	4175.58	4456.89	5792.16
1082.84	1251.09	2244.56	2513.66	2993.36	3862.47	4139.7	4425.65	5766.3
1083.53	1249.95	2236.36	2509.15	2987.53	3831.53	4104.78	4395.18	5741.66
1084.22	1250.03	2228.19	2504.29	2982.09	3803.32	4069.48	4365.76	5718.18
1084.91	1250.74	2220.53	2499.37	2976.92	3776.7	4039.53	4338.41	5695.48
1085.6	1249.38	2213.46	2494.42	2973.06	3753.89	4010.49	4312.43	5673.81
1086.28	1246.85	2208.24	2488.96	2970.05	3734.54	3983.55	4287.7	5653.26
1086.97	1243.54	2203.97	2482.82	2967.56	3718.13	3958.54	4264.32	5633.46
1087.66	1239.56	2200.96	2476.3	2965.8	3704.44	3936.69	4242.39	5614.76
1088.35	1235.2	2198.53	2469.81	2964.05	3693.53	3919.92	4221.87	5597.2
1089.03	1231.14	2197.35	2463.56	2962.18	3684.67	3903.35	4202.51	5580.84
1089.72	1228.04	2196.23	2457.67	2960.53	3676.96	3888.6	4184.47	5565.67
1090.41	1225.7	2198.76	2452.12	2958.9	3670.78	3874.88	4167.26	5551.5
1091.1	1224.1	2202.31	2447.18	2956.49	3665.43	3861.8	4151.31	5538.64
1091.78	1223.24	2207.15	2443.09	2954.32	3659.98	3850.08	4136.57	5525.92
1092.47	1223.31	2210.46	2442.03	2952.35	3654.98	3840.42	4122.93	5514.3
1093.16	1224.36	2212.61	2440.67	2950.96	3649.73	3832.23	4110.44	5503.4
1093.84	1226.37	2213.8	2438.57	2950.3	3644.68	3825.54	4099.38	5494.84
1094.53	1228.85	2213.44	2436.36	2951.29	3639.5	3819.97	4089.51	5489.03
1095.22	1231.26	2212.38	2433.74	2953.64	3634.39	3815.35	4081.53	5483.98
1095.91	1233.21	2210.18	2431.64	2957.3	3628.97	3811.84	4075.31	5481.38
1096.59	1236.84	2207.32	2431.14	2961.6	3623.49	3807.44	4069.92	5479.56
1097.28	1241.69	2203.72	2431.48	2966.96	3616.44	3803.39	4065.05	5478.66
1097.96	1243.66	2199.61	2433.6	2972.61	3608.32	3801.07	4060.23	5478.23
1098.65	1243.64	2195.43	2436.05	2978.93	3600.77	3800.71	4054.18	5476.94
1099.34	1241.76	2191.34	2438.7	2984.29	3594.06	3800.82	4046.84	5475.82
1100.02	1238.43	2186.71	2440.18	2988.46	3589.03	3799.58	4039.1	5474.3
1100.71	1236.69	2181.3	2441.38	2990.28	3587.78	3796.75	4030.9	5472.46
1101.4	1235.74	2176.93	2442.54	2991.28	3584.82	3793.9	4023.12	5470.24
1102.08	1233.54	2173.09	2445.27	2990.37	3582.38	3790.18	4015.59	5465.85
1102.77	1233.38	2170.47	2448.41	2988.47	3580.19	3787.44	4010.35	5460.23
1103.45	1234.46	2168.81	2450.76	2985.56	3579.34	3783.55	4006.86	5453.49
1104.14	1236.49	2169.13	2452.47	2981.75	3581.33	3779.46	4004.33	5448.81
1104.82	1241.46	2169.66	2457.56	2977.58	3586.41	3775.15	4003.26	5445.45
1105.51	1245.59	2169.96	2463.14	2973.11	3592.87	3772.53	4002.35	5442.06
1106.19	1249.32	2170.53	2467.3	2959.29	3600.32	3770.54	4001.08	5438.6
1106.88	1252.41	2171.27	2470.59	2955.57	3606.28	3769.01	4000.8	5434.11
1107.56	1254.23	2171.96	2471.93	2955.08	3611.69	3768.03	4000.94	5428.59
1108.25	1255.11	2173.25	2471.24	2956.45	3614.93	3764.58	4002.73	5423.34
1108.93	1254.8	2175.23	2470.89	2959.71	3617.61	3761.53	4004.57	5418.63
1109.62	1252.78	2178.67	2470.4	2964.89	3617.79	3758.66	4006.71	5415.86
1110.3	1250.22	2182.82	2470.02	2971.2	3618.82	3756.87	4008.18	5414.1
1110.99	1248.31	2189.06	2469.37	2981.13	3619.1	3757.52	4008.37	5414.84
1111.67	1246.31	2193.21	2472.73	2987.46	3618.21	3760.12	4007.54	5415.96
1112.36	1244.22	2197.32	2472.04	2992.46	3615.99	3759.63	4005.85	5417.43
1113.04	1242.5	2202.36	2470.93	2994.63	3612.54	3758.38	4003.65	5419.23
1113.73	1241.27	2205.79	2463.41	2993.84	3609.17	3756.53	4001.35	5421.81
1114.41	1240.28	2207.02	2439.93	2989.87	3606.26	3754.76	3998.75	5425.06
1115.09	1239.65	2205.4	2446.93	2983.1	3602.25	3754.79	3996.16	5428.77
1115.78	1239.59	2206.13	2447.97	2971.95	3597.48	3754.73	3993.64	5432.74
1116.46	1240.48	2208.88	2453.07	2965.79	3593.21	3755.42	3991.62	5438.15
1117.15	1242.72	2212.49	2464.63	2963.05	3589.78	3756.54	3990.2	5444.99
1117.83	1244.98	2217.4	2462.09	2964.73	3587.56	3757.4	3989.27	5452
1118.51	1247.89	2224.31	2464.47	2972.12	3585.02	3758.25	3988.74	5456.68
1119.2	1250.72	2230.94	2469.09	2984.64	3582.88	3760.1	3988.42	5460.32
1119.88	1253.04	2235.39	2473.55	3014.02	3579.75	3759.65	3988.29	5461.02
1120.56	1254.73	2236.28	2475.84	3034.33	3577.11	3758.35	3988.1	5459.76
1121.25	1256.15	2235.35	2476.27	3037.22	3575.51	3756.64	3987.58	5456.85
1121.93	1257.25	2231.91	2475.6	3028.78	3574.73	3754.56	3986.69	5452.63
1122.61	1258.26	2227.28	2473.79	2988.43	3573.58	3752.6	3985.69	5447.52
1123.3	1258.71	2224.7	2471.39	2991.06	3573.17	3750.79	3983.59	5441.99
1123.98	1258.82	2225.66	2468.79	2997.58	3573.54	3749.57	3980.27	5436.98
1124.66	1258.53	2226.13	2465.97	2999.06	3574.3	3748.29	3976.98	5433.11
1125.35	1258.02	2223.69	2463.25	2997.61	3574.71	3747.36	3973.67	5430.97
1126.03	1257.16	2220.76	2460.71	2995.06	3575.99	3746.83	3970.68	5430.27
1126.71	1256.42	2218.51	2458.7	2991.9	3578.81	3746.85	3969.02	5430.24
1127.39	1255.96	2215.92	2457.86	2990.2	3584.13	3746.87	3968.71	5430.55
1128.08	1255.69	2214.01	2458.31	2988.14	3591.57	3746.85	3969.37	5431.19
1128.76	1255.42	2213.92	2458.92	2986.48	3598.61	3747.66	3972.64	5432.25
1129.44	1255.46	2215.02	2459.74	2984.94	3604.17	3749.08	3977.59	5434.5
1130.12	1255.91	2216.51	2461.13	2984.77	3608.77	3750.73	3983.38	5438.35
1130.81	1256.06	2219.64	2463.08	2986.03	3612.26	3750.88	3989.41	5443.49
1131.49	1255.45	2223.62	2465.5	2988.29	3614.89	3741.73	3994.7	5448.43
1132.17	1255.38	2228.55	2468.33	2991.67	3616.51	3753.07	3999.63	5451.57
1132.85	1255.18	2233.88	2471.01	2995.87	3617.99	3764.92	4004.37	5453.35
1133.53	1254.6	2239.73	2473.58	3000.51	3619.98	3773.16	4008.91	5454.48
1134.21	1253.86	2244.6	2475.94	3005.54	3622.83	3778.5	4013.97	5452.71
1134.9	1252.94	2248.54	2478.26	3010.27	3627.07	3781.31	4018.63	5449.86
1135.58	1251.99	2250.91	2480.76	3015.84	3630.71	3781.4	4022.49	5446.68
1136.26	1250.56	2252.49	2483.35	3021.69	3634.54	3779.97	4020.14	5443.43
1136.94	1248.86	2253.67	2486.17	3027.91	3638.74	3777.73	4016.83	5440.08
1137.62	1246.61	2254.23	2489.18	3033.52	3641.17	3779.56	4014.58	5437.72
1138.3	1244.58	2254.26	2492.38	3038.41	3643.51	3778.15	4013.55	5435.82
1138.98	1244.02	2254.43	2495.44	3042.2	3646.1	3775.53	4013.82	5434.15
1139.66	1245.4	2255.29	2498.46	3044.5	3647.83	3773.56	4014.81	5433.2
1140.34	1253.86	2255.99	2501.48	3044.93	3649.64	3773.08	4016.24	5432.41
1141.03	1262.94	2256.55	2503.99	3044.9	3650.74	3773.64	4018.47	5431.81
1141.71	1263.6	2257.2	2505.99	3044.53	3651.19	3776.63	4021.11	5431.35
1142.39	1290.56	2257.8	2507.81	3043.63	3650.9	3780.03	4024.32	5430.9
1143.07	1272.3	2258.05	2509.79	3042.45	3649.56	3783.66	4027.94	5431.51
1143.75	1270.86	2258.49	2512.39	3041.2	3646.83	3787.56	4031.18	5432.79
1144.43	1272.09	2258.79	2515.51	3039.76	3644.7	3791.49	4034.32	5435.07
1145.11	1255.77	2260.12	2519.01	3038.11	3645.36	3795.85	4037.11	5438.18
1145.79	1268	2261.71	2522.88	3036.44	3647.56	3800.78	4040.26	5441.86
1146.47	1277.25	2263.55	2526.76	3034.63	3652.77	3805.71	4044.36	5445.94
1147.15	1282.18	2265.79	2530.89	3033.85	3659.85	3807.86	4049.22	5451.42
1147.83	1300.21	2268.26	2534.84	3031.81	3667.25	3809.19	4054.92	5456.94
1148.51	1290.7	2271.14	2538.78	3029.6	3674.19	3810.63	4061.78	5466.55
1149.19	1284.74	2274.45	2542.47	3032.19	3679.83	3812.71	4068.95	5470.04
1149.87	1282.82	2278.14	2545.81	3039.49	3685.24	3814.44	4075.98	5473.9
1150.55	1282.86	2282.2	2548.88	3048.88	3689.59	3816.01	4082.62	5478.13
1151.23	1284.56	2286.53	2551.32	3057.52	3692.91	3817.39	4088.72	5482.16
1151.91	1285.93	2290.97	2552.91	3062.98	3695.68	3816.53	4093.88	5488.05
1152.58	1285.75	2295.53	2553.8	3065.03	3698.2	3814.77	4096.81	5493.4
1153.26	1284.9	2300.12	2554.54	3064.82	3698.69	3812.77	4097.38	5495.51
1153.94	1286.38	2304.71	2554.91	3063.32	3698.73	3810.46	4095.54	5495.76
1154.62	1289.24	2309.01	2554.22	3061.27	3697.08	3809.79	4092.55	5493.96
1155.3	1292.35	2313.35	2551.73	3058.71	3694.75	3809.01	4088.79	5490.58
1155.98	1295.2	2317.47	2548.26	3055.83	3692.49	3808.55	4085.12	5486.55
1156.66	1297.83	2321.59	2544.66	3054.95	3690.24	3808.77	4080.41	5481.06
1157.34	1300.32	2325.5	2542.1	3059.13	3688.97	3809.59	4075.02	5474.91
1158.01	1302.59	2328.91	2540.91	3064.28	3688.25	3811.01	4069.75	5472.04
1158.69	1304.88	2332.5	2541.16	3069.24	3687.51	3813.26	4065.28	5471.52
1159.37	1307.18	2336.14	2542.54	3074.25	3687.76	3815.79	4062.47	5472.4
1160.05	1309.29	2339.71	2545.72	3079.78	3688.56	3818.06	4060.95	5474.14
1160.73	1311.18	2343.5	2550.04	3085.59	3690.25	3820.43	4061.61	5476.77
1161.41	1312.88	2346.77	2554.96	3091.65	3692.97	3823.83	4063.25	5480.55
1162.08	1314.02	2349.35	2560.15	3098.02	3695.15	3827.01	4065.63	5485.85
1162.76	1314.31	2351.21	2563.49	3104.34	3697.61	3829.98	4066.91	5492.39
1163.44	1314.14	2352.13	2565.68	3110.5	3701.22	3833.03	4065.7	5499.81
1164.12	1313.68	2351.21	2567.41	3116.27	3704.8	3836.09	4063.93	5507.87
1164.8	1312.63	2350.31	2568.86	3121.71	3709.64	3839.12	4062.69	5515.94
1165.47	1310.73	2349.71	2571.04	3126.91	3717.39	3841.65	4062.11	5523.1
1166.15	1308.69	2348.6	2574.16	3131.57	3726.62	3843.66	4063.52	5529.2
1166.83	1307.07	2346.8	2577.49	3135.44	3736.84	3844.83	4066.51	5534.93
1167.51	1306.31	2344.51	2580.51	3138.44	3747.72	3845.31	4070.37	5539.41
1168.18	1306.1	2341.96	2583.02	3140.61	3757.71	3845.99	4074.86	5541.54
1168.86	1306.1	2339.02	2585.33	3141.86	3766.37	3846.9	4080.33	5539.5
1169.54	1306.34	2336.3	2586.77	3142.03	3771.8	3847.19	4085.29	5534.5
1170.21	1306.91	2334.43	2586.96	3141.26	3773.77	3847.16	4090.11	5527.97
1170.89	1307.76	2334.13	2586.64	3139.96	3774.38	3846.72	4094.77	5522.29
1171.57	1308.89	2334.68	2586.26	3138.46	3773.48	3845.91	4099.59	5518.54
1172.24	1310.15	2336.1	2585.77	3136.8	3772.04	3844.97	4104.2	5516.88
1172.92	1311.34	2337.1	2585.13	3134.71	3768.92	3844	4108.31	5517.25
1173.6	1312.2	2338.65	2584.75	3132.37	3763.7	3843.16	4112.17	5519.13
1174.27	1312.87	2340.25	2584.77	3130.05	3757.26	3842.47	4115.9	5523.5
1174.95	1313.48	2341.6	2585.33	3127.88	3751.51	3842.02	4119.25	5527.64
1175.63	1314.28	2344.58	2586.1	3125.9	3744.5	3836.8	4122.08	5531
1176.3	1315.32	2350.55	2587.77	3124.2	3738.36	3830.11	4124.25	5534.28
1176.98	1316.64	2349.38	2590.45	3122.96	3736.29	3827.26	4124.47	5537.61
1177.65	1318.4	2350.02	2594.14	3122.24	3737.79	3827.48	4122.25	5539.88
1178.33	1320.46	2351.74	2598.31	3121.94	3742.19	3829.3	4119.17	5544.33
1179	1322.72	2353.76	2603.02	3122.78	3749.77	3832.02	4116.07	5577.33
1179.68	1325.32	2356.42	2608.21	3124.74	3758.44	3835.43	4113.55	5572.43
1180.36	1328.51	2359.37	2613.44	3127.91	3765.43	3839.74	4111.91	5575.79
1181.03	1332.12	2362.84	2618.39	3132.16	3770.74	3846.77	4110.45	5628.16
1181.71	1335.76	2366.62	2622.92	3137.01	3774.11	3855.96	4109.15	5556.71
1182.38	1339.2	2370.26	2626.35	3141.94	3776.55	3864.25	4108.59	5557.06
1183.06	1341.4	2373.93	2628.04	3146.82	3780.18	3870.14	4109.18	5560.45
1183.73	1342.19	2377.57	2628.93	3152.35	3786.53	3874.6	4110.61	5564.94
1184.41	1341.85	2381.2	2629.53	3158.42	3794.78	3878.91	4112.25	5570.95
1185.08	1340.27	2385.02	2629.85	3164.32	3804.08	3883.51	4110.35	5576.35
1185.76	1337.37	2388.99	2630.09	3169.88	3814.46	3887.87	4111.41	5581.05
1186.43	1334.23	2392.94	2630.23	3174.97	3825	3892	4119.64	5583.93
1187.11	1331.77	2396.72	2630.39	3179.47	3832.89	3895.8	4136.34	5585.6
1187.78	1330	2400.2	2630.6	3183.03	3836.74	3899.39	4150.88	5586.58
1188.46	1327.72	2403.09	2631.09	3185.72	3841.66	3902.56	4157.23	5586.98
1189.13	1325.79	2405.2	2631.7	3187.55	3848.86	3905.45	4160.78	5586.65
1189.81	1326.75	2406.81	2632.65	3188.33	3855.6	3908.86	4162.11	5585.54
1190.48	1329.89	2408.01	2633.87	3188.68	3861.4	3912.87	4162.09	5582.86
1191.15	1333.48	2408.45	2635.61	3188.9	3865.9	3918.28	4160.91	5579.41
1191.83	1336.8	2408.4	2637.98	3189.29	3869.08	3925.18	4158.33	5577.26
1192.5	1340.22	2408.47	2641.12	3189.58	3871.04	3932.79	4154.8	5577.52
1193.18	1343.86	2409.12	2645.43	3193.03	3871.24	3941.43	4156.78	5580.09
1193.85	1347.16	2410.58	2651.73	3197.54	3867.99	3950.92	4169.92	5585.01
1194.52	1350.13	2412.98	2659.51	3203	3865.65	3960.83	4187.35	5592.89
1195.2	1352.37	2417	2668	3209.71	3867.18	3969.93	4202.62	5602.87
1195.53	1353.17	2419.56	2672.49	3213.49	3868.58	3974.06	4209.8	5607.68
1196.21	1353.3	2428.4	2682.13	3223.39	3872.98	3981.22	4222.77	5616.33
1196.89	1353.51	2437.58	2692.97	3234.34	3878.28	3988.9	4234.79	5625.35
1197.56	1353.99	2446.24	2703.5	3245.61	3885.57	3995.61	4245.94	5634.34
1198.24	1355.38	2454.24	2713.67	3256.44	3893.52	4001.45	4256.44	5643
1198.91	1357.06	2457.93	2721.19	3264.5	3901.87	4003.61	4265.82	5648.97
1199.59	1359.19	2461.15	2726.22	3271.85	3910.19	4003.21	4274.21	5656.61
1200.26	1361.8	2462.78	2729.92	3279.71	3918.12	4002.72	4281.62	5660.24
1200.94	1364.86	2462.82	2732.61	3285.29	3925.84	4002.9	4288.19	5664.18
1201.61	1368.2	2460.32	2734.32	3287.1	3932.67	4003.32	4292.92	5667.18
1202.29	1371.81	2455.65	2734.98	3281.39	3938.2	4004.02	4296.18	5670.48
1202.96	1375.78	2444.66	2735.64	3273.34	3942.74	4005.66	4298.88	5667.28
1203.64	1379.24	2441.82	2735.19	3261.74	3947.17	4008.58	4301.47	5678.74
1204.31	1381.45	2444.25	2734.39	3254.6	3951.4	4013.15	4304.95	5681.96
1204.99	1382.88	2450.99	2733.81	3256.52	3955.73	4020.11	4310.25	5685.41
1205.66	1382.85	2458.27	2733.58	3263.84	3960.77	4028.45	4316.7	5689.31
1206.34	1381.95	2464.28	2733.49	3294.83	3967.97	4037.75	4324.16	5693.13
1207.01	1380.21	2473.57	2734.06	3319.18	3973.71	4049.37	4334.01	5697.31
1207.69	1378.08	2483.38	2735.48	3337.09	3981.52	4062.69	4344.02	5701.6
1208.36	1377.21	2493.14	2737.92	3348.41	3993.87	4076.37	4354.14	5705.97
1209.04	1375.79	2502.79	2741.29	3349.13	4010.11	4088.5	4362.35	5710.46
1209.71	1378.65	2512.16	2745.61	3353.61	4028.32	4100.28	4366.38	5714.98
1210.39	1382.83	2521.26	2751.66	3357.87	4047.3	4111.35	4370.69	5719.5
1211.06	1386.96	2530.09	2759.42	3364.73	4064.68	4121.21	4375.07	5723.99
1211.73	1390.72	2537.76	2767.47	3373.47	4081.21	4130.32	4380.55	5728.51
1212.41	1394.94	2544.53	2775.97	3376.96	4096.94	4138.45	4388.44	5733.13
1213.08	1399.51	2551.36	2781.08	3378.88	4111.74	4146.05	4398.13	5737.83
1213.75	1404.82	2557.78	2785.09	3380.62	4125.36	4153.18	4407.94	5742.41
1214.43	1410.88	2563.28	2789.46	3381.06	4137.44	4158.37	4418.28	5746.97
1215.1	1418.49	2568.49	2797.05	3381.57	4148.28	4162.68	4427.25	5751.33
1215.77	1426.63	2573.61	2805.81	3382.24	4157.27	4166.65	4434.06	5755.3
1216.45	1435.12	2579.02	2815.93	3383.82	4164.6	4170.92	4441.59	5759.07
1217.12	1441.99	2584.84	2829.56	3386.38	4171.07	4176.16	4449.21	5763.09
1217.79	1448.83	2592.96	2838.27	3391.12	4176.71	4183.49	4455.51	5767.12
1218.47	1454.6	2601.74	2843.84	3399.71	4182.98	4191.45	4462.28	5771.24
1219.14	1457.8	2610.16	2844.41	3409.21	4188.2	4200.37	4468.87	5775.59
1219.81	1460.2	2618.13	2840.41	3420.24	4193.72	4210.1	4475.72	5780.21
1220.49	1462.09	2626.33	2826.97	3431.94	4199.8	4221.34	4483.62	5785.08
1221.16	1462.93	2631.06	2823.86	3442.28	4206.93	4233.02	4491.13	5790.96
1221.83	1463.17	2633.24	2831.2	3452.47	4214.28	4244.89	4500.15	5798.28
1222.5	1463.19	2634.6	2842.75	3462.48	4224.53	4256.44	4509.3	5807.07
1223.18	1464.3	2636.73	2861.09	3473.31	4237.59	4267.78	4519.47	5814.69
1223.85	1462.79	2639.99	2874.41	3482.75	4249.9	4278.11	4529.22	5824.26
1224.52	1461.52	2641.92	2885.45	3490.17	4261.6	4286.97	4539.19	5834.54
1225.19	1461.09	2643.13	2893.51	3490.29	4271.2	4295.52	4548.79	5841.59
1225.86	1461.54	2644.16	2898.12	3491.16	4280.39	4303.84	4557.64	5850.22
1226.54	1463.17	2643.1	2901.35	3492.76	4289.19	4312.15	4566.14	5859.11
1227.21	1465.73	2646.87	2904.18	3496.67	4297.17	4320.48	4573.9	5866.87
1227.88	1470.14	2655.01	2908.69	3501.61	4304.33	4330.05	4581.1	5870.39
1228.55	1476.01	2665.32	2913.13	3507.55	4311.11	4340.51	4587.77	5873.47
1229.22	1481.79	2675.11	2917.36	3516.39	4317.37	4351.77	4594.09	5876.45
1229.9	1484.95	2684.3	2921.07	3525.76	4323.41	4362.1	4599.81	5879.18
1230.57	1486.72	2693.26	2923.56	3535.73	4329.67	4371.74	4604.12	5881.7
1231.24	1487.62	2695.49	2924.97	3545.97	4335.99	4379.47	4606.31	5883.96
1231.91	1487.98	2697.67	2925.99	3554.81	4342.54	4385.64	4608.25	5885.47
1232.58	1488.34	2700.38	2917.64	3562.22	4349.46	4390.22	4609.91	5887.54
1233.25	1488.85	2703.9	2920.48	3569.84	4356.53	4393.22	4611.77	5890.43
1233.92	1489.48	2706.24	2923.82	3576.43	4363.73	4395.36	4615.83	5895.86
1234.6	1490.08	2707.97	2930.76	3581.44	4370.56	4395.95	4620	5901.96
1235.27	1491.19	2708.26	2941.82	3584.91	4377.44	4395.27	4626.6	5909.26
1235.94	1492.61	2707.52	2953.33	3582.99	4383.76	4393.69	4634.09	5917.34
1236.61	1494.51	2707.41	2958.83	3582.36	4389.61	4392.37	4641.7	5924.25
1237.28	1492.19	2707.59	2962.02	3583.41	4394.58	4389.48	4648.51	5930.46
1237.95	1497.46	2709.06	2963.85	3585.66	4397.1	4387.24	4655	5935.07
1238.62	1502.04	2711.41	2965.81	3585.88	4396.79	4386.3	4660.12	5937.45
1239.29	1506.4	2715.02	2968	3587.03	4391.46	4387.26	4664.63	5944.77
1239.96	1510.42	2718.51	2969.31	3588.87	4390.87	4391.92	4669.41	5951.56
1240.63	1514.2	2712.28	2972.91	3592.56	4392.46	4399.78	4674.27	5956.7
1241.3	1517.55	2716.91	2979.76	3599.89	4398.55	4410.35	4679.18	5961.18
1241.97	1520.08	2724.66	2987.08	3608.18	4407.84	4422.35	4684.12	5970.3
1242.64	1522.24	2733.6	2996.89	3617.34	4419.11	4437.46	4689.19	5975.34
1243.31	1523.82	2742.49	3005.79	3626.67	4431.54	4453.14	4694.59	5980.3
1243.98	1525.44	2751.44	3013.1	3636.8	4446.51	4468.58	4700.12	5983.97
1244.65	1530.21	2760.64	3019.32	3647.33	4461.5	4483.58	4706.13	5986.81
1245.32	1534.8	2769.66	3024.44	3657.41	4475.37	4497.56	4712.02	5990.08
1245.99	1539.72	2778.47	3028.84	3668.57	4488.67	4511.27	4718.07	5992.59
1246.66	1544.12	2786.3	3032.8	3680.97	4499.81	4523.38	4723.88	5993.3
1247.33	1547.5	2793.31	3037.07	3694.14	4508.1	4533.35	4730.14	5996.59
1248	1550.04	2799.63	3041.89	3709.09	4515.12	4542.42	4741.31	6004.29
1248.67	1551.13	2804.53	3044.4	3707.37	4520.63	4551.38	4750.6	6012.89
1249.33	1551.94	2808.52	3045.76	3700.28	4525.02	4560.06	4757.9	6020.56
1250	1551.94	2812.11	3049	3694.09	4528.28	4568.26	4760.79	6028.19
1250.67	1550.44	2815.62	3052.33	3674.94	4536.62	4575.3	4765.37	6036.62
1251.34	1547.92	2819.44	3056.72	3681.91	4544.85	4581.98	4777.67	6044.63
1252.01	1544.32	2823.76	3062.56	3684.91	4550.86	4588.71	4793.74	6051.8
1252.68	1541.96	2828.62	3069.36	3704.51	4558.02	4595.62	4808.72	6061.75
1253.35	1540.93	2834.27	3077.43	3738.84	4566.67	4603.57	4823.92	6071.21
1254.02	1541.29	2840.94	3085.09	3752.64	4576.77	4612.7	4837.85	6079.48
1254.68	1542.59	2848.13	3092.55	3763.72	4588.66	4624.89	4853.49	6086.47
1255.35	1544.72	2856.23	3099.65	3769.75	4601.46	4638.61	4855.03	6092.33
1256.02	1548.2	2865.03	3105.67	3772.73	4617.25	4651.1	4868.77	6095.8
1256.69	1553.08	2873.13	3110.31	3768.41	4633.8	4663.42	4886.81	6101.42
1257.36	1557.69	2880.53	3112	3771.31	4651.55	4677.87	4904.62	6104.81
1258.02	1562.61	2886.41	3112.27	3781.37	4669.42	4694.82	4925.24	6108.41
1258.69	1568.7	2891.98	3112.56	3797.21	4685.75	4712.49	4948.22	6115
1259.36	1576.29	2897.04	3113.68	3805.4	4699.8	4729.94	4974.76	6121.5
1260.03	1582.45	2901.93	3115.72	3813.05	4712.66	4746.9	4994.51	6126.69
1260.7	1588.53	2905.95	3119.03	3819.9	4724.56	4760.84	5000.4	6132.79
1261.36	1598.29	2910.03	3123.28	3829.44	4739.11	4773.76	5004.2	6141.4
1262.03	1601.67	2915.28	3128.01	3839.68	4753.86	4785.99	5006.42	6152.61
1262.7	1604.03	2919.98	3133.94	3849.98	4768.93	4796.89	5008.17	6161.61
1263.36	1605.37	2924.02	3140.87	3860.22	4783.39	4806.53	5012.17	6171.19
1264.03	1606.06	2928.2	3148.66	3870.42	4798.2	4815.38	5019.24	6178.19
1264.7	1606.48	2932.67	3157.22	3880.15	4812.8	4823.4	5028.09	6184.76
1265.37	1607.01	2937.6	3166.9	3889.05	4824.44	4830.81	5041.65	6193.58
1266.03	1608.13	2942.92	3178.05	3897.39	4836.67	4837.77	5072.87	6202.78
1266.7	1609.93	2950.69	3190.51	3905.2	4851.21	4844.89	5083.6	6209.85
1267.37	1613.3	2958.56	3204.34	3912.74	4867.48	4853.16	5093.67	6215.74
1268.03	1616.96	2966.97	3218.57	3919.85	4884.84	4862.64	5099.97	6220.73
1268.7	1618.93	2975.54	3230.71	3927.19	4902.79	4873.22	5106.09	6225.89
1269.37	1621.34	2983.67	3240.67	3934.08	4919.88	4885.73	5113.35	6231.73
1270.03	1624.43	2991.19	3248.98	3940.74	4935.6	4900.51	5122.86	6238.88
1270.7	1631.37	2997.83	3254.09	3947.35	4949.42	4916.77	5135.38	6247.84
1271.37	1633.41	3004.53	3257.29	3954.04	4959.93	4935.69	5155.07	6259.75
1272.03	1636.58	3011.16	3259.14	3959.38	4969.38	4955.2	5176.17	6273.53
1272.7	1639.88	3017.62	3261.27	3963.48	4978.38	4975.06	5192.47	6285.55
1273.36	1643.66	3023.79	3262.27	3967	4988.12	4994.73	5206.14	6297.89
1274.03	1647.27	3029.19	3262.82	3970.96	4999.24	5012.56	5219.27	6310.07
1274.7	1649.64	3034.56	3262.5	3974.97	5011.81	5028.81	5231.91	6322.21
1275.36	1651.38	3039.91	3260.55	3980.36	5025.01	5042.21	5245.67	6333.42
1276.03	1654.92	3043.84	3256.16	3985.84	5038.63	5054.32	5259.95	6338.1
1276.69	1659.06	3047.22	3257.87	3991.46	5049.93	5065.76	5274.76	6342.64
1277.36	1664.83	3050.3	3261.49	3997.34	5060.65	5076.71	5288.9	6346.53
1278.02	1670.71	3054.65	3267.42	4003.37	5071.1	5088.27	5301.54	6348.42
1278.69	1675.86	3062.47	3274.43	4009.51	5081.49	5098.6	5313.05	6350.65
1279.35	1681.74	3070.82	3282.81	4016.01	5091.73	5108.63	5323.56	6352.47
1280.02	1687.89	3080.88	3292.5	4022.87	5102.2	5116.44	5334.19	6356.49
1280.68	1693.74	3090.7	3301.64	4030.23	5112.8	5124.4	5343.39	6361.08
1281.35	1699.01	3100.79	3309.89	4038.9	5123.6	5132.99	5351.72	6365.87
1282.01	1703.2	3110.59	3315.76	4048.32	5134.7	5142.12	5359.9	6371.3
1282.68	1707.03	3118.74	3320.92	4058.62	5146.71	5151.12	5367.77	6378.52
1283.34	1709.33	3126.15	3325.58	4068.78	5160.25	5162.82	5375.98	6388.28
1284.01	1711.16	3132.79	3330.34	4077.99	5174.67	5175.4	5384.16	6400.42
1284.67	1712.8	3138.31	3339.07	4087.84	5189.81	5187.4	5393.43	6410.97
1285.34	1714.46	3143.32	3348.69	4097.96	5204.7	5197.98	5403.21	6423.78
1286	1716.91	3148.16	3362.25	4108.34	5219.6	5207.12	5414.11	6433.21
1286.66	1719.19	3153.15	3371.46	4118.88	5234.57	5215.53	5426.34	6440.78
1287.33	1720.55	3157.68	3379.47	4128.53	5249.81	5224.51	5439.48	6446.93
1287.99	1722.29	3162.12	3386.47	4137.78	5266.35	5231.74	5452.89	6452.07
1288.66	1726.46	3166.65	3393.49	4146.61	5280	5238.72	5466.94	6456.93
1289.32	1732.28	3171.72	3400.32	4155.08	5293.45	5245.97	5481.04	6461.83
1289.99	1739.31	3176.57	3407.96	4163.04	5306.25	5252.93	5495.45	6469.03
1290.65	1748.23	3181.61	3416.72	4170.3	5318.32	5260.24	5509.47	6474.96
1291.31	1757.42	3186.61	3425.82	4176.07	5329.59	5266.85	5522.81	6479.85
1291.98	1765.48	3192.63	3430.81	4181.48	5340.6	5273.62	5534.07	6484
1292.64	1771.95	3199.06	3432.23	4186.98	5351.28	5280.35	5544.17	6489.34
1293.3	1777.07	3207.28	3434.56	4193.45	5360.72	5287.21	5553.18	6495.38
1293.97	1782.17	3217.01	3436.38	4202.28	5363.49	5294	5560.38	6501.97
1294.63	1786.65	3227.13	3438.68	4211.7	5370.48	5300.31	5565.73	6505.45
1295.29	1790.21	3234.31	3441.66	4221.31	5378.49	5305.69	5569.9	6505.95
1295.96	1791.8	3242.31	3445.31	4231.73	5391.31	5310.02	5572.66	6507.4
1296.62	1792.77	3250.76	3449.8	4242.53	5405.2	5313.47	5574.49	6511.29
1297.28	1793.87	3260.17	3454.98	4253.13	5418.93	5316.21	5574.45	6516.95
1297.94	1794.64	3269.48	3461.16	4263.56	5430.72	5318.2	5572.63	6525.68
1298.61	1792.79	3278.29	3468.02	4273.78	5439.53	5318.57	5570.05	6532.31
1299.27	1792.43	3286.97	3475.27	4283.73	5446.92	5318.21	5569.34	6538.7
1299.93	1793.05	3295.31	3482.83	4292.27	5452.86	5317.69	5567.82	6540.54
1300.59	1795.26	3302.61	3490.43	4300.08	5458.19	5316.92	5563.85	6544.85
1301.26	1798.98	3310.43	3499.25	4307.44	5463.82	5317.7	5557.94	6548.58
1301.92	1803.73	3316.9	3510.76	4314.75	5467.93	5321.63	5551.38	6552.59
1302.58	1809.44	3323.12	3523.28	4321.75	5470.98	5325.95	5544.49	6555.67
1303.24	1815.45	3329	3535.45	4328.6	5472.42	5330.07	5538.55	6557.37
1303.91	1818.97	3334.18	3546.84	4335.43	5472.73	5333.45	5533.2	6558.06
1304.57	1822.07	3337.63	3556.74	4342.19	5465.73	5334.38	5528.59	6557.51
1305.23	1825.69	3337.16	3565.71	4347.89	5463.35	5335.1	5524.86	6555.77
1305.89	1829.31	3338.06	3573.74	4352.29	5462.09	5335.9	5522.5	6552.84
1306.55	1832.08	3340.5	3580.89	4356.23	5461.23	5336.68	5521.83	6550.04
1307.21	1834.25	3344.8	3586.96	4359.77	5460	5338.94	5522.25	6544.73
1307.88	1836.33	3349.98	3592.13	4363.95	5459.43	5341.5	5524.73	6538.02
1308.54	1839.11	3356	3596.09	4369.25	5458.72	5345.5	5528.65	6530.67
1309.2	1841.7	3364.46	3598.96	4375.06	5457.91	5349.15	5532.86	6527.04
1309.86	1844.52	3372.21	3601.11	4381.32	5456.88	5352.02	5535.75	6526.1
1310.52	1846.14	3378.59	3602.55	4386.62	5456.72	5354.57	5538.91	6527.52
1311.18	1849.24	3385.09	3603.86	4392.03	5457.95	5355.81	5544.56	6530.54
1311.84	1853.88	3391.62	3607.19	4397.46	5461.03	5355.89	5550.5	6534.94
1312.5	1858.96	3397.57	3610.51	4402.59	5465.04	5356.21	5554.25	6539.96
1313.17	1863.57	3403.06	3610.1	4408.03	5470.13	5355.01	5554.99	6545.73
1313.83	1868.24	3407.8	3611.77	4412.95	5476.56	5352.69	5554.06	6552.19
1314.49	1872.41	3412.49	3614.08	4417.53	5481.46	5349.85	5551.3	6560.19
1315.15	1875.23	3415.46	3617.49	4421.37	5486.51	5346.59	5547.22	6567.22
1315.81	1877.21	3413.23	3621.34	4425.04	5491.54	5342.92	5543.57	6573.38
1316.47	1878.19	3404.86	3625.56	4427.95	5495.07	5337.05	5540.77	6578.42
1317.13	1879.38	3400.61	3629.94	4423.25	5497.89	5330.56	5536.22	6582.33
1317.79	1879.33	3397.25	3634.67	4423.6	5500.25	5324.68	5532.17	6584.95
1318.45	1880.84	3396.95	3639.66	4424.94	5501.65	5319.53	5531.77	6584.3
1319.11	1883.53	3396.97	3644.13	4428.9	5501.55	5317.06	5531.99	6582.19
1319.77	1885.63	3398.68	3647.03	4434.31	5500.03	5315.76	5531.62	6582.07
1320.43	1886.67	3402.54	3648.45	4441.02	5498.25	5315.62	5531.27	6580.58
1321.09	1886.06	3406.64	3649.1	4448.35	5495.92	5316.14	5528.06	6580.31
1321.75	1883.37	3411.6	3650.44	4456.29	5493.77	5318.76	5525.43	6580.54
1322.41	1881.99	3413.39	3651.51	4463.38	5492.01	5321.53	5523.45	6581.62
1323.07	1881.1	3413.07	3650.11	4468.05	5490.1	5323.61	5522.88	6583.37
1323.73	1880.01	3416.85	3646.14	4470.34	5488.23	5323.32	5522.85	6583.06
1324.39	1878.67	3420.07	3642.5	4470.73	5485.95	5321.78	5522.06	6581.85
1325.05	1877.56	3423.03	3639.67	4469.7	5482.03	5319.86	5520.31	6581.32
1325.71	1876.55	3426.22	3637.9	4467.46	5478.13	5320.71	5517.46	6580.07
1326.36	1875.81	3426.44	3636.51	4462.38	5475.14	5318.72	5513.9	6575.67
1327.02	1875.47	3426.47	3635.5	4455.01	5470.51	5314.39	5509.93	6571.61
1327.68	1875.55	3424.74	3634.92	4445.84	5464.88	5308.83	5506.8	6566.95
1328.34	1875.82	3423.5	3634.52	4435.96	5460.73	5302.29	5503.33	6561.99
1329	1876.15	3420.96	3634.49	4426.63	5457.65	5297.07	5500.61	6556.84
1329.66	1876.44	3417.92	3635.07	4419.09	5456.9	5294.97	5498.28	6551.75
1330.32	1876.61	3414.27	3635.73	4411.52	5458.72	5297.02	5498.56	6544.37
1330.98	1876.75	3410.19	3636.41	4401.99	5461.96	5302.41	5500.96	6541.41
1331.64	1876.38	3409.86	3637.13	4396.73	5463.83	5310.58	5503.07	6538.81
1332.29	1875.7	3410.32	3637.66	4395.63	5466.15	5316.92	5505.21	6537.85
1332.95	1874.71	3412.62	3637.01	4397.64	5466.08	5319.31	5507.19	6537.98
1333.61	1872.86	3413.27	3635.03	4401.98	5464.59	5318.99	5508.32	6538.81
1334.27	1870.74	3414.68	3631.46	4409.61	5460.45	5313.84	5508.83	6538.3
1334.93	1868.21	3414.28	3626.35	4418.93	5454.36	5311.91	5508.83	6536.57
1335.58	1865.69	3414.02	3620.92	4428	5446.72	5309.68	5508.16	6531.37
1336.24	1862.65	3413.94	3616.01	4433.03	5437.93	5304.64	5506.98	6523.35
1336.9	1859.25	3417.26	3612.01	4434.98	5427.35	5298.68	5505.06	6514.58
1337.56	1856.25	3417.3	3609.28	4425.56	5416.6	5292.32	5502.26	6506.8
1338.21	1854.04	3416.96	3606.36	4436.34	5407.37	5284.12	5497.69	6501.56
1338.87	1852.29	3416.55	3604.1	4439.99	5399.85	5276.28	5492.1	6495.41
1339.53	1850.47	3415.68	3601.59	4440.04	5394.78	5268.51	5486.82	6489.65
1340.19	1848.78	3413.01	3599.14	4437.68	5391.11	5262.02	5483.44	6483.61
1340.84	1847.37	3406.92	3597.33	4434.14	5388.54	5258.61	5476.04	6477.15
1341.5	1846.69	3403.01	3597.46	4429.03	5393.28	5257.02	5466.53	6470.36
1342.16	1846.12	3399.11	3599.48	4422.79	5396.57	5256.58	5456.97	6462.38
1342.82	1845.31	3393.5	3600.74	4416.01	5400.3	5257.54	5447.18	6454.41
1343.47	1844.37	3387.52	3600.76	4408.86	5401.76	5259.21	5437.22	6448.77
1344.13	1842.9	3379.47	3600.15	4401.83	5401.45	5257.39	5427.97	6444.26
1344.79	1840.3	3369.9	3598.64	4396.1	5395.1	5254.93	5419.1	6435.22
1345.44	1837.77	3364.86	3596.4	4394.26	5391.17	5251.78	5410.66	6426.52
1346.1	1835.71	3358.33	3593.2	4387.29	5386.7	5246.49	5407.35	6418.71
1346.76	1833.98	3353.56	3589.59	4381.13	5380.78	5240.83	5403.14	6412.63
1347.41	1832.41	3350.55	3586.55	4375.58	5372.87	5234.17	5404.03	6409.28
1348.07	1831.67	3348.6	3584.02	4371.45	5362	5222.98	5406.7	6403.46
1348.73	1831.2	3346.79	3582.1	4368.13	5351.7	5213.34	5410.12	6398.51
1349.38	1829.83	3344.5	3580.85	4365.17	5345.03	5205.47	5413.3	6395.19
1350.04	1828.48	3341.68	3579.75	4362.56	5341.16	5198.47	5419.34	6392.38
1350.69	1826.83	3339.65	3578.27	4359.74	5340.85	5209.98	5424.07	6390.74
1351.35	1825.19	3338.08	3576.65	4356.85	5341.8	5201.25	5425.67	6390.31
1352.01	1822.53	3335.96	3575.47	4352.7	5338.99	5222.64	5425.82	6391.53
1352.66	1820.15	3334.23	3574.63	4347.33	5336.31	5169.68	5424.07	6392.34
1353.32	1818.04	3332.16	3574.57	4341.52	5330.66	5173.44	5420.91	6392.04
1353.97	1816.49	3331.4	3575.44	4335.99	5323.96	5168.12	5416.39	6389.2
1354.63	1815.72	3331.28	3577.04	4331.92	5318.55	5188.07	5411.94	6384.75
1355.28	1814.94	3332.03	3579.03	4327.76	5308.43	5189.56	5402.88	6379.84
1355.94	1813.37	3332.74	3581.81	4324.72	5302.04	5206.79	5392.55	6376.15
1356.59	1812.53	3333.68	3584.12	4322.92	5296.85	5200.79	5383	6372.16
1357.25	1812.82	3334.18	3582.85	4323.67	5292.88	5201.95	5376.62	6368.02
1357.9	1814.19	3334.49	3579.19	4325.86	5288.66	5199.89	5371.53	6362.96
1358.56	1816	3334.96	3573.35	4329.02	5285.18	5197.01	5368.29	6356.78
1359.21	1818.19	3335.02	3565.35	4333.07	5285.24	5192.9	5365.35	6350.6
1359.87	1820.45	3337.08	3563.03	4339.18	5287.6	5188.61	5363.16	6345.52
1360.52	1823.06	3338.68	3561.41	4343.02	5288.97	5186.97	5361.27	6340.78
1361.18	1825.48	3336.12	3561.02	4344.52	5290.13	5186.16	5359.78	6336.44
1361.83	1827.33	3334.05	3560.49	4344.73	5291.01	5190.93	5357.86	6332.92
1362.49	1825.81	3331.88	3559.03	4344.2	5292.09	5189.07	5356.32	6331.38
1363.14	1823.8	3331.63	3553.12	4342.67	5294.12	5180.03	5356.08	6328.43
1363.8	1821.31	3327.89	3540.71	4338.84	5297.74	5176.83	5356.12	6326.89
1364.45	1817.74	3324.4	3527.84	4333.52	5294.88	5172.69	5356.75	6324.32
1365.11	1813.93	3318.54	3508.39	4327.98	5293.3	5168.2	5358.13	6319.11
1365.76	1810.13	3310.88	3525.86	4322.25	5291.9	5163.6	5359.41	6314.04
1366.41	1807.68	3298.28	3549.63	4316.94	5290.05	5158.94	5360.59	6308.74
1367.07	1806.03	3294.27	3557.35	4312	5288.36	5154.31	5359.88	6305.78
1367.72	1805.46	3295.38	3559.75	4307.71	5287.12	5149.81	5357.71	6301.43
1368.37	1804.33	3298.86	3554.5	4304.87	5285.49	5145.47	5354.48	6298.54
1369.03	1805.63	3310.42	3549.23	4301.72	5284.49	5141.59	5352.54	6298.08
1369.68	1807.62	3317.49	3547.57	4298.35	5283.63	5138.15	5351.56	6298.15
1370.34	1809.09	3332.31	3544.23	4293.83	5280.89	5134.89	5351.21	6298.24
1370.99	1810.34	3336.82	3542.46	4288.37	5278.59	5131.46	5344.49	6297.25
1371.64	1810.4	3327.23	3541.68	4282.48	5277.06	5128.76	5340.32	6293.94
1372.3	1810.26	3320.1	3541.96	4276.49	5276.3	5127.49	5340.86	6292.07
1372.95	1810.01	3314.86	3541.28	4271.09	5277.49	5129.67	5342.7	6291.48
1373.6	1810.42	3309.25	3538.95	4267.59	5280.63	5134.48	5344.21	6292.46
1374.25	1810.62	3303.58	3535.36	4266.11	5284.27	5140.72	5343.4	6291
1374.91	1810.66	3298.62	3528.9	4266.84	5287.75	5147.84	5341.57	6289.65
1375.56	1810.52	3295.43	3522.98	4269.11	5291.14	5154.29	5339.7	6288.33
1376.21	1809.89	3295.75	3517.9	4271.28	5291.99	5159.54	5336.75	6286.11
1376.87	1809.39	3294.49	3513.03	4272.93	5290.08	5162.96	5332.93	6282.7
1377.52	1809.68	3293.63	3508.31	4274.35	5286.17	5164.99	5333.83	6278.56
1378.17	1809.63	3292.15	3504.16	4276.27	5284.67	5165.92	5340.6	6275.52
1378.82	1808.56	3291.15	3500.92	4278.78	5285.01	5170.12	5346.52	6272.94
1379.48	1805.54	3290.17	3498.47	4282.01	5286.39	5174.97	5348.97	6270.86
1380.13	1798.87	3288.54	3496.84	4285.61	5288.26	5179.06	5356.7	6268.85
1380.78	1793.01	3287.73	3497.14	4288.69	5289.57	5181.83	5366.37	6267.21
1381.43	1788.65	3287.05	3498.46	4291.37	5290.73	5182.61	5371.09	6265.95
1382.08	1785.63	3286.14	3500.48	4292.69	5291.93	5182.64	5371.83	6264.79
1382.74	1783.51	3284.79	3502.87	4292.88	5293.84	5181.12	5368.51	6263.15
1383.39	1781.71	3283.45	3506.22	4291.12	5297.36	5178.64	5366.19	6261.39
1384.04	1780.97	3282.72	3508.36	4289.61	5302.14	5173.88	5366.57	6263.58
1384.69	1781.64	3282.21	3510.32	4287.66	5307.52	5167.83	5368.84	6263.18
1385.34	1782.55	3281.79	3512.14	4285.54	5312.84	5161.61	5376.55	6261.19
1385.99	1783.49	3281.08	3513.54	4283.13	5317.9	5156.52	5381.58	6257.2
1386.65	1784.49	3280.18	3514.51	4280.41	5323.25	5155.29	5385.25	6256.34
1387.3	1785.16	3278.01	3515.39	4277.04	5328.59	5155.27	5389.44	6256.76
1387.95	1785.69	3276.8	3515.4	4274.07	5331.18	5156.89	5394	6257.58
1388.6	1786.32	3276.81	3515	4271.83	5331.94	5159.7	5399.92	6258.28
1389.25	1787.33	3275.97	3514.59	4271.22	5332.05	5164.15	5404.1	6260.9
1389.9	1788.11	3274.62	3514.82	4271.43	5331.87	5170.5	5407.63	6261.96
1390.55	1788.81	3274.18	3514.32	4271.98	5332.28	5178.06	5410.8	6264.28
1391.2	1789.43	3275.19	3513.88	4272.55	5334.44	5186.83	5413.37	6267.65
1391.85	1789.85	3275.21	3513.42	4272.23	5336.74	5195.99	5416.01	6271.05
1392.5	1790.05	3275.07	3512.32	4270.96	5338.9	5204.32	5417.86	6274.48
1393.16	1789.89	3274.59	3511.1	4269.17	5338.4	5208.86	5419.08	6277.53
1393.81	1789.68	3272.82	3510.2	4267.5	5337.54	5211.79	5419.25	6281.04
1394.46	1789.32	3272.37	3510.3	4265.87	5334.58	5214.33	5420	6286.93
1395.11	1788.68	3265.56	3512.21	4264.8	5335.54	5216.46	5421.01	6288.74
1395.76	1787.77	3267.97	3516.96	4263.45	5341.17	5218.47	5421.95	6288.71
1396.41	1786.69	3275.05	3520.79	4262.91	5345.06	5220.39	5424.13	6286.54
1397.06	1785.45	3283.17	3523.51	4262.83	5348.07	5221.77	5426.13	6281.94
1397.71	1784.53	3287.9	3527.03	4263.34	5350.48	5222.54	5427.94	6274.56
1398.36	1783.11	3289.84	3529.57	4264.38	5352.63	5222.18	5429.59	6265.32
1399.01	1781.4	3289.61	3530.82	4266.37	5354.67	5220.48	5431.06	6255
1399.66	1779.67	3289.44	3530.81	4269.53	5357.16	5217.73	5432.34	6247.84
1400.31	1779.28	3288.99	3530.31	4273.39	5359.49	5213.03	5433.7	6245.46
1400.96	1779.4	3288.99	3529.19	4277.93	5360.78	5208.92	5435.25	6245.96
1401.61	1780.62	3288.3	3527.93	4282.84	5359.01	5206.77	5436.69	6250.24
1402.26	1782.26	3288.02	3526.4	4287.01	5360.65	5209.87	5438.16	6259.42
1402.9	1783.86	3287.12	3524.18	4289.78	5363.03	5221.16	5439.62	6264.99
1403.55	1785.67	3288.02	3521	4291.17	5365.56	5225.31	5441.19	6268.79
1404.2	1787.97	3289.03	3518.66	4290.82	5368.22	5224.14	5442.36	6272.15
1404.85	1790.28	3288.05	3515.44	4290.17	5371.07	5222.36	5443.52	6274.9
1405.5	1792.44	3286.21	3512.63	4288.72	5374.06	5220.94	5444.73	6277.05
1406.15	1794.35	3283.69	3511.08	4285.98	5377.23	5220.17	5446.25	6270.04
1406.8	1796.64	3277.86	3511.58	4282.57	5380.29	5219.86	5447.99	6265.56
1407.45	1798.02	3272.8	3513.49	4277.63	5383.11	5220.55	5449.73	6269.99
1408.1	1798.42	3269.16	3517.07	4272.7	5385.69	5222.29	5451.49	6269.94
1408.74	1798.55	3266.72	3522.04	4266.44	5388.1	5225.49	5453.42	6266.5
1409.39	1798.85	3265.19	3527.56	4262.73	5390.01	5230.98	5455.67	6262.75
1410.04	1799.21	3264.46	3532.38	4262.94	5391.82	5240.69	5458.24	6257.32
1410.69	1800.14	3264.97	3535.07	4267.72	5392.32	5249.23	5461.17	6253.25
1411.34	1800.05	3267.05	3535.09	4276.31	5392.01	5255.1	5464.67	6253.8
1411.99	1799.46	3271.53	3530.99	4286.56	5391.29	5261.21	5470.04	6255.32
1412.63	1798.37	3277.96	3527.47	4296.56	5390.5	5267.98	5475.97	6261.02
1413.28	1796.74	3285.48	3525.7	4306.51	5390.02	5274.92	5481.11	6263.59
1413.93	1796.77	3294.71	3524.52	4317.28	5390.47	5281.63	5482.45	6270.5
1414.58	1794.62	3304.63	3524.08	4327.69	5392.32	5286.58	5481.91	6244.63
1415.23	1795.47	3314.3	3525.83	4336.01	5396.16	5289.6	5479.91	6242.95
1415.87	1796.79	3323.13	3532.41	4339.81	5400.07	5290.81	5476.74	6245.62
1416.52	1799.42	3329.5	3537.62	4339.64	5403.67	5289.47	5472.73	6250.63
1417.17	1804.79	3333.06	3539.76	4337.97	5408.28	5286.01	5468.13	6250.58
1417.82	1806.35	3334.77	3540.65	4338.17	5413.61	5284.4	5462.6	6246.04
1418.46	1808.36	3335.65	3541.48	4342.26	5419.79	5284.46	5458.14	6237.15
1419.11	1808.19	3335.31	3542.86	4339.61	5425.91	5285.39	5453.05	6234.92
1419.76	1803.86	3333.19	3545.04	4335.99	5430.92	5292.65	5448.31	6230.97
1420.4	1802.93	3330.1	3547.43	4330.61	5434.13	5292.65	5446.29	6227.25
1421.05	1804.88	3326.2	3546.52	4324.81	5434.84	5291.67	5446.34	6224.56
1421.7	1806.5	3321.06	3542.39	4319.61	5433.48	5289.73	5447.21	6221.17
1422.35	1805.62	3315.17	3537.85	4315.1	5430.93	5286.76	5448.44	6216.68
1422.99	1801.54	3311	3532.92	4312.63	5427.24	5281.76	5448.78	6213.87
1423.64	1796.41	3309.22	3527.45	4311.9	5422.24	5272.55	5448.84	6213.08
1424.29	1793.31	3308.22	3521.85	4314.36	5416.1	5262	5448.81	6214.48
1424.93	1790.6	3306.34	3517.29	4315.84	5408.75	5251.43	5448.44	6216.73
1425.58	1788.73	3303.97	3513.99	4333.4	5400.61	5241.15	5447.2	6217.77
1426.22	1787.15	3301.26	3510.91	4344.07	5392.02	5230.07	5444.75	6216.78
1426.87	1785.27	3296.65	3507.59	4361.47	5383.57	5220.44	5440.62	6212.6
1427.52	1782.56	3288.9	3504.49	4336.07	5376.19	5213.17	5435.19	6211.32
1428.16	1778.53	3278.61	3501.37	4295.68	5369.5	5207.68	5429.2	6208.77
1428.81	1774.47	3267.43	3498.31	4291.02	5360.72	5203.85	5422.28	6205.42
1429.46	1770.91	3257.21	3495.64	4274.54	5349.99	5200.86	5414.57	6202.18
1430.1	1767.94	3247.86	3492.62	4253.22	5339.08	5198.79	5406.48	6197.8
1430.75	1765.07	3238.78	3489.35	4254.42	5328.01	5195.72	5398.07	6191.49
1431.39	1762.43	3230.41	3485.79	4255.52	5317.29	5190.81	5390.09	6184.98
1432.04	1760.39	3222.06	3482.02	4256.75	5306.89	5184.86	5382.46	6179.47
1432.68	1758.71	3213.96	3476.54	4257.21	5296.9	5179.47	5374.95	6173.58
1433.33	1757.5	3206.38	3470.5	4242.86	5287.48	5170.76	5367.12	6169.69
1433.97	1756.59	3200.62	3465.18	4240.24	5278.38	5159.82	5358.3	6165.75
1434.62	1755.25	3197.21	3461.43	4239.15	5269.57	5149.79	5348.39	6162.24
1435.27	1754.22	3195.96	3458.8	4238.01	5261.29	5141.72	5338.73	6159.33
1435.91	1751.93	3195.32	3456.18	4236.05	5253.56	5135.36	5329.82	6157.13
1436.56	1750.21	3195.5	3454.37	4231.91	5246.56	5128.62	5321.96	6154.62
1437.2	1748.46	3197.54	3453.31	4228.38	5237.54	5121.47	5316.06	6149.63
1437.85	1746.85	3200.71	3453.14	4224.53	5229.51	5114.61	5312.42	6142.7
1438.49	1746.65	3203.99	3451.96	4219.76	5223.98	5108.74	5308.63	6133.56
1439.13	1749.58	3205.18	3448.92	4213.95	5218.64	5103.3	5304.54	6121.69
1439.78	1752.72	3204.44	3445.19	4208.15	5214.18	5097.06	5300.23	6112.54
1440.42	1752.97	3201.65	3443.51	4202.09	5210.01	5088.39	5296.79	6107.87
1441.07	1740.81	3197.53	3442.36	4195.93	5205.93	5078.6	5294.12	6103.52
1441.71	1739.85	3193.16	3440.32	4192.69	5200.88	5068.93	5292	6099.8
1442.36	1736.71	3188.53	3436.92	4185.87	5195.47	5059.51	5289.74	6096.11
1443	1736.69	3183.68	3431.45	4178.16	5189.68	5050.77	5286.65	6091.88
1443.64	1721.11	3178.66	3423.96	4169.85	5184.16	5042.01	5282.64	6086.97
1444.29	1716.32	3176.46	3415.63	4161.66	5180.25	5035.07	5277.24	6081.63
1444.93	1711.52	3171.62	3406.99	4152.48	5177.24	5029.26	5271.04	6075.96
1445.58	1711.57	3164.91	3398.64	4142.07	5172.16	5022.49	5264.06	6070.94
1446.22	1712.62	3154.19	3391.07	4131.62	5163.83	5014.15	5256.65	6065.86
1446.86	1711.72	3144.28	3383.68	4121.3	5153.93	5005.65	5248.23	6058.48
1447.51	1709.97	3134.54	3376.38	4112.01	5143.15	4997.57	5239.63	6050.8
1448.15	1706.86	3127.32	3369.56	4104	5133.06	4990.11	5229.35	6042.13
1448.8	1703.77	3120.18	3363.21	4097.19	5124.32	4984.25	5215.75	6031.69
1449.44	1700.76	3114.73	3357.14	4090.98	5116.24	4980.02	5201.8	6021.89
1450.08	1698.27	3120.74	3352.29	4085.59	5109.92	4976.27	5189.16	6015
1450.73	1696.26	3138.09	3348.29	4081.09	5104.6	4973.23	5177.55	6008.74
1451.37	1694.98	3131.01	3344.83	4077.48	5099.87	4971.07	5167.11	6003.31
1452.01	1694.65	3107.64	3342.21	4074.56	5095.41	4969.41	5157.46	5997.81
1452.65	1695.08	3084.77	3340.35	4072.32	5091.34	4968.06	5148.82	5992.16
1453.3	1695.94	3063.58	3339.97	4070.88	5088.37	4967.24	5141.54	5986.55
1453.94	1697.25	3081.7	3340.68	4070.23	5085.91	4966.42	5135.68	5983.72
1454.58	1700	3082.94	3341.37	4069.96	5083.81	4965.51	5131.37	5984.94
1455.23	1701.37	3095.89	3341.78	4069.64	5081.91	4963.98	5128.66	5985.86
1455.87	1703.05	3101.73	3340.53	4068.78	5080.04	4960	5127.78	5987.2
1456.51	1705.39	3108.33	3337.97	4066.75	5077.76	4954.02	5128.55	5988.47
1457.15	1708.4	3116.08	3334.9	4063.67	5075.12	4949.83	5131.08	5988.34
1457.8	1711.52	3122.93	3330.57	4058.71	5072.69	4946.39	5135.6	5987.19
1458.44	1715.25	3128.62	3325.8	4053.02	5070.38	4943.38	5141.47	5984.33
1459.08	1717.43	3132.13	3320.54	4047.2	5068.35	4940.33	5147.37	5981.56
1459.72	1717.56	3133.24	3315.3	4042.43	5068.33	4937.35	5152.37	5978.01
1460.36	1715.6	3127.65	3310.73	4039.05	5069.08	4934.19	5155.29	5974.88
1461.01	1711.81	3121.54	3306.78	4036.1	5065.61	4930.24	5155.99	5968.84
1461.65	1706.78	3115.95	3302.8	4033.69	5061.68	4925.02	5154.85	5961.99
1462.29	1700.39	3099.65	3298.61	4030.49	5057.27	4917.76	5150.59	5954.61
1462.93	1692.43	3079.83	3294.23	4026.76	5050.62	4907.8	5144.05	5946.97
1463.57	1684.27	3056.04	3289.56	4022.27	5043.25	4896.58	5135.83	5938.52
1464.21	1677.2	3032.92	3285.29	4016.57	5034.54	4883.29	5126.01	5930.74
1464.86	1671.3	3021.82	3281.58	4010.36	5025.69	4867.78	5115.02	5923.15
1465.5	1666.62	3014.77	3278.97	4004.26	5017.06	4853.03	5103.44	5915.49
1466.14	1663.27	3011.59	3277.22	3999.58	5009.29	4840.9	5091.53	5908
1466.78	1660.94	3011.35	3275.72	3995.95	5002.4	4832.9	5079.46	5901.51
1467.42	1659.44	3019.12	3274.29	3992.89	4995.04	4829.22	5067.7	5895.69
1468.06	1658.99	3031.57	3272.93	3989.75	4987.66	4829.11	5056.03	5889.86
1468.7	1660.16	3032.31	3271.51	3986.67	4981.39	4833.33	5044.77	5883.29
1469.34	1661.9	3031.09	3269.14	3983.44	4976.45	4838.91	5034.54	5878.07
1469.98	1663.66	3024.54	3266.48	3980.4	4972.75	4838.47	5025.09	5872.97
1470.62	1664.69	3019.83	3264.12	3977.7	4969.85	4837.33	5017.42	5870.32
1471.27	1664.73	3017.16	3262.07	3975.37	4967.22	4836.66	5012.19	5866.14
1471.91	1664.62	3014.86	3260.77	3973	4964.8	4836.85	5009.08	5861.55
1472.55	1664.31	3011.82	3260.92	3970.6	4962.63	4835.32	5005.65	5857
1473.19	1664.35	3009.84	3262.81	3967.73	4960.88	4829.81	5004.4	5852.77
1473.83	1664.36	3009.72	3264.77	3964.59	4958.75	4829.5	5004.52	5851.23
1474.47	1664.42	3007.44	3266.98	3961.18	4956.16	4829.63	5006.35	5851.7
1475.11	1664.49	3004.27	3268.27	3957.78	4953.48	4829.52	5009.35	5852.76
1475.75	1664.48	3001.61	3268.43	3954.84	4950.27	4828.78	5012.52	5852.35
1476.39	1664.71	2998.64	3268.07	3952.04	4946.64	4827.32	5015.68	5850.46
1477.03	1664.8	2996.03	3267.47	3949.16	4942.44	4824.38	5018.37	5847.71
1477.67	1664.8	2993.73	3266.39	3946.17	4937.53	4820.55	5019.88	5844.57
1478.31	1664.62	2991.2	3265.92	3943.25	4932.98	4815.54	5020.21	5841.75
1478.95	1664.11	2988.78	3265.47	3940.14	4929.66	4809.79	5019.56	5839.6
1479.59	1663.14	2987.11	3264.23	3936.9	4927.67	4803.18	5017.69	5839.11
1480.22	1661.72	2987.4	3261.52	3933.48	4928.37	4796.87	5014.08	5839.85
1480.86	1659.71	2987.57	3258	3930.06	4931.18	4791.27	5009.29	5842.28
1481.5	1657.24	2989.09	3253.6	3926.92	4934.79	4787.17	5003.23	5845.74
1482.14	1654.2	2992.34	3247.5	3923.89	4937.88	4782.66	4996.11	5849.21
1482.78	1650.87	2995.86	3241.62	3920.97	4938.35	4776.54	4989.08	5851.53
1483.42	1647.42	2999.13	3236.29	3918.32	4938.88	4768.57	4982.32	5851.52
1484.06	1644.08	3001.95	3232.48	3916.28	4938.9	4766.3	4979.34	5848.79
1484.7	1640.65	3005.26	3231.08	3914.53	4937.82	4767.84	4977.38	5843.74
1485.34	1637.19	3007.81	3230.95	3913.13	4937.44	4770.46	4976.97	5835.64
1485.98	1633.82	3010.09	3231.76	3912.66	4935.19	4772.65	4977.81	5827.22
1486.61	1630.67	3011.57	3232.69	3912.81	4930	4774.81	4982.22	5819.57
1487.25	1627.78	3010.55	3233.04	3913.77	4922.15	4776.55	4985.38	5811.72
1487.89	1625.07	3008.22	3234.48	3915.32	4915.17	4775.97	4989.77	5803.67
1488.53	1622.47	3005.69	3236.08	3916.08	4912.43	4774.6	4994.6	5796.83
1489.17	1620.1	3001.31	3237.38	3916.42	4911.5	4771.81	4999.15	5791.17
1489.81	1618.22	2995.19	3238.26	3916.21	4910.61	4768.36	5003.13	5786.08
1490.45	1616.32	2987.58	3238.45	3917.09	4909.13	4764.67	5003.17	5783.48
1491.08	1614.36	2979.41	3238.04	3920.98	4907.8	4760.98	5003.18	5786.01
1491.72	1612.57	2972.51	3236.89	3924.64	4907.33	4757.82	5002.13	5787.64
1492.36	1611.03	2966.31	3235.81	3928.66	4908.02	4754.57	5000.59	5790.15
1493	1611.06	2962.37	3234.43	3932.13	4909.12	4752.11	4998.2	5792.38
1493.63	1615.69	2958.07	3232.78	3934	4910.55	4749.82	4996.17	5795.27
1494.27	1618.69	2955.64	3230.78	3934.66	4910.64	4750.25	4994.52	5798.36
1494.91	1620.98	2953.48	3229.02	3934.7	4910.73	4752.1	4993.26	5802.03
1495.55	1622.63	2950.92	3227.13	3933.82	4909.42	4756.27	4991.9	5806.93
1496.18	1623.66	2950.01	3225.05	3931.43	4907.71	4760.36	4989.54	5810.08
1496.82	1623.61	2951.27	3222.81	3928.12	4905.78	4764.7	4985.82	5806.88
1497.46	1622.44	2952.34	3220.1	3924.03	4904.37	4768.48	4980	5801.89
[truncated: 3,871 more rows]

## Sheet: Figure 3f
Raman shift	ocp	-0.2	-0.3	-0.4	-0.5	-0.6	-0.7	-0.8
50.0757	430.731	640.26	879.104	808.995	921.229	1262.83	1085.45	1114.01
50.9021	458.472	646.454	904.034	813.942	926.253	1263.15	1088.95	1163.12
51.7275	453.358	649.992	912.11	816.238	925.11	1261.75	1090.81	1163.44
52.5537	449.376	652.115	915.313	814.26	925.021	1257.21	1091.29	1156.58
53.3798	445.612	653.005	915.715	809.89	921.548	1252.47	1088.85	1146.01
54.2057	440.856	651.994	913.407	805.25	915.563	1247.78	1084.87	1135.51
55.0316	436.179	650.541	909.585	800.962	905.675	1243.5	1078.09	1117.63
55.8564	432.232	646.565	904.206	797.109	905.416	1239.1	1071.66	1111.55
56.6821	428.555	638.365	898.068	793.79	905.239	1234.69	1065.82	1111.54
57.5076	425.694	645.193	892.761	790.956	902.203	1230.25	1061.29	1109.13
58.3331	423.884	643.188	888.461	788.847	899.15	1225.77	1056.86	1111.01
59.1584	423.237	641.076	884.751	787.088	894.497	1221.31	1053.84	1111.41
59.9827	423.066	638.892	881.454	785.622	891.865	1216.79	1051.87	1111.75
60.8078	423.547	636.643	878.604	784.418	889.703	1212.2	1049.35	1111.41
61.6328	424.608	634.302	876.002	783.426	887.646	1207.53	1045.64	1108.48
62.4577	425.674	631.935	873.803	782.451	885.23	1202.8	1042.35	1107.54
63.2816	426.479	629.482	871.969	781.455	879.139	1197.81	1039.86	1104.93
64.1062	427.266	627.155	870.586	780.61	868.896	1192.89	1038.09	1102.81
64.9308	427.492	624.697	869.453	779.888	860.625	1187.8	1036.94	1100.42
65.7543	426.786	622.203	868.527	779.248	878.387	1182.52	1036.1	1097.46
66.5787	426.45	619.422	867.466	778.643	876.55	1176.96	1035.31	1093.86
67.403	425.238	616.475	867.25	778.024	862.738	1171.06	1034.54	1089.56
68.2262	422.274	613.021	866.879	777.035	852.778	1164.7	1033.06	1084.55
69.0502	417.909	609.353	866.04	775.788	852.705	1157.93	1030.51	1078.65
69.8742	413.388	605.434	863.904	773.885	848.099	1150.05	1024.13	1071.68
70.697	408.942	601.336	861.21	771.535	845.257	1141.62	1016.95	1063.94
71.5208	404.547	597.162	856.679	768.376	842.633	1133.09	1008.86	1056.35
72.3444	400.439	592.658	851.641	758.948	841.226	1124.49	999.69	1048.96
73.1669	396.784	588.034	846.329	750.039	838.365	1116.07	989.528	1041.05
73.9903	393.662	583.294	840.889	741.829	833.618	1108.3	978.233	1033.48
74.8136	391.038	578.991	836.161	736.915	827.858	1100.72	967.538	1027.52
75.6358	388.998	574.294	831.294	729.518	822.579	1093.31	957.966	1021.97
76.4589	387.591	569.128	826.585	723.938	815.124	1086.28	949.499	1016.64
77.2809	386.946	564.238	821.322	718.957	808.575	1079.46	942.581	1011.5
78.1038	387.025	560.581	816.16	714.209	801.632	1072.88	936.188	1006.47
78.9256	387.506	558.055	811.281	709.424	795.093	1066.71	931.258	1001.35
79.7483	387.98	556.245	806.684	703.162	788.648	1060.94	928.294	996.179
80.5708	386.194	555.636	802.487	697.317	783.042	1055.44	925.661	991.022
81.3923	384.317	555.36	799.681	692.221	780.244	1050.26	924.265	985.811
82.2146	382.598	555.142	796.966	688.284	776.233	1045.3	925.166	980.661
83.0359	381.668	554.388	794.688	685.576	774.54	1040.7	924.962	975.643
83.858	380.601	553.871	793.429	683.518	769.896	1036.34	923.774	970.394
84.6791	379.602	553.21	792.467	682.2	765.4	1032.19	922.459	965.281
85.501	379.168	552.436	790.576	681.474	762.066	1028.29	920.085	960.347
86.3218	378.247	551.54	789.183	681.097	759.037	1024.58	917.778	955.632
87.1435	377.374	550.116	787.726	680.949	756.932	1021.01	914.969	951.28
87.9641	376.099	548.385	786.072	681.289	756.131	1017.62	910.274	947.316
88.7856	374.698	546.312	782.909	681.936	753.953	1014.3	905.549	944.037
89.606	372.235	544.068	778.855	681.377	750.653	1010.97	900.375	940.982
90.4263	370.712	541.588	774.672	679.854	748.119	1008.02	896.051	938.381
91.2475	369.033	539.023	770.254	678.558	745.73	1005.24	891.525	936.109
92.0676	367.105	536.589	766.322	677.542	743.218	1002.46	887.036	934.222
92.8885	365.488	534.014	762.111	676.689	739.701	999.576	883.255	932.698
93.7084	363.849	531.476	758.117	675.955	734.947	996.396	879.547	931.406
94.5291	362.766	529.023	754.341	675.307	731.19	991.901	876.963	930.767
95.3488	361.044	526.832	750.975	674.626	727.01	987.33	874.842	930.358
96.1684	359.381	524.578	747.798	672.571	723.553	982.401	871.26	929.788
96.9888	358.354	522.602	745.375	666.988	719.214	977.299	867.65	929.096
97.8081	357.491	520.405	743.32	661.763	714.871	972.898	864.269	927.927
98.6273	356.825	517.635	742.166	657.188	711.272	967.991	861.091	923.528
99.4475	356.4	514.896	741.273	653.257	707.71	963.094	858.729	919.427
100.266	356.387	512.233	740.473	650.085	703.658	958.34	856.031	915.181
101.085	356.097	509.678	739.779	647.835	700.693	953.679	853.705	911.353
101.905	355.991	507.614	738.642	646.279	698.443	949.238	852.34	907.564
102.724	355.809	506.536	737.367	645.17	696.873	945.273	851.489	903.871
103.542	355.982	505.668	735.752	646.884	695.726	941.705	850.749	898.829
104.362	353.547	504.726	734.045	647.705	695.187	938.422	849.39	894.127
105.18	351.536	503.162	732.264	648.238	694.529	935.529	847.852	889.886
105.999	350.024	502	730.322	648.606	694.183	933.049	846.989	886.547
106.818	349.178	500.706	728.892	649.256	693.785	931.491	846.432	885.278
107.636	349.114	499.337	727.521	647.935	693.24	930.402	845.787	884.621
108.454	348.593	497.646	726.772	645.38	693.558	929.211	845.463	883.691
109.272	346.899	495.44	725.299	644.193	693.713	927.999	844.666	883.05
110.09	346.124	493.149	723.674	642.861	693.677	926.592	843.124	882.642
110.908	345.069	490.433	721.837	641.359	693.24	924.453	841.496	882.119
111.726	342.835	487.658	720.052	639.249	691.895	922.556	839.079	881.59
112.543	340.73	484.795	717.806	637.046	690.197	920.362	836.015	880.866
113.36	338.385	482.984	718.148	634.591	687.996	917.955	831.944	879.796
114.178	336.086	481.297	716.057	632.01	685.337	915.219	828.298	878.513
114.996	334.099	479.801	715.474	629.109	682.134	912.044	824.595	876.66
115.813	332.587	478.491	714.718	626.031	678.28	908.501	821.952	874.029
116.63	330.512	477.346	722.515	622.973	674.055	904.118	820.067	870.861
117.446	329.531	476.148	742.537	619.99	669.519	898.966	817.509	866.828
118.263	328.878	475.072	739.553	617.053	665.01	893.624	815.418	863.21
119.081	328.423	473.954	735.772	614.364	661.148	888.342	812.541	860.242
119.897	328.288	472.789	702.405	612.133	657.515	883.801	806.469	856.725
120.713	328.56	471.563	693.943	610.07	653.338	879.629	800.612	853.021
121.53	330.009	470.229	695.1	608.193	649.281	875.886	795.441	849.351
122.346	331.752	468.842	689.448	606.391	645.218	872.416	791	845.711
123.162	332.785	467.247	682.322	605.319	641.198	869.328	787.244	842.123
123.978	333.175	465.581	681.02	604.324	637.49	866.543	784.145	838.218
124.794	333.728	463.448	684.997	603.451	634.221	864.096	781.615	834.374
125.609	333.654	460.904	681.212	602.606	631.343	861.462	780.009	831.086
126.425	332.855	458.095	679.608	600.816	628.667	859.122	778.937	828.986
127.241	332.294	455.64	672.674	599.249	626.325	857.521	778.418	826.954
128.057	332.104	454.263	672.48	597.819	624.345	857.151	778.047	825.251
128.872	332.321	453.806	673.264	596.515	622.628	857.01	777.367	823.594
129.688	331.358	453.544	673.834	594.03	622.107	857.175	774.389	821.857
130.503	329.915	452.746	674.339	591.571	622.304	857.021	771.536	820.395
131.318	328.789	451.448	674.445	589.157	622.835	856.509	768.256	818.803
132.133	327.207	449.68	674.36	586.878	623.141	854.267	764.825	816.848
132.947	325.858	447.761	674.22	585.171	623.315	851.199	762.897	813.748
133.762	325.067	445.75	674.025	583.599	623.369	847.556	760.344	809.531
134.577	324.633	444.189	673.782	582.529	623.137	843.787	758.708	805.236
135.391	324.808	442.895	673.531	581.749	622.94	839.945	756.89	801.791
136.204	324.743	442.106	673.164	581.308	621.503	836.202	756.154	798.788
137.019	324.437	440.976	672.72	581.246	620.315	832.756	755.2	796.34
137.833	323.768	439.987	671.793	581.27	619.481	829.597	754.514	794.512
138.647	322.349	439.566	670.636	581.471	619.196	827.119	753.991	793.331
139.461	321.461	440.711	669.137	581.494	618.365	825.055	754.761	792.628
140.275	320.645	442.043	667.976	581.257	617.437	823.277	755.068	792.615
141.089	320.723	443.006	667.318	579.637	616.316	821.963	756.197	793.159
141.902	320.178	443.591	666.869	578.193	614.029	820.923	756.278	794.136
142.716	319.035	443.775	666.327	577.029	613.308	820.303	756.163	795.574
143.529	317.755	443.872	665.844	576.451	612.729	820.026	755.038	797.429
144.342	316.708	443.831	665.132	576.189	612.034	820.059	752.958	798.886
145.155	315.74	443.576	664.055	576.113	611.91	820.273	751.025	799.644
145.968	314.912	443.345	662.644	576.082	610.762	821.376	749.362	799.101
146.781	314.209	442.486	661.089	576.107	610.021	823.544	750.221	797.649
147.594	313.505	441.276	658.477	576.599	608.964	820.566	748.692	795.597
148.406	312.9	439.978	655.409	577.492	607.941	816.665	747.242	793.049
149.219	312.435	438.657	652.312	578.385	605.48	812.165	746.117	790.105
150.031	312.015	437.326	649.224	579.177	600.735	806.686	744.615	787.05
150.843	311.669	436.306	647.1	579.56	595.994	800.856	744.561	783.865
151.656	311.472	435.246	644.907	577.391	592.21	796.421	742.44	780.782
152.468	311.447	434.259	642.915	575.059	589.627	793.221	740.138	777.713
153.28	311.526	433.127	641.818	572.79	588.48	791.297	737.795	775.002
154.091	312.207	432.02	641.291	570.044	588.565	792.398	737.682	772.656
154.903	313.447	430.842	641.514	567.375	589.663	792.699	735.332	770.58
155.715	314.562	429.575	641.979	564.872	592.827	793.318	737.48	768.641
156.527	315.656	428.482	642.626	562.602	591.263	794	733.707	766.68
157.337	316.699	427.605	643.193	560.583	589.943	795.1	720.294	765.852
158.149	317.047	426.708	643.491	558.893	589.711	792.355	719.138	765.704
158.96	317.453	425.936	643.584	557.49	589.916	790.782	719.652	765.603
159.771	317.709	425.444	641.72	556.415	590.634	790.086	720.907	765.607
160.582	316.996	425.025	640.342	555.738	591.826	789.737	723.871	765.477
161.393	316.964	424.624	640.184	555.336	592.826	789.563	728.999	765.306
162.203	316.007	424.053	640.692	555.217	593.204	789.228	730.58	764.967
163.014	314.919	422.663	641.329	555.511	594.056	788.586	729.224	764.58
163.825	314.107	420.756	641.961	556.15	594.861	787.544	727.983	763.965
164.635	313.289	418.146	642.337	557.083	593.977	786.147	727.518	763.469
165.445	312.982	415.264	642.426	558.348	592.947	784.313	726.974	762.92
166.256	312.872	413.183	642.15	559.757	591.685	781.743	725.898	762.356
167.065	312.798	411.312	641.68	558.477	590.47	778.564	724.76	761.68
167.875	312.164	409.625	640.789	557.345	589.239	774.261	718.566	760.651
168.686	311.738	408.247	639.636	556.609	587.639	770.115	715.394	759.621
169.495	311.152	407.449	638.496	556.102	585.213	767.409	713.028	759.602
170.305	310.986	407.203	637.576	554.344	581.932	765.245	711.179	760.919
171.114	310.555	409.802	636.106	552.333	578.48	764.292	710.744	758.525
171.923	309.348	411.031	634.078	550.368	575.404	767.188	709.741	755.797
172.732	308.108	411.504	629.31	548.688	573.424	766.545	709.697	754.441
173.542	307.135	410.646	626.787	547.157	571.712	765.583	709.357	753.075
174.351	306.247	409.513	624.565	545.555	570.112	764.688	709.225	750.525
175.159	304.59	408.171	622.706	543.898	567.503	763.743	707.917	747.256
175.969	302.614	407.327	620.968	542.079	566.329	762.777	707.032	744.424
176.777	300.87	406.692	619.391	540.379	565.887	761.742	706.094	743.218
177.586	299.637	406.123	618.621	538.987	565.474	760.149	705.319	742.158
178.394	297.901	405.296	618.336	537.954	566.18	758.273	704.57	742.815
179.203	295.781	404.208	618.193	538.305	566.981	756.187	703.886	742.893
180.01	294.649	402.607	618.277	539.176	567.434	754.096	703.119	742.18
180.819	294.918	401.89	618.498	538.613	566.366	752.175	702.135	742.118
181.627	295.875	401.501	618.796	538.68	565.744	750.741	701.352	742.631
182.434	298.026	401.242	619.027	538.948	565.235	748.943	700.067	741.798
183.242	299.617	401.166	619.024	539.303	564.953	747.273	698.691	741.556
184.049	300.455	401.173	619.276	539.099	563.292	745.528	697.439	740.817
184.858	300.94	401.077	619.474	538.807	561.99	744.064	696.293	740.493
185.665	301.255	400.721	619.543	538.205	560.551	743.454	695.233	739.849
186.473	301.607	400.435	619.512	537.545	559.005	743.395	695.056	740.582
187.279	302.149	399.998	619.108	536.987	557.247	743.134	695.181	741.785
188.086	302.439	399.543	617.913	536.811	555.24	742.55	695.417	739.014
188.894	303.262	399.048	616.604	536.693	553.613	741.33	695.815	734.643
189.7	301.29	398.629	615.006	535.511	552.755	739.122	696.269	730.45
190.507	300.707	398.217	612.993	533.702	552.039	736.791	696.792	729.555
191.314	300.15	397.944	610.908	531.834	551.404	734.478	697.392	729.951
192.12	299.173	398.207	608.649	530.053	551.326	732.212	697.846	730.443
192.927	298.559	398.72	606.783	528.524	551.186	730.008	698.141	731.539
193.733	298.551	398.496	605.664	527.141	549.261	728.256	697.906	733.504
194.539	299.193	397.421	604.493	526.049	548.304	726.72	696.872	735.907
195.346	300.448	396.915	603.37	525.27	547.501	725.4	696.039	735.525
196.151	302.072	396.587	602.334	525.138	547.087	724.286	694.44	734.076
196.957	303.854	396.488	601.295	525.819	545.885	723.356	694.181	732.167
197.762	305.583	396.697	600.201	526.287	544.73	722.625	693.393	729.47
198.569	307.033	396.423	599.177	526.794	543.377	722.155	692.557	726.709
199.374	300.767	394.052	598.176	526.298	542.484	721.791	692.872	723.754
200.179	297.849	390.615	597.358	525.739	541.375	722.061	693.323	721.089
200.984	295.874	386.457	596.522	525.316	540.813	722.529	694.41	718.432
201.79	293.803	380.876	595.7	525.003	539.718	722.891	694.306	712.421
202.595	293.05	384.554	594.26	524.859	539.236	723.256	692.952	708.075
203.4	293.5	389.734	591.457	524.924	538.956	722.611	691.485	704.867
204.204	294.932	390.293	588.671	525.296	538.956	722.09	689.647	703.161
205.01	294.775	387.598	586.672	524.976	539.359	721.469	687.251	702.965
205.814	295.467	386.407	585.124	524.678	539.165	720.585	684.494	704.013
206.619	295.759	385.931	584.755	524.357	538.661	719.674	682.949	706.056
207.423	296.234	386.687	585.495	524.081	537.661	718.824	681.345	709.204
208.227	296.327	388.003	586.627	523.771	535.358	718.064	679.19	712.685
209.031	295.805	391.025	588.172	523.568	533.885	717.488	677.207	716.178
209.836	294.97	389.747	589.767	523.411	533.79	717.634	674.953	719.565
210.64	294.17	389.763	591.112	523.279	534.386	717.787	674.213	722.523
211.443	293.207	389.781	591.985	522.762	534.188	717.943	674.169	725.154
212.247	292.239	389.744	592.278	519.275	531.423	717.888	673.84	726.855
213.051	291.323	389.388	591.805	516.676	530.267	717.55	673.173	721.86
213.854	290.501	388.684	590.69	514.638	530.274	716.148	672.417	719.2
214.657	289.761	387.8	589.268	512.89	530.662	714.663	671.515	720.043
215.461	289.264	386.771	586.417	511.586	532.302	713.555	670.718	718.951
216.264	288.961	385.456	583.251	510.168	533.648	712.689	670.349	718.275
217.068	287.102	383.942	580.115	508.845	536.322	712.276	670.747	718.871
217.87	285.454	383.81	577.818	508.174	533.835	711.844	670.765	718.889
218.673	284.445	384.087	575.83	509.025	530.74	711.306	671.616	719.188
219.476	284.456	384.254	574.296	510.372	527.667	710.889	671.599	716.297
220.279	284.815	384.318	573.342	511.852	524.949	710.418	670.51	712.828
221.081	285.322	383.942	572.854	512.793	522.801	710.237	669.409	709.283
221.883	286.095	383.601	572.892	513.592	521.519	710.153	668.074	706.1
222.686	287.191	383.054	573.334	514.267	520.841	710.08	666.051	703.576
223.488	288.7	382.512	575.043	514.59	520.896	709.926	665.235	701.664
224.29	290.756	381.909	576.915	514.495	521.614	709.557	664.48	700.455
225.092	293.146	381.204	578.992	513.215	523.312	709	664.032	700.463
225.894	295.215	380.407	581.077	511.302	525.56	707.914	663.704	701.769
226.696	295.959	379.516	582.158	509.473	528.143	707.051	662.841	705.741
227.497	294.812	378.579	582.879	508.325	527.957	706.702	661.482	707.451
228.299	293.336	377.461	583.254	507.485	524.85	705.931	659.628	709.418
229.099	291.621	376.139	583.395	507.255	521.871	705.012	659.154	707.924
229.901	289.829	374.541	582.82	507.487	518.6	704.026	659.55	706.222
230.702	288.144	372.868	582.056	508.106	517.059	703.277	659.903	704.552
231.503	286.719	371.625	580.861	509.181	515.992	702.81	660.37	703.688
232.304	285.691	372.021	580.086	510.45	515.871	702.474	661.583	704.84
233.105	285.052	372.542	579.896	511.919	515.468	702.052	662.577	705.968
233.906	284.77	373.086	580.04	512.139	514.974	701.626	663.04	705.087
234.707	284.643	373.422	579.946	512.103	515.016	701.595	663.451	704.097
235.507	284.613	373.679	579.904	512.132	514.749	701.823	663.194	703.009
236.307	283.379	373.856	579.571	512.285	514.799	702.226	662.909	701.943
237.107	282.503	374.024	579.198	512.335	515.078	702.903	662.544	700.927
237.908	282.019	373.958	579.191	512.748	516.354	703.287	662.793	700.117
238.708	282.772	373.748	579.289	513.206	518.535	703.616	662.946	699.613
239.508	283.295	373.379	579.465	513.753	517.72	703.707	663.402	699.581
240.308	283.755	372.889	579.753	514.322	517.343	703.889	662.566	699.82
241.107	284.409	372.334	579.748	514.901	517.458	703.974	661.899	700.472
241.907	284.647	371.648	579.493	515.472	517.735	703.988	660.329	701.702
242.706	284.309	370.969	578.763	515.995	517.679	704.701	656.731	703.458
243.506	283.648	370.295	578.295	516.449	517.681	705.623	653.716	706.003
244.305	283.618	369.55	578.572	515.991	517.166	706.415	652.299	705.311
245.104	283.992	368.802	579.234	514.8	516.875	707.141	652.266	704.87
245.903	284.767	368.167	579.962	513.897	516.653	707.722	652.312	704.551
246.702	285.684	367.548	580.659	513.092	516.651	708.201	652.666	705.083
247.501	285.873	366.95	581.318	512.541	516.836	708.179	654.029	707.085
248.3	286.24	366.393	581.697	512.158	517.229	708.066	655.241	708.98
249.098	286.432	366.037	582.026	512.154	517.827	707.812	656.795	709.223
249.896	286.054	365.769	581.818	512.353	518.653	707.42	657.765	709.262
250.695	285.794	366.106	581.375	512.564	519.599	706.942	658.642	708.947
251.494	285.876	366.396	581.008	512.723	520.372	706.208	658.462	708.518
252.292	285.651	367.182	580.047	512.144	520.668	705.559	658.181	708.358
253.09	284.018	367.958	578.999	511.426	520.062	704.377	657.895	707.902
253.888	282.081	368.775	577.828	510.346	518.847	703.111	657.526	708.342
254.685	280.228	369.381	576.823	509.007	517.526	701.843	657.36	709.004
255.483	278.571	368.832	575.883	507.467	515.866	700.661	656.827	707.608
256.281	277.104	368.144	575.776	506.694	513.687	699.596	655.452	705.873
257.078	275.943	367.07	575.952	506.191	512.757	699.678	654.963	704.253
257.876	275.158	365.553	576.018	503.984	512.085	699.791	653.938	702.894
258.673	274.733	363.945	576.197	501.808	512.191	700.415	652.035	701.898
259.47	274.565	362.246	576.742	499.948	512.799	701.222	652.397	701.255
260.268	274.643	360.419	578.14	498.581	513.32	702.068	653.794	700.788
261.064	275.258	357.14	577.754	497.403	513.907	702.785	655.109	700.605
261.861	275.957	357.422	577.451	496.529	514.524	702.551	655.604	700.734
262.657	276.828	358.17	577.166	496.02	514.641	701.801	656.852	701.478
263.454	277.689	359.155	576.664	495.909	514.513	700.998	657.209	702.307
264.25	278.301	360.833	575.845	496.156	514.583	700.289	657.556	703.09
265.047	278.923	362.81	574.861	496.454	514.605	699.852	657.725	703.636
265.843	278.202	364.018	573.633	496.844	514.86	699.442	656.524	703.131
266.64	276.465	364.862	572.131	496.705	515.331	698.973	654.774	702.283
267.435	274.718	365.205	570.55	497.437	515.77	698.443	652.937	701.007
268.232	271.615	365.094	568.133	498.429	516.338	697.694	651.706	699.292
269.027	270.02	364.432	565.539	499.144	516.772	696.817	650.802	697.135
269.823	269.631	363.166	563.01	498.495	517.2	695.85	649.981	694.571
270.619	268.671	361.574	560.593	497.444	517.28	695.002	649.493	691.871
271.415	268.469	359.945	559.33	496.093	517.279	694.201	648.508	690.06
272.21	268.021	359.614	558.363	495.794	516.887	693.467	647.422	689.099
273.006	268.136	359.745	557.711	494.817	515.594	692.834	646.507	689.169
273.8	267.924	359.007	557.451	493.657	512.512	692.328	645.175	689.861
274.595	268.368	358.19	557.68	492.631	509.197	691.978	645.984	691.188
275.391	269.527	357.194	557.691	491.798	507.359	691.966	647.482	692.857
276.185	270.809	356.143	557.127	491.188	506.453	692.054	650.479	695.015
276.98	271.872	355.077	557.068	490.869	505.589	692.254	652.174	696.498
277.775	272.484	353.949	557.865	490.754	505.206	692.532	652.738	699.942
278.569	273.296	352.859	559.194	490.684	504.982	692.751	651.461	701.442
279.364	274.888	351.736	560.177	490.895	505.597	693.445	650.219	702.423
280.158	274.356	350.838	560.662	491.43	506.349	694.224	649.078	702.49
280.952	273.681	349.841	560.772	492.215	508.113	695.063	648.69	702.333
281.746	273.065	348.927	560.261	492.541	507.071	695.976	648.197	702.144
282.54	272.653	347.768	559.497	491.986	505.581	695.107	647.561	702.022
283.334	271.973	346.742	557.994	491.497	505.148	692.782	647.23	702.064
284.128	268.676	345.947	556.238	490.808	505.041	692.035	647.449	702.532
284.921	267.92	346.281	554.549	489.364	508.804	692.483	648.716	702.443
285.715	266.763	346.99	554.352	487.62	509.006	697.44	650.53	702.446
286.509	267.72	348.322	554.817	486.693	508.858	699.562	652.468	702.645
287.302	271.71	350.215	556.165	486.122	509.497	699.872	649.984	703.957
288.095	276.59	352.207	557.505	486.939	514.419	700.174	654.94	706.233
288.888	279.298	353.69	557.495	487.3	516.828	700.369	660.8	708.128
289.681	280.056	353.594	554.943	486.353	516.012	700.547	660.758	708.083
290.474	277.46	353.383	552.253	485.293	510.719	700.525	656.464	706.988
291.267	274.981	353.354	549.534	484.247	511.194	701.203	643.42	704.771
292.059	272.453	353.703	546.964	483.319	511.028	702.207	646.673	701.712
292.851	272.147	353.894	544.485	483.416	510.974	703.103	650.028	697.164
293.645	270.805	353.886	542.143	483.772	510.648	702.857	652.818	694.353
294.437	271.808	353.674	539.811	484.144	509.41	701.831	652.026	691.602
295.229	267.351	353.089	537.476	484.506	507.492	700.36	649.556	688.505
296.021	268.34	351.796	534.19	484.616	506.335	698.385	647.843	685.453
296.813	266.579	350.297	532.596	484.566	505.471	695.941	646.055	682.591
297.604	265.207	348.633	532.215	484.588	503.831	693.56	644.453	680.055
298.397	262.156	346.754	532.53	473.006	502.981	691.411	643.101	677.976
299.189	264.751	344.855	533.236	484.384	500.825	688.616	642.293	676.322
299.98	266.408	343.586	534.414	483.846	499.12	685.268	641.616	675.298
300.771	269.184	343.075	535.473	483.164	498.26	682.99	640.93	675.365
301.563	272.657	342.777	537.462	482.421	498.759	681.826	640.085	676.637
302.354	271.09	342.705	539.274	482.763	498.74	682.719	639.125	679.311
303.145	271.971	342.528	540.572	480.029	498.795	684.901	638.7	682.365
303.936	271.002	342.152	540.772	483.576	498.709	682.521	638.367	684.312
304.727	270.332	341.218	539.646	483.741	498.816	679.824	638.02	684.511
305.517	268.368	339.801	537.72	482.808	498.475	677.493	637.549	683.822
306.308	267.065	338.304	534.702	481.664	497.904	675.379	635.291	683.312
307.099	264.379	337.259	530.993	480.395	497.277	674.431	632.031	682.5
307.889	262.338	336.18	526.794	472.574	496.457	673.604	629.858	681.559
308.679	261.527	335.731	523.171	468.646	495.983	673.163	627.202	680.36
309.47	260.753	335.514	522.079	468.598	495.905	672.322	624.907	679.083
310.26	260.681	335.45	521.249	469.243	495.791	669.886	622.27	677.569
311.05	260.674	335.33	520.339	467.967	495.497	667.46	620.763	675.549
311.84	260.761	334.774	519.744	467.337	494.807	665.623	618.847	673.12
312.63	261.365	334.342	518.969	466.879	493.435	664.002	617.664	670.845
313.419	261.457	333.87	519.203	466.597	491.905	662.41	616.794	668.542
314.209	262.419	333.328	519.739	466.256	490.412	660.949	615.718	665.674
314.999	262.969	332.716	520.594	466.04	489.154	659.575	614.43	663.095
315.788	263.516	332.056	520.931	465.634	488.425	658.252	614.394	661.248
316.577	263.553	331.432	520.916	465.32	487.313	657.02	615.623	659.534
317.367	263.478	330.686	520.733	464.857	486.147	655.782	616.949	658.172
318.156	262.779	329.835	520.154	464.352	484.953	654.526	617.284	656.996
318.945	261.778	327.427	519.494	463.629	483.816	653.335	616.958	656.066
319.734	261.138	327.38	518.207	462.764	482.848	652.066	616.961	655.381
320.522	259.364	327.45	516.728	461.579	481.965	650.766	616.252	654.787
321.31	259.945	327.882	514.935	459.512	481.226	649.518	615.828	654.724
322.099	261.729	328.685	513.119	457.845	480.558	648.581	614.397	654.875
322.888	263.75	329.867	510.717	456.926	480.371	647.638	614.114	655.12
323.676	264.591	331.373	508.273	457.45	480.434	646.706	614.112	655.401
324.464	266.32	333.138	505.909	458.201	480.596	645.641	613.559	654.915
325.252	265.902	335.147	503.724	458.996	480.66	644.584	613.755	654.561
326.04	263.617	337.334	502.074	459.688	479.907	643.1	612.91	654.047
326.828	262.175	339.462	500.524	460.114	478.433	640.355	612.61	653.294
327.616	260.565	341.059	499.602	460.273	476.428	637.813	611.321	652.163
328.404	260.524	339.485	498.988	460.308	474.565	635.353	608.769	650.896
329.19	262.571	336.328	498.732	460.226	473.208	633.069	605.814	648.871
329.978	262.945	332.526	498.768	459.904	471.918	631.379	603.562	646.205
330.766	262.996	328.07	499.052	459.526	470.596	630.251	600.863	643.627
331.553	263.08	322.272	499.643	459.044	469.104	629.505	598.687	641.157
332.339	263.179	318.127	500.336	458.421	467.784	629.157	596.836	639.528
333.127	241.438	314.918	501.463	457.61	466.569	629.068	594.461	638.096
333.914	249.27	312.679	502.659	455.971	465.193	629.105	592.523	637.173
334.701	256.367	310.736	504.424	453.666	463.685	629.297	591.863	636.501
335.487	254.312	316.494	506.278	451.712	462.17	629.58	591.348	636.663
336.274	254.218	316.825	507.898	450.184	460.77	629.843	591.371	637.07
337.06	254.976	317.121	508.403	449.218	460.586	629.747	591.743	637.692
337.846	257.856	317.61	508.517	448.79	460.921	629.795	592.555	637.693
338.633	259.674	318.091	508.423	448.742	461.461	629.639	593.126	636.859
339.419	259.544	318.483	508.084	449.38	461.899	628.837	593.706	636.122
340.204	259.521	318.962	507.451	448.298	462.12	627.005	593.369	635.273
340.991	259.564	319.496	506.325	447.267	462.468	625.183	594.516	634.821
341.776	259.672	320.038	505.097	446.262	462.73	624.094	595.587	634.217
342.562	259.834	320.264	503.919	445.297	463.48	622.555	595.309	633.211
343.348	259.978	320.648	502.712	444.47	464.729	620.541	592.966	632.161
344.133	260.061	321.332	501.417	443.629	466.121	619.924	590.494	632.647
344.919	259.566	322.539	501.235	442.919	467.078	617.721	588.176	632.48
345.703	258.969	324.595	501.441	442.451	466.627	615.762	586.644	631.968
346.489	258.662	326.607	501.703	441.727	465.07	613.508	585.892	631.601
347.273	258.606	328.391	501.981	441.082	464.113	611.318	586.322	631.443
348.059	258.114	329.87	502.305	440.579	463.207	609.303	587.499	631.515
348.844	260.441	330.917	502.295	440.203	462.903	607.577	586.383	631.679
349.628	260.812	331.577	502.442	440.031	463.326	606.107	586.272	632.153
350.413	261.207	331.816	502.535	440.29	463.442	605.179	586.089	632.529
351.197	261.1	331.713	502.795	441.309	463.288	604.866	584.968	632.731
351.982	261.31	331.165	502.662	442.267	463.148	604.603	583.706	632.569
352.766	261.929	330.345	502.013	443.277	463.694	604.175	582.455	631.257
353.551	262.705	329.057	502.017	444.258	462.89	599.635	581.121	629.728
354.334	263.147	327.467	502.045	444.476	461.442	602.006	580.119	628.123
355.118	262.922	325.203	502.126	444.813	459.903	605.945	578.542	626.414
355.902	261.651	322.648	502.09	444.905	458.4	610.412	577.36	625.18
356.685	261.111	319.97	501.869	444.788	456.702	613.362	575.797	623.783
357.469	261.025	318.085	501.362	444.382	454.872	614.941	574.824	622.446
358.253	259.985	317.262	500.64	443.496	453.796	614.985	574.085	621.354
359.037	258.5	316.712	499.72	441.852	453.08	613.896	573.401	621.738
359.819	256.91	316.502	498.615	439.443	452.32	610.699	572.631	621.986
360.602	255.45	316.342	497.245	436.873	449.953	606.43	572.463	621.626
361.386	254.275	316.301	495.922	431.764	448.407	602.541	572.072	620.476
362.169	253.594	316.23	494.069	428.142	447.077	598.757	571.22	619.159
362.952	253.181	316.151	492.241	418.601	446.071	595.626	570.662	617.705
363.734	253.379	315.98	490.534	404.175	444.35	593.671	569.832	616.168
364.517	253.785	315.714	488.979	407.505	443.642	592.856	567.807	614.569
365.3	253.921	315.397	488.09	412.227	443.527	593.352	566.047	613.149
366.082	253.477	314.846	487.954	423.791	443.498	595.932	564.83	612.063
366.864	252.58	314.211	487.927	425.169	443.397	592.99	564.089	610.859
367.646	252.168	313.43	488.245	427.498	443.159	590.132	563.629	609.643
368.429	251.859	312.002	488.774	428.231	443.699	587.387	563.484	608.395
369.211	251.695	310.247	489.712	428.581	442.537	584.768	563.245	607.238
369.992	251.604	308.612	490.934	428.656	441.424	582.997	564.048	606.176
370.775	251.582	307.6	491.864	430.596	440.193	581.913	564.566	605.219
371.556	251.643	306.925	492.221	430.708	438.449	582.01	565.672	604.418
372.337	252.136	306.865	492.087	430.535	436.529	581.648	565.654	603.912
373.119	253.005	307.392	491.995	430.71	435.287	582.054	565.988	604.262
373.901	252.958	308.048	491.943	431.191	434.005	582.768	566.469	604.648
374.682	252.519	308.831	491.476	431.635	433.137	583.661	566.637	606.229
375.463	251.17	309.348	490.883	431.922	432.778	585.256	565.896	606.821
376.244	251.297	309.778	490.245	431.845	432.391	585.749	565.498	606.862
377.024	251.366	310.094	489.566	431.548	433.025	584.948	565.899	606.348
377.806	251.448	310.238	488.925	431.195	434.158	583.843	566.554	605.104
378.586	251.537	309.952	488.236	430.952	434.256	582.588	567.142	603.751
379.367	251.466	309.449	487.961	431.238	434.108	581.672	565.237	602.462
380.147	251.473	308.732	487.773	431.286	435.186	580.686	562.648	601.475
380.927	250.846	308.436	487.677	430.853	435.815	579.856	560.058	600.802
381.708	250.99	308.076	487.496	429.578	435.938	578.63	557.689	600.352
382.488	251.357	307.473	487.153	427.889	435.631	575.681	555.144	600.087
383.269	251.807	306.638	486.765	425.581	434.945	572.758	553.25	600.28
384.048	251.635	305.876	486.194	422.683	434.405	569.814	550.816	600.702
384.828	250.326	305.221	485.336	420.676	433.167	566.89	548.595	601.148
385.608	249.263	305.045	484.387	419.135	432.291	564.574	546.811	601.541
386.387	248.433	305.231	483.333	416.926	431.29	563.015	545.221	601.638
387.167	247.815	304.253	482.134	414.982	430.585	561.81	544.145	601.025
387.946	247.461	303.571	480.832	413.59	429.526	560.841	543.74	600.047
388.726	247.389	303.562	479.54	412.82	428.372	560.162	543.254	598.944
389.505	247.626	303.747	478.05	413.083	427.187	559.689	543.021	597.583
390.284	248.092	304.03	476.339	414.249	426.113	559.338	543.98	596.728
391.063	247.346	304.299	474.544	415.987	425.193	559.166	544.268	596.023
391.842	246.75	304.53	472.658	417.986	424.516	558.787	545.324	595.309
392.62	245.757	304.544	471.762	419.458	424.572	558.868	545.533	594.48
393.399	245.684	304.314	472.174	419.962	424.938	559.06	546.345	593.218
394.178	245.929	304.151	472.513	419.143	425.517	559.48	547.479	591.694
394.956	246.344	303.818	472.871	418.242	426.366	560.069	548.074	590.396
395.735	246.704	303.518	473.138	417.323	427.378	560.794	549.355	589.381
396.513	247.657	303.302	473.393	416.472	428.386	561.654	550.311	588.756
397.291	249.18	302.703	473.638	415.727	428.968	562.597	551.211	588.305
398.069	250.656	302.084	473.842	415.816	429.265	563.647	551.672	588.118
398.847	250.466	301.375	474.275	416.058	428.388	564.718	550.136	587.86
399.625	249.229	300.602	474.658	416.423	426.992	565.913	549.154	587.669
400.403	249.281	299.793	475.174	414.306	425.559	566.886	548.084	587.571
401.18	248.898	299.144	475.557	411.376	424.434	567.077	547.324	587.312
401.957	248.587	298.802	475.952	408.919	423.464	566.982	546.095	587.281
402.735	247.82	298.6	476.172	407.929	422.616	565.802	544.894	587.901
403.512	247.406	298.611	476.234	407.7	422.681	563.129	543.699	588.735
404.289	247.373	298.702	476.066	408.064	422.939	560.184	542.638	589.049
405.067	246.885	298.926	475.727	408.949	423.415	557.243	542.689	588.532
405.844	246.197	299.388	474.82	410.21	423.939	555.008	544.116	587.753
406.62	245.495	300.287	474.125	411.994	424.562	553.047	545.008	586.017
407.397	244.549	301.321	473.694	414.271	424.884	551.353	546.363	584.191
408.173	244.866	302.583	473.452	417.024	425.444	549.925	548.113	582.259
408.95	244.821	303.859	473.338	417.301	426.001	548.959	549.662	580.418
409.727	244.996	305.031	473.167	416.162	426.651	548.34	550.358	578.817
410.502	244.96	305.04	473.116	415.048	427.284	548.354	549.86	577.772
411.279	245.554	304.707	473.069	413.911	427.924	549.046	549.499	577.04
412.055	246.345	304.305	472.86	413.033	428.592	549.989	549.287	576.279
412.831	246.358	303.842	472.694	412.786	428.238	551.049	549.124	575.84
413.607	245.466	303.4	472.301	412.659	426.86	552.191	549.219	575.689
414.383	244.427	302.981	471.995	412.955	426.03	552.822	549.187	576.039
415.159	243.8	302.64	471.591	413.849	425.598	553.147	549.16	576.991
415.934	243.459	302.242	470.947	415.144	425.822	553.35	546.601	579.887
416.709	242.61	301.828	470.335	417.526	426.273	554.135	543.873	581.255
417.485	241.96	301.385	469.787	420.218	426.659	556.388	539.737	582.352
418.26	241.289	300.953	469.278	421.903	427.97	556.882	537.731	583.088
419.035	240.891	300.529	468.924	420.626	428.316	557.449	536.438	583.84
419.81	241.657	300.166	468.702	419.488	428.887	557.898	536.281	583.731
420.586	242.402	300.17	469.049	418.343	429.642	558.265	537.165	583.53
421.36	243.532	300.514	469.959	418.492	428.724	558.589	538.576	583.24
422.135	244.489	300.658	471.073	419.696	427.877	558.309	540.552	582.962
422.91	245.022	300.7	472.426	421.096	427.21	557.748	542.389	583.081
423.684	245.683	300.474	473.752	422.097	426.584	556.915	544.804	583.135
424.459	246.309	299.364	474.941	421.165	426.049	555.414	547.09	583.142
425.232	246.664	298.177	475.156	419.132	425.683	554.003	549.135	583.132
426.007	247.525	297.024	475.225	417.276	424.739	552.511	550.887	583.552
426.78	247.903	295.991	474.855	415.493	422.94	551.162	549.088	584.541
427.555	247.39	295.021	474.27	413.952	421.699	549.839	546.813	585.752
428.329	246.904	294.672	473.622	412.853	421.121	548.355	545.592	586.953
429.102	246.459	294.482	472.843	412.295	420.582	546.816	544.21	587.718
429.876	245.896	294.419	471.106	413.085	420.594	545.574	543.02	588.339
430.649	245.696	294.727	469.913	414.369	420.593	544.922	542.002	586.13
431.423	245.788	295.173	469.636	414.281	421.034	542.659	542.117	585.679
432.196	246.181	295.881	469.806	414.045	421.634	541.669	542.883	586.194
432.97	246.369	296.653	469.786	413.834	422.056	541.839	543.515	587.54
433.743	246.382	297.434	469.681	413.596	421.829	541.859	541.801	587.771
434.516	246.642	297.915	469.427	413.367	421.343	542.254	541.139	586.919
435.289	246.431	298.199	468.967	413.078	421.02	543.16	539.981	586.009
436.062	246.453	298.484	468.339	412.59	421.084	544.413	539.313	584.964
436.834	246.697	297.996	467.738	412.187	420.16	545.81	538.406	583.908
437.606	246.028	296.958	466.607	411.695	419.309	545.941	538.025	583.409
438.379	245.169	295.768	465.51	411.224	419.349	546.015	537.152	583.115
439.151	244.903	294.776	464.397	410.908	419.087	546.271	537.075	583.211
439.924	244.33	293.876	463.333	410.615	418.48	546.725	537.127	583.846
440.696	243.916	293.683	462.344	410.502	418.226	547.208	537.561	585.035
441.468	243.398	293.909	461.514	410.493	419.357	547.856	537.798	587.011
442.24	241.964	294.381	461.007	411.105	419.366	548.271	537.736	588.607
443.012	240.815	294.934	460.93	412.289	419.278	548.66	537.905	589.51
443.784	240.599	295.748	461.317	414.169	419.479	548.623	538.703	589.553
444.555	240.658	296.718	461.811	413.018	420.02	548.704	538.43	589.296
445.327	240.695	297.724	462.531	411.552	420.286	548.874	538.377	588.679
446.099	241.112	298.689	463.626	410.173	420.273	549.079	538.803	587.874
446.87	241.696	299.572	464.809	408.823	419.665	547.826	539.768	586.918
447.641	242.293	300.253	465.968	408.98	419.491	546.054	540.5	585.63
448.412	243.065	300.256	466.735	409.42	419.172	544.737	540.816	584.019
449.183	243.937	300.26	467.141	409.843	418.557	543.427	541.033	582.118
449.954	244.636	299.911	467.214	409.606	418.814	543.229	541.348	579.827
450.724	244.547	299.384	466.481	400.726	418.774	542.65	541.732	577.422
451.496	244.185	298.479	465.099	404.505	418.837	542.68	541.457	575.131
452.266	244.173	296.259	463.566	404.3	418.579	542.723	541.593	573.534
453.036	244.665	294.166	462.053	406.939	418.395	544.053	541.086	572.456
453.806	245.155	292.816	461.179	406.107	418.702	544.452	540.574	572.032
454.577	245.127	291.264	460.638	405.189	419.056	543.107	540.798	572.224
455.347	244.199	289.811	460.283	404.312	419.2	541.467	542.999	571.365
456.117	244.486	288.716	460.344	403.45	419.799	539.799	543.479	571.993
456.887	244.888	287.997	460.995	402.837	420.469	538.393	542.973	572.435
457.657	245.147	288.007	461.866	402.487	421.308	537.889	542.284	572.538
458.426	245.777	288.552	462.875	402.774	422.164	537.518	541.682	573.448
459.197	246.305	289.153	463.783	403.264	423.13	538.398	539.002	573.267
459.966	246.407	289.902	463.415	403.62	423.176	539.47	537.197	572.663
460.735	246.44	290.394	462.25	404.075	423.431	540.455	535.846	571.764
461.504	246.093	290.831	458.432	406.08	423.014	540.898	536.365	571.27
462.274	246.416	291.383	456.976	408.37	421.574	540.579	536.638	570.458
463.043	246.138	291.986	454.538	408.426	420.058	539.881	537.758	569.182
463.811	246.419	293.081	452.171	407.836	419.095	538.991	539.624	568.068
464.58	246.34	293.111	450.273	407.016	418.143	537.941	539.729	568.112
465.35	245.763	292.004	449.057	406.257	418.194	536.793	538.015	567.984
466.118	244.966	291.349	448.6	405.379	418.595	535.594	533.569	566.24
466.887	244.823	290.638	448.62	404.985	419.132	534.749	508.93	564.628
467.655	243.845	289.938	449.215	404.96	419.717	533.906	526.052	563.233
468.424	242.78	289.221	450.68	404.628	420.213	533.182	532.924	562.058
469.192	241.247	288.625	452.577	401.316	420.966	532.514	531.11	561.174
469.96	238.817	288.145	455.096	399.142	421.74	531.25	529.41	560.809
470.728	236.295	287.844	457.632	399.275	422.708	529.495	528.058	560.79
471.496	234.028	287.738	459.78	398.938	421.348	528.94	526.957	561.068
472.264	231.953	287.899	460.014	401.727	420.189	529.74	526.032	561.599
473.032	230.227	288.259	460.148	402.64	419.58	529.562	526.037	562.409
473.799	228.819	289.002	461.4	401.957	419.369	530.053	527.34	563.381
474.567	227.847	290.136	462.76	401.226	420.072	530.826	527.674	564.578
475.334	227.493	291.635	461.942	400.807	421.349	531.431	528.52	565.879
476.102	227.494	293.35	460.518	400.668	422.683	531.503	530.589	566.813
476.869	228.206	295.051	458.49	401.027	423.324	531.997	531.636	567.945
477.636	229.76	296.005	455.838	401.91	423.998	533.87	532.691	568.952
478.402	231.794	296.507	453.082	402.816	424.407	535.166	533.366	569.932
479.169	234.201	296.26	450.261	403.609	425.169	535.78	530.768	570.603
479.936	236.117	295.178	448.933	404.187	424.315	536.124	530.012	570.776
480.703	238.336	293.438	448.349	404.363	422.612	536.328	529.585	570.891
481.47	240.533	291.905	448.347	404.4	420.958	535.633	529.472	569.511
482.236	241.884	290.331	448.753	404.287	419.285	535.382	527.31	568.94
483.003	242.804	287.354	449.511	403.937	417.199	535.243	522.675	567.997
483.769	242.597	285.485	450.506	403.525	413.809	534.297	520.033	567.668
484.535	242.021	284.395	451.417	403.133	411.746	533.298	519.906	568.212
485.301	241.159	284.052	453.262	402.161	410.426	532.219	520.286	568.798
486.067	239.978	284.247	455.063	401.004	409.776	531.098	522.225	569.246
486.833	239.322	285.146	456.693	399.74	409.524	530.002	525.143	569.579
487.599	238.67	286.462	458.077	398.425	410.381	529.094	527.475	569.33
488.364	238.501	288.217	458.359	397.196	411.214	528.257	527.845	568.802
489.129	238.328	289.395	457.876	396.3	411.784	527.264	528.694	568.242
489.895	238.615	290.664	456.754	396.513	412.033	526.251	529.789	567.684
490.661	238.486	292.978	455.284	396.427	411.237	525.259	531.157	567.209
491.425	238.666	294.508	453.446	396.442	409.882	524.232	532.688	566.486
492.191	238.164	295.68	451.544	396.534	408.354	523.274	532.433	566.404
492.956	237.953	296.684	450.151	396.096	407.211	522.431	532.355	566.297
493.721	237.996	297.564	448.756	395.401	406.376	521.699	531.892	566.354
494.485	238.327	298.151	447.824	394.758	404.89	521.145	532.281	566.374
495.25	239.527	298.497	447.63	394.2	403.807	520.743	532.791	566.438
496.015	239.547	298.104	447.976	393.834	403.413	521.509	532.379	566.491
496.779	238.994	297.509	448.737	393.733	404.077	522.506	532.839	566.549
497.543	238.721	297.787	449.689	394.298	405.319	523.731	533.131	566.612
498.308	238.749	298.221	450.682	395.492	406.832	525.068	533.098	566.633
499.072	239.139	298.851	451.275	396.835	408.583	526.628	532.528	566.648
499.836	240.088	299.376	451.835	398.199	410.214	527.85	532.521	566.576
500.6	241.127	299.65	452.349	399.564	411.983	528.692	532.283	566.302
501.364	242.317	299.269	452.448	400.912	413.945	529.445	531.839	566.005
502.128	241.89	298.149	452.125	401.293	415.414	530.092	531.689	565.715
502.891	241.456	296.713	451.665	400.969	416.667	529.837	531.019	565.36
503.655	241.067	295.128	451.153	400.762	416.898	528.046	529.611	565
504.419	240.949	293.447	450.64	400.612	416.384	526.082	528.61	564.437
505.181	240.628	291.862	450.171	400.771	414.867	524.075	528.142	563.847
505.945	239.907	290.316	450.552	400.913	414.278	523.828	527.608	562.946
506.708	238.684	288.756	456.718	401.099	412.923	523.598	527.083	562.557
507.471	237.827	287.475	456.507	401.256	412.04	524.306	526.925	562.842
508.234	237.294	286.385	456.112	401.411	410.979	524.885	526.802	562.901
508.997	236.915	285.824	454.622	401.302	410.132	525.056	526.463	560.661
509.759	236.789	286.161	452.566	400.36	409.044	525.653	526.054	558.514
510.522	237.03	286.422	450.493	399.416	408.266	525.992	525.227	556.63
511.284	237.356	286.281	448.509	398.31	407.761	524.616	524.527	555.621
512.047	237.539	286.702	446.828	397.702	407.696	523.403	523.633	555.589
512.809	237.66	287.686	445.539	397.355	407.829	523.065	522.746	556.612
513.572	238.49	289.488	444.473	397.077	408.012	522.825	522.658	556.751
514.333	239.84	289.72	443.866	396.816	408.407	523.039	522.863	554.932
515.096	241.138	289.402	443.564	396.693	408.614	523.217	522.77	553.03
515.857	242.598	288.362	443.358	396.494	408.625	523.622	522.77	551.151
516.619	243.856	287.039	443.101	396.339	408.249	524.091	522.225	549.806
517.381	244.231	285.696	441.803	395.507	407.136	522.845	521.722	548.809
518.142	243.632	284.977	439.217	394.856	405.989	520.613	520.627	548.695
518.904	243.027	285.61	433.419	394.346	405.134	518.619	520.19	549.112
519.665	241.922	289.063	435.321	393.905	404.306	517.633	519.44	549.726
520.426	240.405	290.437	437.373	393.532	403.311	517.54	518.839	550.679
521.188	238.869	290.843	439.662	393.177	402.327	517.727	518.658	550.836
521.948	237.355	290.389	441.977	392.849	401.674	518.155	517.586	550.916
522.709	236.507	289.812	445.255	392.727	401.147	518.775	516.846	550.895
523.47	235.35	288.866	446.818	392.563	401.091	519.595	515.503	550.868
524.231	235.235	286.01	447.449	392.487	402.235	520.474	514.422	550.79
524.991	234.39	283.307	447.217	392.52	401.128	521.189	512.728	550.787
525.752	233.162	281.679	446.777	392.168	400.323	521.911	510.076	550.797
526.513	231.978	280.591	445.389	391.854	399.934	522.724	508.921	550.97
527.273	231.098	279.886	439.897	391.592	400.009	523.012	508.006	551.123
528.033	230.447	279.592	438.201	391.249	400.661	521.003	508.023	551.306
528.793	229.943	279.574	437.335	390.762	402.075	519.434	507.113	551.598
529.553	229.544	279.909	436.447	390.252	403.583	518.341	507.85	551.898
530.313	229.343	280.47	435.885	389.898	404.994	518.088	508.798	552.248
531.072	229.431	281.361	435.789	389.532	405.671	517.831	510.343	552.81
531.833	229.845	282.087	435.968	389.266	405.196	518.605	511.978	553.469
532.592	230.654	283.434	436.34	388.982	400.563	518.94	514.813	554.042
533.352	231.665	284.941	436.731	388.832	399.474	518.641	517.545	554.529
534.111	232.954	286.413	437.088	388.794	398.31	518.686	518.754	554.413
534.87	233.797	287.795	437.408	388.728	398.014	518.747	519.838	553.884
535.629	234.333	288.839	437.259	388.587	397.832	517.705	520.328	552.886
536.389	234.671	289.739	437.054	388.613	397.955	516.318	520.005	551.335
537.148	234.866	288.354	436.208	388.7	398.252	515.329	517.705	549.593
537.906	234.946	286.416	435.255	388.808	398.861	514.736	514.788	548.304
538.665	234.964	284.972	434.046	388.862	400.348	513.793	512.13	547.18
539.423	235.011	284.312	432.877	388.763	398.852	512.97	511.224	546.604
540.182	235.122	285.276	431.75	387.915	397.407	512.105	511.406	546.342
540.94	235.16	284.481	430.658	386.407	396.465	511.487	511.778	546.25
541.699	235.353	283.598	430.118	385.193	395.536	510.858	514.098	546.275
542.457	235.448	282.771	429.493	384.053	394.724	510.703	514.008	545.747
543.216	235.549	282.323	428.966	383.139	394.016	510.646	514.165	544.958
543.974	231.068	282.1	428.423	382.212	393.461	510.692	514.193	544.308
544.732	231.809	281.74	427.915	381.613	392.774	510.72	513.465	543.677
545.489	233.389	280.344	427.415	381.37	392.148	510.905	513.008	543.21
546.247	234.233	279.127	427.188	381.417	391.657	511.401	514.384	542.797
547.005	234.925	278.205	427.177	381.595	391.285	512.88	514.683	542.524
547.762	234.194	277.433	427.206	381.917	391.019	513.934	515.94	542.459
548.52	234.062	276.908	427.576	382.252	391.217	513.96	513.787	542.586
549.277	233.503	276.569	427.241	382.693	391.593	509.18	511.16	542.833
550.034	232.552	276.567	426.291	383.015	392.557	507.917	508.349	543.316
550.791	231.442	276.784	425.439	382.924	393.351	506.449	505.527	543.876
551.548	230.543	277.149	424.677	382.934	394.183	504.727	503.088	544.845
552.304	229.256	278.244	423.974	382.97	394.908	503.085	500.858	545.918
553.061	227.85	279.527	423.684	382.955	395.596	501.791	499.533	547.229
553.818	226.399	280.865	423.61	382.022	395.559	500.789	498.814	548.708
554.575	225.237	282.171	423.555	380.564	394.832	500.118	498.275	550.237
555.331	224.359	283.091	423.605	379.14	395.029	500.397	498.594	549.46
556.088	223.846	283.589	423.712	377.791	395.849	501.369	499.439	545.913
556.844	224.189	283.847	423.899	376.69	396.51	502.617	500.991	544.311
557.6	224.373	283.904	424.114	376.393	397.134	503.87	502.286	543.592
558.357	224.559	283.774	424.262	376.361	397.733	504.919	503.846	543.299
559.112	225.25	283.354	424.367	376.803	399.483	505.839	506.08	548.003
559.868	226.48	282.736	424.208	377.527	398.29	506.458	507.731	548.718
560.624	228.202	281.818	423.951	378.429	396.334	506.507	509.322	547.774
561.38	230.21	280.687	423.526	378.795	397.526	505.387	508.896	546.828
562.135	232.445	279.218	422.816	377.545	398.881	504.257	508.372	545.87
562.891	234.631	277.299	422.021	376.334	400.849	502.839	507.85	544.991
563.646	235.819	274.423	420.677	375.316	400.258	502.748	507.411	544.057
564.401	236.694	272.647	419.123	374.408	399.625	503.062	507.096	543.207
565.156	236.854	271.708	417.33	373.79	398.619	503.263	507.019	542.121
565.912	236.725	271.986	415.958	372.99	398.071	503.625	507.216	541.106
566.666	235.902	272.882	416.297	372.311	397.823	503.22	507.464	540.181
567.421	234.481	274.442	417.634	371.822	398.06	502.501	508.049	539.397
568.176	233.24	275.924	419.395	371.512	397.154	502.987	507.594	538.555
568.931	232.071	278.102	421.34	371.578	390.555	503.464	506.365	537.824
569.685	231.339	280.331	423.251	372.692	383.096	504.265	505.604	537.189
570.439	231.163	281.274	425.214	374.132	378.18	505.111	504.684	536.474
571.194	230.474	281.027	427.012	375.863	378.453	506.096	503.551	535.795
571.948	230.596	279.449	428.664	376.559	402.725	506.588	502.644	535.194
572.702	229.612	276.596	429.945	376.454	395.053	506.487	502.092	534.977
573.456	228.752	275.147	431.11	376.689	389.697	505.284	501.321	536.17
574.21	228.14	274.239	431.67	377.63	394.786	503.538	501.449	537.616
574.964	227.423	274.785	431.625	378.801	396.523	501.87	501.363	538.723
575.717	226.855	274.549	430.981	379.679	387.888	499.378	501.39	538.962
576.471	226.876	273.927	430.132	379.991	387.123	496.534	501.069	540.288
577.225	226.667	273.2	429.208	380.401	390.08	494.057	500.915	541.527
577.978	226.969	272.704	428.151	380.824	391.561	492.278	500.733	542.656
578.731	227.598	272.513	427.029	381.154	389.754	491.085	500.728	543.625
579.484	228.259	272.969	426.125	381.469	388.946	490.498	501.014	543.854
580.237	228.233	274.169	425.434	381.548	388.53	489.627	501.903	543.285
580.991	228.13	276.249	425.508	381.464	388.616	490.145	502.43	542.417
581.743	227.404	279.037	426.179	381.109	389.252	490.753	502.766	540.976
582.496	226.804	281.106	426.834	380.737	389.625	491.716	502.311	539.372
583.249	227.135	282.788	427.456	380.371	389.921	492.683	502.18	537.729
584.002	227.023	284.042	428.019	380.049	390.302	494.428	502.092	536.283
584.754	226.592	284.265	428.49	379.873	390.951	496.216	502.294	535.037
585.507	225.678	279.579	428.464	379.08	392.229	497.795	502.791	534.011
586.258	224.23	278.834	428.237	378.697	393.704	498.725	502.974	533.426
587.011	223.168	278.295	427.786	378.382	394.609	498.825	503.63	533.06
587.763	222.032	278.025	427.278	378.54	395.107	498.439	503.056	532.993
588.514	221.516	277.867	426.393	378.9	395.385	498.592	502.375	533.286
589.267	221.814	277.844	425.475	379.525	395.232	498.449	501.424	533.828
590.018	222.515	277.902	424.193	380.339	394.586	498.207	500.197	534.319
590.77	223.465	277.912	422.747	380.964	393.487	499.001	499.347	534.819
591.521	224.543	278.079	421.23	380.73	393.323	499.578	498.124	534.529
592.273	225.401	278.062	419.587	378.714	392.968	500.306	497.521	534.024
593.024	226.609	278.112	418.187	378.208	392.741	500.431	496.977	533.475
593.775	228.239	278.024	417.115	377.907	391.956	499.352	496.767	532.964
594.527	229.421	278.056	416.57	377.812	390.653	498.193	497.023	532.436
595.278	230.396	278.251	415.892	377.816	389.228	496.996	498.426	532.119
596.028	231.873	278.483	415.633	378.084	387.859	495.638	498.748	531.634
596.78	232.473	277.629	415.126	378.355	386.518	494.27	497.815	531.75
597.53	233.065	273.655	414.272	378.34	385.668	492.93	497.346	532.001
598.28	232.846	271.184	413.136	377.779	384.809	491.873	497.224	532.217
599.032	231.332	271.29	412.117	377.326	384.286	490.616	497.461	532.527
599.782	230.916	270.578	411.335	377.051	383.952	490.212	498.064	532.813
600.532	230.335	271.19	410.928	377.145	383.961	490.607	498.947	533.035
601.282	229.119	272.124	411.019	377.368	384.363	491.034	500.465	533.298
602.033	228.348	273.173	411.666	377.941	385.646	491.754	500.268	533.496
602.782	227.433	274.295	412.562	378.083	387.265	492.482	499.745	533.542
603.532	226.608	275.747	413.573	378.106	388.893	491.38	498.937	533.692
604.282	225.805	275.896	414.632	377.253	390.528	490.754	498.839	533.882
605.032	224.657	275.795	415.65	376.56	391.905	491.03	498.658	533.882
605.782	223.694	275.57	416.331	375.827	393.088	492.499	498.772	533.898
606.531	222.84	275.356	417.006	374.941	394.141	494.796	499.077	533.923
607.28	222.522	275.076	417.71	373.805	394.867	495.065	499.345	533.942
608.029	222.873	274.829	418.308	372.596	395.407	495.167	499.239	534.049
608.779	222.943	274.566	418.797	371.307	394.746	494.918	500.285	534.211
609.528	222.523	274.326	419.199	370.282	391.781	493.157	501.899	534.449
610.277	221.635	274.104	419.358	370.286	389.862	492.911	503.248	534.773
611.026	222.176	273.899	419.418	370.903	387.011	493.019	504.742	535.306
611.774	223.296	273.741	418.959	371.851	385.54	493.744	506.219	536.036
612.523	222.876	273.59	418.008	372.859	384.772	494.91	506.84	536.969
613.272	222.195	273.452	417.235	374.211	386.057	496.058	507.462	538.068
614.021	222.37	273.391	417.054	375.314	387.137	497.416	507.764	538.965
614.769	223.131	273.401	417.772	376.584	388.477	498.697	507.952	538.773
615.517	224.237	273.411	418.482	377.637	391.742	498.242	508.427	538.175
616.266	225.627	273.752	419.279	378.837	391.737	498.53	508.775	537.693
617.014	226.649	274.061	420.186	378.823	391.779	498.431	508.986	537.079
617.762	227.494	274.333	421.024	378.093	391.779	498.221	508.935	536.651
618.509	228.112	274.537	421.797	377.696	391.706	497.24	508.491	535.714
619.257	228.545	274.657	422.351	377.285	391.771	496.291	507.237	534.058
620.005	228.827	273.737	423.235	376.864	391.885	495.037	505.781	532.465
620.752	228.916	272.683	424.007	376.482	392.109	492.761	504.319	531.466
621.5	228.911	271.547	424.617	376.196	392.51	492.131	502.902	530.412
622.247	228.859	270.839	424.907	375.96	393.23	493.817	500.813	529.839
622.995	228.69	271.183	424.967	375.831	394.996	494.265	498.124	529.761
623.742	228.419	271.972	424.442	375.739	396.856	494.858	496.509	530.01
624.489	228.065	273.108	422.739	375.761	396.57	492.742	494.875	530.026
625.236	227.646	274.434	421.063	375.836	393.102	490.642	494.444	530.457
625.983	227.152	275.849	419.301	375.887	389.962	488.513	494.321	531.163
626.73	226.655	277.525	417.503	375.997	387.213	487.292	495.524	531.411
627.475	226.099	279.314	416.349	376.186	385.112	486.858	496.646	532.951
628.222	226.033	280.855	415.621	376.38	383.195	486.714	498.774	534.42
628.969	226.297	282.17	414.985	379.308	382.518	486.82	500.625	534.633
629.715	226.767	282.995	414.648	378.681	382.022	487.25	503.262	534.824
630.462	227.319	283.093	414.422	377.33	382.057	487.908	505.804	534.798
631.208	227.873	282.806	414.33	375.634	382.686	488.638	507.303	534.664
631.954	228.441	282.046	414.309	373.558	382.574	489.718	508.187	534.586
632.7	229.008	280.794	414.41	371.426	382.399	491.091	509.128	534.528
633.445	229.521	279.362	414.572	369.292	381.732	490.671	509.973	534.452
634.191	229.724	277.325	414.925	367.176	381.213	489.094	510.828	534.335
634.937	229.477	275.263	415.366	365.249	381.367	487.5	511.733	534.293
635.683	229.509	273.379	416.019	363.639	381.611	485.374	512.579	534.237
636.428	229.351	272.434	416.796	362.552	382.211	485.515	512.149	534.283
637.173	229.72	272.574	417.654	362.47	382.927	488.064	509.188	534.406
637.918	230.108	273.02	418.57	363.565	383.058	490.316	505.876	534.552
638.664	230.142	273.663	419.448	369.514	382.91	493.992	502.325	534.911
639.409	229.368	274.044	420.259	371.869	382.566	494.242	499.222	535.329
640.153	227.944	274.285	424.215	374.713	382.38	494.3	496.231	535.743
640.898	226.809	274.658	425.171	378.261	382.337	493.443	494.004	536.22
641.643	225.718	275.163	425.117	381.567	382.703	492.877	492.363	536.644
642.387	224.732	275.675	424.124	383.287	383.034	492.437	491.049	537.083
643.132	223.981	276.059	422.724	384.213	383.455	491.533	490.668	537.173
643.877	224.06	276.264	420.925	384.354	384.833	491.044	491.234	536.622
644.621	224.572	276.063	418.78	382.917	385.882	491.058	491.622	536.263
645.365	224.953	275.097	416.542	380.76	386.815	492.781	491.949	536.066
646.11	225.98	273.081	413.973	378.243	387.42	492.209	491.947	536.217
646.853	227.409	272.525	411.467	376.84	388.169	490.971	491.596	536.352
647.597	229.016	271.469	409.168	375.803	386.205	490.845	492.096	536.399
648.342	230.18	270.345	408.243	375.118	380.606	491.023	492.93	536.13
649.085	231.495	269.371	408.083	376.914	380.394	491.593	493.699	535.921
649.829	232.205	268.473	408.854	377.44	381.422	491.688	493.885	536.196
650.572	230.777	268.199	410.796	377.466	384.23	491.389	494.143	536.059
651.316	229.477	268.269	415.666	378.495	388.946	491.583	494.248	536.108
652.059	228.161	268.492	418.306	380.005	390.191	492.116	493.993	536.206
652.802	227.363	268.794	420.026	381.675	390.27	493.019	493.614	536.923
653.546	226.948	269.197	420.953	382.556	390.158	493.161	493.218	537.925
654.288	226.904	269.707	421.302	382.687	389.438	492.928	493.427	537.776
655.031	227.128	270.166	421.007	380.83	389.44	492.995	493.523	537.464
655.774	227.558	270.751	420.26	382.466	389.177	492.627	493.524	536.841
656.517	227.99	271.271	419.007	385.49	388.386	492.014	493.834	536.179
657.259	228.583	271.835	417.295	387.439	387.601	491.958	493.7	535.35
658.002	227.806	272.391	414.443	385.857	386.922	491.365	494.531	534.799
658.744	226.83	272.839	411.382	384.264	385.572	489.899	495.223	534.904
659.487	225.459	273.366	408.365	382.79	383.946	488.139	494.466	534.593
660.229	224.277	273.614	406.411	381.343	383.04	486.114	493.892	534.148
660.971	223.76	273.452	404.985	379.988	382.032	485.101	493.622	533.491
661.713	222.949	273.065	404.167	378.786	381.409	485.085	493.274	533.001
662.455	222.644	272.648	403.974	377.637	380.363	485.653	493.49	532.743
663.197	222.921	272.17	404.811	376.603	379.715	486.446	493.287	532.576
663.938	223.68	271.697	405.871	375.708	379.203	487.344	493.011	532.619
664.68	224.441	271.238	406.516	374.909	378.693	488.012	491.986	532.552
665.422	225.127	270.819	406.914	374.204	378.823	488.468	491.992	532.444
666.163	226.077	270.819	407.217	373.482	378.958	488.702	491.666	532.388
666.905	225.31	270.661	407.869	371.885	378.595	488.689	490.616	531.616
667.646	224.963	270.556	408.56	370.96	378.541	488.306	489.155	530.632
668.386	224.828	270.533	409.2	370.56	377.917	486.969	489.253	529.637
669.128	224.539	270.543	410.161	370.346	377.433	485.467	490.017	528.897
669.869	224.268	270.675	410.469	370.856	377.472	484.003	490.511	528.636
670.609	223.96	270.905	410.681	371.638	377.252	482.631	491.372	528.432
671.35	223.633	271.252	410.495	372.615	377.254	481.523	491.429	528.311
672.091	223.313	271.65	410.538	373.708	377.722	480.663	490.979	528.351
672.831	223.03	272.049	410.803	374.072	378.373	479.997	490.619	528.208
673.571	222.849	272.479	411.028	374.381	378.936	479.522	489.762	526.596
674.311	222.7	272.94	411.614	374.788	380.145	479.173	489.596	525.482
675.052	222.596	273.424	412.102	375.179	381.53	479.096	489.522	525.027
675.792	222.713	273.959	412.579	375.037	383.068	479.129	489.411	525.501
676.532	222.778	274.465	413.041	374.886	384.475	479.418	488.916	526.732
677.272	222.918	274.913	413.459	374.44	385.869	479.34	487.96	527.702
678.012	223.157	275.146	413.887	374.22	386.282	479.023	486.928	528.655
678.752	223.411	275.005	414.166	374.049	386.835	478.797	486.241	530.267
679.491	224.247	275.052	414.466	374.186	386.935	477.835	486.377	530.705
680.231	225.11	276.272	414.56	374.321	387.048	477.942	486.844	530.705
680.97	226.17	275.826	414.609	374.673	387.411	478.138	488.257	530.685
681.709	226.645	274.779	414.606	375.106	386.82	479.018	489.189	530.569
682.448	225.756	273.213	414.348	375.631	386.098	479.333	489.794	530.449
683.188	225.101	271.356	413.955	376.167	385.189	479.514	490.426	530.26
683.927	224.524	269.164	413.376	376.815	384.302	479.749	490.929	529.92
684.666	224.531	265.935	412.425	377.63	383.346	479.839	491.029	529.444
685.405	224.528	264.266	410.96	378.518	382.614	480.24	490.646	528.858
686.143	224.836	262.826	410.337	379.593	382.126	480.413	491.165	527.569
686.882	225.044	262.134	410.487	380.156	381.31	480.607	491.301	527.972
687.62	224.825	262.08	411.078	379.737	380.872	481.487	491.587	529.036
688.359	225.205	262.759	411.59	379.157	380.598	482.243	491.736	529.918
689.097	225.147	264.022	412.025	378.472	379.917	483.461	492.289	530.751
689.835	225.327	266.215	412.283	377.697	379.616	484.118	492.264	530.616
690.573	225.114	268.552	412.28	376.933	379.389	484.276	492.361	530.203
691.311	224.499	270.119	412.189	376.132	379.365	484.134	491.891	529.644
692.049	224.489	271.491	411.914	375.322	379.549	483.849	491.15	529.011
692.787	224.539	272.561	411.486	374.537	379.192	484.978	490.488	528.237
693.525	224.743	273.636	410.947	373.829	378.917	485.241	488.366	527.337
694.262	224.842	274.561	410.279	373.174	378.737	485.187	486.442	526.222
695	225.088	275.449	409.468	372.481	378.373	485.228	484.372	525.036
695.737	225.93	275.092	408.263	371.282	378.758	484.514	482.581	523.719
696.475	226.888	274.162	407.099	370.245	378.78	483.627	481.192	522.295
697.212	227.497	272.954	405.577	369.289	377.782	483.015	480.462	520.876
697.949	227.92	272.14	404.03	368.622	376.751	482.131	480.497	519.556
698.686	228.3	271.428	402.464	368.033	375.587	481.506	481.221	519.276
699.422	228.931	270.733	400.984	367.776	374.492	480.811	482.33	518.63
700.159	228.446	270.09	399.538	367.644	373.492	479.65	483.463	519.004
700.896	226.385	269.448	398.162	367.664	372.566	478.358	482.194	517.506
701.633	224.388	268.913	397.592	367.888	372.863	476.348	481.28	516.558
702.37	222.527	268.501	397.045	366.835	372.769	473.147	479.905	516.461
703.106	221.038	268.163	396.764	365.703	372.593	471.969	479.001	516.971
703.843	220.035	267.882	396.676	364.84	372.539	471.338	478.397	517.193
704.578	219.45	267.742	397.143	364.109	372.503	472.581	478.121	518.127
705.314	219.312	267.415	397.831	363.418	372.509	472.405	477.904	520.918
706.051	219.604	267.151	398.777	362.787	372.635	472.252	478.37	522.08
706.787	220.302	266.846	399.785	362.481	372.639	472.278	479.396	521.446
707.522	221.346	266.538	400.771	362.402	372.766	472.618	480.559	521.213
708.258	222.457	266.097	401.168	362.348	373.039	473.485	481.596	521.687
708.994	223.51	265.768	401.453	362.278	373.322	474.815	481.833	522.902
709.729	223.808	265.271	400.859	358.036	373.732	477.123	481.743	524.519
710.464	223.708	264.94	400.403	360.47	374.161	479.69	482.125	525.902
711.2	223.373	264.749	400.336	364.297	374.666	481.297	482.519	526.976
711.935	222.793	264.734	400.956	364.543	375.181	482.869	483.339	528.419
712.671	222.409	265.012	401.938	363.84	375.633	482.717	484.087	523.605
713.405	221.441	265.436	403.18	363.402	376.413	482.606	485.907	519.301
714.14	220.258	265.968	404.281	363.07	377.152	482.697	487.744	519.837
714.875	219.126	267.036	405.276	362.775	377.915	482.156	488.659	523.312
715.609	218.191	268.363	406.011	362.742	378.655	481.813	489.421	523.635
716.344	217.608	269.6	406.29	362.759	379.361	480.73	490.274	522.868
717.078	217.458	270.277	406.155	363.231	380.026	479.18	490.844	522.812
717.813	217.777	270.74	405.548	363.723	380.608	477.176	490.305	522.772
718.548	218.535	271.076	404.56	364.624	381.101	476.142	489.444	522.735
719.282	219.611	271.532	403.262	365.28	381.109	475.349	488.632	522.969
720.016	220.892	271.145	401.337	365.967	379.898	474.27	488.022	523.47
720.75	221.986	270.632	399.454	366.168	379.192	473.216	487.531	523.654
721.484	222.783	270.049	397.744	366.528	378.782	472.459	487.691	525.071
722.217	223.411	269.411	397.078	367.005	378.127	471.484	488.034	526.024
722.951	223.217	269.065	396.614	368.071	377.932	470.547	488.368	527.329
723.685	222.831	268.666	396.531	369.145	377.08	470.35	487.646	528.353
724.418	222.328	268.242	396.793	370.25	376.44	470.913	487.137	528.345
725.152	221.789	268.001	397.303	370.032	377.175	471.266	487.851	527.969
725.885	221.286	267.814	397.929	370.013	377.744	471.302	487.772	526.927
726.619	220.85	267.693	398.727	370.622	378.478	471.284	489.243	525.783
727.352	220.507	267.657	399.108	371.226	379.347	471.457	491.144	524.655
728.085	220.2	267.655	399.852	371.845	379.821	471.32	492.578	523.609
728.818	220.181	267.749	401.041	372.462	379.731	471.38	491.914	522.842
729.55	219.715	267.853	402.243	373.072	378.975	471.047	490.485	522.19
730.283	218.973	268.038	403.431	373.696	377.364	471.9	488.801	521.72
731.016	218.48	268.232	404.533	374.186	376.837	472.467	487.356	521.371
731.749	217.343	268.426	405.504	374.678	376.537	473.196	485.704	521.26
732.481	216.52	268.711	406.319	375.098	376.246	472.192	486.088	521.247
733.213	215.971	268.949	406.782	375.293	376.573	470.313	487.738	521.311
733.946	215.574	269.316	406.656	375.508	376.524	469.691	490.427	521.69
734.677	216.044	269.634	406.509	375.518	376.343	469.194	493.359	522.089
735.41	215.792	270.21	406.1	375.539	376.473	469.254	493.783	522.524
736.142	215.686	270.794	405.577	375.445	376.032	469.674	492.954	522.964
736.873	215.573	271.392	404.64	375.31	375.522	470.615	490.828	523.389
737.606	215.364	271.918	403.556	372.579	374.723	472.567	489.725	523.625
738.337	214.263	272.493	402.41	372.238	374.74	474.057	489.388	523.733
739.068	214.57	272.931	401.17	372.294	375.144	475.029	488.899	523.635
739.799	213.493	272.83	399.864	372.094	376.692	475.921	489.16	523.649
740.531	214.365	272.702	399.037	371.755	377.379	475.698	489.599	523.569
741.262	215.75	272.511	398.319	371.536	377.728	474.733	489.858	523.427
741.993	217.351	271.948	398.019	371.345	377.92	474.262	489.655	523.219
742.725	221.603	271.204	397.574	371.158	378.059	474.425	489.067	522.903
743.456	225.003	270.445	397.076	370.857	377.688	477.027	488.609	522.342
744.187	225.022	269.608	396.577	370.529	376.074	479.389	488.91	521.663
744.917	224.017	268.723	396.115	370.09	374.513	479.566	489.59	520.792
745.648	222.663	267.818	395.561	369.443	372.986	478.011	489.484	520.051
746.379	220.047	266.864	395.227	368.642	372.321	475.675	488.408	519.627
747.109	217.596	265.895	394.65	367.561	371.648	472.362	487.255	519.37
747.839	215.879	265.061	394.056	366.323	371.404	469.871	485.871	517.541
748.57	214.516	264.171	393.547	364.819	371.224	466.128	485.781	516.2
749.3	215.995	263.362	393.044	363.565	371.258	465.772	486.047	515.919
750.029	218.031	262.646	392.63	362.541	371.725	466.982	486.022	515.073
750.76	219.822	262.002	392.274	362.058	370.23	469.427	486.043	515.371
751.49	221.602	261.419	391.971	362.475	368.534	471.281	485.571	515.888
752.22	223.296	260.866	391.754	363.108	366.935	472.282	485.974	516.676
752.949	223.84	260.352	391.659	363.824	366.432	473.249	486.941	517.617
753.679	223.036	259.919	391.58	364.561	366.365	472.128	486.421	518.028
754.408	223.832	259.602	391.589	365.252	366.885	471.298	485.967	518.377
755.138	224.56	259.437	391.707	365.648	368.337	470.463	484.771	518.729
755.867	225.046	259.397	391.804	365.953	370.419	469.728	483.283	519.131
756.596	225.186	259.48	391.961	366.11	372.043	469.147	482.007	519.607
757.325	224.263	259.767	392.08	366.192	372.124	468.777	481.118	520.048
758.054	223.287	260.185	392.311	366.174	372.149	468.532	480.83	520.428
758.783	222.317	260.802	392.707	366.088	372.152	468.346	480.554	520.669
759.512	221.305	261.54	393.057	365.915	372.208	468.229	480.958	520.51
760.24	220.415	262.524	393.606	365.652	372.364	467.796	480.951	519.737
760.969	219.656	263.541	394.174	365.154	372.335	467.453	480.487	518.43
761.698	219.439	264.616	394.781	364.578	372.141	462.51	480.197	517.139
762.426	219.098	265.745	395.403	364.045	372.533	461.581	480.126	515.964
763.154	218.585	266.958	396.022	363.609	373.068	461.506	480.438	515.308
763.883	217.96	268.133	396.656	363.248	374.286	461.777	480.137	515.52
764.611	216.901	269.185	397.237	363.514	375.196	465.086	479.715	516.098
765.339	216.758	268.841	397.771	364.515	375.865	466.11	479.272	516.79
766.067	216.366	268.608	397.779	365.642	375.055	467.408	479.052	517.466
766.795	217.933	268.503	397.803	367.2	374.761	468.675	479.291	517.736
767.522	219.8	268.624	397.915	368.769	374.929	469.701	479.211	516.821
768.249	221.866	268.958	397.945	369.979	375.605	470.579	478.954	516.53
768.977	221.914	269.604	397.949	370.776	376.374	470.415	478.778	516.836
769.705	221.65	270.307	397.902	371.491	376.214	470.869	478.979	516.996
770.432	221.237	271.259	397.836	371.99	376.404	471.737	479.594	518.022
771.16	220.609	272.171	397.831	372.103	376.467	472.118	480.782	518.335
771.886	220.048	272.958	397.957	371.258	375.846	471.749	481.346	519.357
772.613	196.837	272.082	398.08	370.071	375.264	471.047	481.708	519.999
773.34	214.807	270.984	398.535	368.567	375.034	470.284	482.226	520.153
774.067	218.672	269.957	399.12	366.321	374.935	469.064	482.567	520.496
774.794	218.42	268.94	399.996	364.21	374.613	467.69	483.2	520.835
775.52	214.92	268.068	400.959	363.75	374.41	466.368	483.243	520.039
776.247	210.643	267.281	401.819	364.314	374.601	465.334	482.906	519.144
776.974	216.058	266.722	402.401	365.625	374.611	465.354	482.762	518.209
777.7	218.003	266.357	402.607	367.117	374.057	465.643	482.445	517.318
778.426	217.807	266.115	402.453	368.626	374.406	466.172	482.223	516.439
779.152	217.328	266.145	401.88	369.529	375.224	466.834	482.408	515.945
779.879	216.789	266.393	400.947	370.575	375.54	467.351	482.175	515.306
780.604	215.922	266.94	399.621	371.75	375.286	468.542	481.886	514.746
781.33	215.445	267.693	397.785	372.928	375.437	469.723	481.544	514.336
782.056	215.013	268.64	396.445	373.896	375.654	470.84	481.384	514.226
782.781	214.667	270.106	395.21	374.216	375.813	471.922	480.931	514.484
783.507	214.391	271.589	394.231	373.99	375.464	472.748	481.128	515.719
784.233	214.405	272.684	392.481	373.869	374.03	473.108	481.561	517.044
784.958	214.49	273.174	391.688	373.958	372.986	473.466	482.604	518.366
785.683	214.663	273.755	391.663	373.982	374.088	473.655	483.926	519.718
786.408	215.121	274.253	392.397	373.929	373.866	473.797	484.608	520.657
787.133	216.047	274.639	393.57	373.57	374.235	473.753	484.861	521.609
787.859	217.228	274.672	395.183	373.07	374.637	473.655	485.482	522.512
788.583	217.772	274.308	396.842	372.371	374.857	473.494	486.188	523.05
789.308	217.892	273.812	398.651	371.499	375.16	473.361	486.516	523.173
790.033	217.788	273.561	401.035	370.276	375.333	473.322	487.212	523.15
790.758	217.122	273.42	402.261	368.841	375.475	473.846	488.028	522.625
791.482	216.399	273.417	402.513	367.849	375.871	473.989	488.344	521.691
792.206	216.06	273.218	402.301	367.188	376.547	473.942	488.541	521.048
792.93	216.032	272.819	401.998	366.823	377.358	473.794	488.35	520.277
793.655	215.898	272.158	401.9	366.611	378.234	473.827	487.398	519.598
794.379	215.561	271.2	402.103	366.228	378.915	473.592	486.149	518.808
795.103	215.295	270.009	402.716	366.273	379.805	473.142	485.116	518.342
795.827	215.328	268.707	402.378	367.294	379.955	472.663	484.381	516.895
796.55	215.476	267.717	401.673	368.899	380.588	470.724	483.907	515.666
797.274	215.929	267.174	400.436	370.328	380.799	468.995	483.789	514.978
797.998	215.958	267.155	398.979	371.561	381.081	467.679	484.002	514.561
798.722	215.957	267.587	397.442	372.816	381.042	466.787	484.232	514.542
799.445	215.91	267.6	395.784	374.149	380.646	466.047	484.434	514.543
800.169	215.83	267.599	394.214	375.189	379.801	465.883	484.519	514.767
800.891	215.812	267.589	392.676	375.652	377.906	465.913	483.716	515.23
801.614	215.579	267.581	391.172	375.181	375.835	465.224	483.028	515.687
802.338	215.272	267.535	389.697	373.655	373.718	464.889	482.276	516.442
803.061	215.121	267.453	388.27	371.472	371.682	464.902	481.483	516.853
803.783	214.885	267.357	386.931	369.14	370.453	464.906	480.516	516.918
804.506	214.413	267.231	385.637	367.447	369.431	464.979	479.461	517.047
805.229	213.977	267.108	384.768	366.174	368.874	464.798	477.629	517.288
805.951	213.566	266.969	384.401	365.066	368.217	464.112	476.09	517.249
806.673	213.218	266.807	384.147	363.958	367.873	463.316	474.95	516.669
807.396	212.834	266.345	383.898	362.928	368.008	462.25	473.752	515.781
808.118	212.511	265.405	383.561	362.276	367.866	461.312	472.672	515.353
808.84	212.26	264.706	384.032	361.786	367.481	460.459	472.119	514.987
809.562	212.102	264.053	384.54	361.481	366.586	459.453	472.064	514.332
810.285	212	263.454	384.88	361.374	365.808	458.356	472.279	513.631
811.006	211.646	262.906	385.132	361.47	365.128	457.662	472.632	513.032
811.728	211.068	262.574	385.114	361.658	364.61	457.021	472.957	512.285
812.449	210.639	262.432	384.991	361.92	364.336	456.701	473.088	511.916
813.171	210.228	262.128	369.505	362.25	364.186	456.217	472.907	511.124
813.893	209.645	262.198	374.818	362.305	364.161	455.688	472.46	509.957
814.614	209.361	262.367	374.99	361.597	364.276	455.229	471.637	508.842
815.336	209.642	262.581	375.313	360.279	364.481	455.088	469.627	508.2
816.057	210.331	262.81	374.968	359.678	364.833	455.022	468.528	507.557
816.778	211.069	262.918	374.802	359.242	365.33	454.55	467.567	506.929
817.498	210.805	262.694	374.703	358.904	365.91	454.054	466.596	506.538
818.219	210.65	262.259	374.705	358.469	366.297	453.668	465.607	506.212
818.941	210.692	261.754	374.891	358.1	366.52	453.348	464.818	505.34
819.661	210.851	261.078	375.53	357.682	366.782	452.922	464.051	504.613
820.382	210.998	260.256	375.778	356.806	366.633	452.111	463.594	503.917
821.102	211.203	259.33	375.684	355.708	366.104	450.704	463.095	502.811
821.823	211.434	258.287	375.387	354.569	365.305	449.371	462.79	502.327
822.543	211.463	257.248	375.016	354.113	364.416	448.29	462.708	502.159
823.263	211.433	256.262	374.546	353.791	363.547	447.614	462.771	502.253
823.983	211.375	255.548	374.004	353.36	362.849	447.443	462.797	502.758
824.703	211.308	255.116	373.46	352.521	362.261	447.594	462.851	503.05
825.423	211.197	255.501	372.977	351.653	361.668	447.973	462.442	503.005
826.143	210.863	256.03	372.721	350.735	361.021	448.542	461.482	502.717
826.863	210.251	256.42	372.74	349.849	360.373	449.219	460.515	502.781
827.583	209.693	256.464	372.911	349.012	359.662	449.943	459.534	502.028
828.302	208.821	256.402	372.83	348.033	358.94	450.597	458.511	501.445
829.022	208.673	256.162	372.86	347.114	358.183	451.218	458.06	501.131
829.741	208.611	255.817	372.602	346.293	357.359	451.767	457.873	501.059
830.46	207.548	255.211	371.552	345.626	356.502	452.325	458.289	501.225
831.179	206.528	254.164	369.25	345.064	355.74	452.683	458.992	501.939
831.898	205.394	252.727	368.28	344.667	355.216	451.446	459.587	502.639
832.617	204.405	251.232	367.854	344.379	355.467	449.911	460.391	502.267
833.336	204.049	249.833	367.978	344.184	355.766	448.399	461.935	499.995
834.055	203.73	248.896	368.026	344.083	356.079	447.012	462.68	497.36
834.774	203.874	248.25	367.864	344.052	356.432	445.805	462.202	496.18
835.492	203.973	247.907	367.554	344.048	356.572	444.735	461.597	494.853
836.21	204.254	247.901	367.311	344.346	356.538	443.889	460.94	493.855
836.929	204.685	248.367	366.935	344.733	356.394	443.136	459.901	493.556
837.647	205.43	249.625	366.458	345.176	356.2	442.491	458.738	494.868
838.366	206.204	250.971	365.697	345.633	355.825	441.849	457.558	496.179
839.014	206.795	252.24	364.641	346.161	355.434	441.461	456.449	495.122
839.736	207.18	253.602	362.79	346.703	354.857	441.078	455.156	494.424
840.458	206.27	254.188	360.954	346.961	354.227	440.673	453.967	494.201
841.18	204.126	254.525	359.247	346.775	353.527	440.319	453.271	494.461
841.902	202.278	254.533	357.894	346.404	352.772	439.799	453.179	494.684
842.624	201.215	254.276	356.876	345.844	352.023	439.264	453.17	493.515
843.346	200.547	254.046	356.286	345.086	351.202	438.648	453.221	491.157
844.067	200.57	252.753	355.969	344.24	350.441	437.933	453.344	488.537
844.789	202.032	251.339	356.072	343.196	349.819	437.127	453.436	485.082
845.51	201.67	249.903	356.584	342.103	349.184	435.923	453.517	485.715
846.232	201.629	248.489	357.53	340.982	348.758	436.229	453.172	488.387
846.953	201.717	247.481	358.914	340.035	349.028	437.027	452.675	489.511
847.674	202.085	246.554	360.525	339.385	349.697	437.851	452.031	489.63
848.396	202.78	245.803	362.217	338.859	350.538	438.684	451.317	496.31
849.116	203.685	245.215	363.425	338.379	351.545	439.477	450.695	498.443
849.837	204.247	244.817	364.32	338.315	352.525	440.218	449.336	497.36
850.558	204.302	244.564	364.986	338.073	354.11	440.787	447.908	495.756
851.279	204.381	244.482	365.151	337.873	355.71	441.29	446.476	494.089
851.999	204.476	244.554	364.547	337.485	356.369	441.683	445.119	492.382
[truncated: 3,692 more rows]
