# Supplementary material for: Modulating adsorbed hydrogen drives electrochemical CO2-to-C2 products
Source: Nat Commun. 2023 Aug 1;14:4615. doi: 10.1038/s41467-023-40412-9 (PMC10394046; doi:10.1038/s41467-023-40412-9)
Supplement: Supplementary file 3 — Source Data [file 41467_2023_40412_MOESM3_ESM.zip › Separate Source Data files/Figure 4.xlsx]

## Sheet: Figure 4b
*CO	2*CHO	*OHCCHO*
0	0.65	-0.72
*CO	2*COH	*COH*COH
0	1.07	1.47
*CO	*CO+*CHO	O*CCOH
0	0.65	1.37
*CO	*O*CCO
0	1.34

## Sheet: Figure 4c
coverage	energy
0	0.65
1/9	0.62
1/4	0.58
1/2	0.68
